# Supplementary material for: Transcriptome Profiling of Atlantic Salmon (Salmo salar) Parr With Higher and Lower Pathogen Loads Following Piscirickettsia salmonis Infection
Source: Front Immunol. 2021 Dec 31;12:789465. doi: 10.3389/fimmu.2021.789465 (PMC8758579; doi:10.3389/fimmu.2021.789465)
Supplement: Supplementary file 1 [file DataSheet_1.zip]

Archive with 8 entries (7 files):
- Supplemental files/
- Supplemental files/Supplemental Figures S1-3_Xue.docx
- Supplemental files/Supplemental Table S1_Xue.xlsx
- Supplemental files/Supplemental Table S2_Xue.xlsx
- Supplemental files/Supplemental Table S3_Xue.xlsx
- Supplemental files/Supplemental Table S4_Xue.xlsx
- Supplemental files/Supplemental Table S5_Xue.xlsx
- Supplemental files/Supplemental Table S6_Xue.xlsx
