# Supplementary material for: Transcriptome Profiling of Atlantic Salmon (Salmo salar) Parr With Higher and Lower Pathogen Loads Following Piscirickettsia salmonis Infection
Source: Front Immunol. 2021 Dec 31;12:789465. doi: 10.3389/fimmu.2021.789465 (PMC8758579; doi:10.3389/fimmu.2021.789465)
Supplement: Supplementary file 1 [file DataSheet_1.zip › Supplemental files/Supplemental Table S1_Xue.xlsx]

## Sheet: Sheet1
Supplemental Table S1. Primers for pathogen load assessment and qPCR validation.
Transcript (gene symbol)	Primer sequence 5'-3'1	Efficiency (%)	Size (bp)2	Accession number3
Pathogen load TaqMan assays
elongation factor 1 alpha-1 (ef1a1)4	F:CCCCTCCAGGACGTTTACAAA	95.4	57	NM_001123629
	R:CACACGGCCCACAGGTACA
	P:FAM-ATCGGTGGTATTGGAAC-MGB
P. salmonis 16S-23S ribosomal RNA internal transcribed spacer (ITS)	F:ACAAGGTAGCCGTAGGGAACCT	92.7	82	U36944
	R:GCAATTTGTGTGAACACTTAAGCAA
	P:FAM-CTGGATTACCTCCTTATTTA-MGB
qPCR validation: genes of interest
toll-like receptor 5a (tlr5a)5	F:ATCGCCCTGCAGATTTTATG	96	103	AY628755
	R:GAGCCCTCAGCGAGTTAAAG
cathelicidin antimicrobial peptide b (campb)5	F:AGACTGGCAACACCCTCAAC	103	112	AY360357
	R:TTGCCTCTTCTTGTCCGAAT
caspase recruitment domain-containing protein 9 (card9)	F:CCAACACCAGGTTAGGGAGA	93.2	164	NM_001140277
	R:GGGCACTGTTCTTCTCTTCG
complement c3a (c3a)	F:GCTGACAGCATACGTGGTGAA	95.4	163	XM_014186867
	R:ACCCGTCATCTCTGCGTGAA
interleukin 1 beta (il1b)6	F:GTATCCCATCACCCCATCAC	93.7	119	AY617117
	R:TTGAGCAGGTCCTTGTCCTT
interleukin 8a (il8a; alias cxcl8a)7	F:GAAAGCAGACGAATTGGTAGAC	104	99	BT046706
	R:GCTGTTGCTCAGAGTTGCAAT
serum amyloid A-5 protein (saa5)	F:AGGAGCTGGAAGTTTGTTGC	94.1	143	BT057477
	R:TATGCACGCCACATGTCTTT
gelsolin precursor (gsn)	F:TCTGGGAGGGAAGAAGGAGT	107.5	180	XM_014169118
	R:ACCTGATCCCAAGTGTCCAG
cholesterol 25-hydroxylase a (ch25ha)6	F:TAGAGCTGTGATGCTAGTTTAC	106.3	106	BT046542
	R:ACCCAGTAGCACTGAGAAGTC
arachidonate 12-lipoxygenase, 12S-type (alox12)	F:CTCGCTCACTTGCTTCTCCT	95.4	155	BT072280
	R:CCCAATCAAAGGACCAGAGA
lipocalin-type prostaglandin D synthase (pgds; alias ptgds)8	F:GGTGCTCAACAAGCTCTACA	89.8	114	BT048787
	R:GCAGGAAAGCGATGTTGTCA
interferon-induced GTP-binding protein Mx a (mxa)8	F:CTGAAAAGCGGAGTTCGTCT	95.1	112	NM_001123693
	R:CTCCCTCGATCCTCTGGTTA
interferon-induced protein with tetratricopeptide repeats 5 (ifit5)8	F:ATTGGCCTGTGTCACAAACA	98.2	191	BT046021
	R:TGGTAGTTGTTCCCGTAGGC
radical S-adenosyl methionine domain-containing protein 2a (rsad2a; alias viperin)8	F:ACCATTTTACCCGACAGTGC	100.7	183	BT047610
	R:TCCCCAAGAAATCACCTCTG
macrophage colony-stimulating factor 1 receptor (csf1r)	F:ACAGCTCCGACATCATCAAACT	100.3	178	XM_014199902
	R:TGACATGACTCTCTCAGCTTCC
galectin 9b (lgals9b; alias gal9b)8	F:TGAGAACGTTGTAGTTCGTAAC	89	123	BT048044
	R:CACTGGGTATCACACATGATGA
galectin 9c (lgals9c; alias gal9c)	F:AATTTTGACCCAAACCACCA	98.7	114	BT045198
	R:TGTGCAAATGGGGTTGTCTA
interferon gamma (ifng)8	F:CCGTACACCGATTGAGGACT	91	133	AJ841811
	R:GCGGCATTACTCCATCCTAA
allograft inflammatory factor 1 (aif1)	F:AGGAGGGAAAGCATTTGGAT	93.2	104	BT050170
	R:GGTCCTCCTCCTCTGCATAT
adenosine deaminase-like a (adala)	F:ACTTCCCCACTGACCACTCT	101.5	123	BT048237
	R:TCAGTGGGATCCACAGTTGC
B-cell lymphoma/leukemia 10a (bcl10a)	F:GGCCACTAAAGACCTGTCCA	95.8	150	XM_014140522
	R:GATGACACCTCCTTCCCTTG
proline-serine-threonine phosphatase-interacting protein 2a (pstpip2a)	F:AGAGGAAGCGGAACAGAACA	100.3	90	BT058652
	R:TTTGCTTGCTGTGTTTTTGC
tropomodulin-4a (tmod4a)	F:TAGAGCAGCCATCGCAATCA	98	102	XM_014162467
	R:GCTCTCAAGACGTGAGCCTAT
metalloproteinase inhibitor 2b (timp2b)	F:CCAACGGCAACAAGGAGTAT	97.5	113	BT049847
	R:CTTTTGTGTGGCACTCATGG
matrix metalloproteinase 13c (mmp13c)	F:CGCTGAGACCGTAAAGATGA	101	111	XM_014137820
	R:TAGGTAAGCTGGTTTGTCGG
beta-2-microglobulin precursor a (b2ma)	F:GGATCTGTCTGGAGCAGGAC	92.9	133	NM_001123699
	R:ACCGTCGCACAAAGTGTTAC
tapasin (tapbp)	F:GGAGGCCACTTCTCCTCTCT	91.3	142	BT045317
	R:GTCTAGCCCCGCTCTCTTTT
MHC class II antigen alpha chain 1 (mhciia1)	F:TCACCCCACAAAAGGAAGAC	104.1	134	XM_014137044
	R:GAGGCCCACTCCACAGAATA
cd83 antigen c (cd83c)	F:ACCCTCTGGACAATCCTGTAG	99	131	XM_014163256
	R:CTTGTTGGGGTTTGATCTTGGG
T cell receptor alpha (tra; alias tcra)	F:GCCTGGCTACAGATTTCAGC	96.3	107	BT048618
	R:GGCAACCTGGCTGTAGTAGC
heme oxygenase 1a (hmox1a)	F:GTTTGAGGAGGCAGCTTTTG	100.6	94	BT047880
	R:TTTCCGTGCTGAGTTGACTG
neutrophil cytosol factor 2 (ncf2)	F:CTCCGTTACAGCCACAGGTT	97.1	182	NM_001145423
	R:CCAGTTGTCTTCTCCGCTGT
thioredoxin b (txnb)	F:AAAGCCGCTTGCTGTCAC	92.5	121	BT125521
	R:CGCTTCCTTCAGGGCAATG
catalase c (catc)	F:CTGGGGGTAGTTCTACCTGT	102.1	158	XM_014173127
	R:AGCAATGCTGTCTCTCGTCAT
sestrin-1a (sesn1a)	F:AGCTCGTCCTTGTGATGGAT	99.2	128	XM_014145263
	R:ACCAACAAAGCGCATCTTTC
selenoprotein p b (selenopb)	F:AACAACAGCCCAAACAGGAC	98.1	115	BT072221
	R:ATGGAGTAGGGCAGGGAGAT
hepcidin a (hampa)6	F:ATGAATCTGCCGATGCATTTC	99.3	134	BT125319
	R:AATGGCTTTAGTGCTGGCAG
ferric-chelate reductase 1a (frrs1a)	F:TGATTCTGGCCTTCTTCCAG	105.9	153	XM_014157399
	R:CAATCAACGACAACCCAGTG
ferric-chelate reductase 1b (frrs1b)	F:AGTAAGGACAGCCCCCTTTT	102.7	91	NM_001173810
	R:GATGTGGACCCGGCATCTTC
ferritin, middle subunit (ftm)	F:TGCACAAGATTGCCTCTGAC	96.4	107	BT045310
	R:GATGTGGTCACCCAGCTTCT
apoptosis inducing factor mitochondria associated 2 (aifm2)	F:ACATGGTGGCCTCCTATCAG	92.8	120	XM_014154057
	R:CTGCAGCCATCTCTACACCA
BCL2/adenovirus E1B 19 KDa protein-interacting protein 3-like a (bnip3la)	F:TCAGTCACCCAGCATCTCTG	101.7	113	BT058694
	R:ATCAACTGTCCTGCCCTGAC
qPCR validation: normalizer genes
eukaryotic translation initiation factor 3 subunit D (eif3d)8	F:CTCCTCCTCCTCGTCCTCTT	94.0	105	GE777139
	R:GACCCCAACAAGCAAGTGAT
60S ribosomal protein 32 (rpl32)9	F:AGGCGGTTTAAGGGTCAGAT	91.0	119	BT043656
	R:TCGAGCTCCTTGATGTTGTG
1F: forward primer; R: reverse primer; P: probe.
2Amplicon size.
3Nucleotide sequence from GenBank used for primer design.
4qPCR assay was published previously (Lockhart et al. 2007. Fish Shellfish Immunol. 22: 151-156).
5qPCR assay was published previously (Eslamloo et al. 2020. Fish Shellfish Immunol. 98: 937-949).
6qPCR assay was published previously (Eslamloo et al. 2020. Front. Immunol. 11: 2487).
7qPCR assay was published previously (Zanuzzo et al. 2020. Front. Immunol. 11: 1009).
8qPCR assay was published previously (Caballero-Solares et al. 2017. Fish Shellfish Immunol. 64: 24-38).
9qPCR assay was published previously (Xue et al. 2015. Comp. Biochem. Physiol. D: Genomics Proteomics 14: 1-15).
