# Supplementary material for: Transcriptome Profiling of Atlantic Salmon (Salmo salar) Parr With Higher and Lower Pathogen Loads Following Piscirickettsia salmonis Infection
Source: Front Immunol. 2021 Dec 31;12:789465. doi: 10.3389/fimmu.2021.789465 (PMC8758579; doi:10.3389/fimmu.2021.789465)
Supplement: Supplementary file 1 [file DataSheet_1.zip › Supplemental files/Supplemental Table S2_Xue.xlsx]

## Sheet: Psal screening
Supplemental Table S2. Sample inventory, RNA purity information, and pathogen load and anti-bacterial biomarker screening results.
Sample identification			RNA quantity and purity			Pathogen load			Anti-bacterial biomarker RQ (relative quantity)
Time-point	Sample ID	Treatment	260/280	260/230	ng/ul	Normalizer CT (ef1a1)	CT (P. salmonis ITS)1	RQ (P. salmonis ITS)	campb	hampa	il8a	tlr5a
PRE	T1 C6-1	PRE	2.15	2.29	855.69	20.176	Absent	Absent	5.84443	2.19873	2.37541	2.54818
PRE	T1 C6-2	PRE	2.14	2.36	1089.49	20.42	Absent	Absent	2.74728	1.83941	2.16293	1.27261
PRE	T1 C6-3	PRE	2.11	2.36	1870.02	20.926	Absent	Absent	N/A	N/A	N/A	N/A
PRE	T1 C6-4	PRE	2.13	2.33	1197.47	20.1625	Absent	Absent	N/A	N/A	N/A	N/A
PRE	T1 C6-5	PRE	2.14	2.25	584.35	20.24	Absent	Absent	N/A	N/A	N/A	N/A
PRE	T1 C6-6	PRE	2.15	2.34	819.76	20.3825	Absent	Absent	N/A	N/A	N/A	N/A
PRE	T1 C6-7	PRE	2.15	2.34	675.33	20.2595	Absent	Absent	N/A	N/A	N/A	N/A
PRE	T1 C6-8	PRE	2.02	2.32	2833.37	20.8805	Absent	Absent	N/A	N/A	N/A	N/A
PRE	T1 C6-9	PRE	2.15	2.27	824.7	20.135	Absent	Absent	N/A	N/A	N/A	N/A
PRE	T1 C6-10	PRE	2.13	2.32	765.37	20.4315	Absent	Absent	N/A	N/A	N/A	N/A
PRE	T1 C9-1	PRE	2.15	2.36	1391.39	20.465	Absent	Absent	7.66532	4.16015	4.53421	3.24088
PRE	T1 C9-2	PRE	2.14	2.34	1355.68	20.799	Absent	Absent	N/A	N/A	N/A	N/A
PRE	T1 C9-3	PRE	2.15	2.29	820.9	20.261	Absent	Absent	6.88236	2.64573	1.83776	2.80111
PRE	T1 C9-4	PRE	2.15	2.28	896.83	21.112	Absent	Absent	N/A	N/A	N/A	N/A
PRE	T1 C9-5	PRE	2.1	2.21	284.34	20.7555	Absent	Absent	N/A	N/A	N/A	N/A
PRE	T1 C9-6	PRE	2.13	2.3	1135	20.039	Absent	Absent	N/A	N/A	N/A	N/A
PRE	T1 C9-7	PRE	2.13	2.38	1269.23	20.4195	Absent	Absent	N/A	N/A	N/A	N/A
PRE	T1 C9-8	PRE	2.04	2.29	462.77	20.7095	Absent	Absent	N/A	N/A	N/A	N/A
PRE	T1 C9-9	PRE	2.13	2.32	618.69	21.125	Absent	Absent	N/A	N/A	N/A	N/A
PRE	T1 C9-10	PRE	2.14	2.3	698.32	19.762	Absent	Absent	N/A	N/A	N/A	N/A
PRE	T1 C11-1	PRE	2.15	2.31	1898.37	20.276	Absent	Absent	4.83472	3.63121	2.11676	1.87149
PRE	T1 C11-2	PRE	2.18	2.28	716.44	20.359	Absent	Absent	6.39428	2.77883	2.74452	3.93503
PRE	T1 C11-3	PRE	2.19	2.3	877.71	20.599	Absent	Absent	N/A	N/A	N/A	N/A
PRE	T1 C11-4	PRE	2.18	2.31	970.91	20.1255	Absent	Absent	N/A	N/A	N/A	N/A
PRE	T1 C11-5	PRE	2.17	2.25	732.86	20.037	Absent	Absent	N/A	N/A	N/A	N/A
PRE	T1 C11-6	PRE	2.19	2.26	731.22	20.597	Absent	Absent	N/A	N/A	N/A	N/A
PRE	T1 C11-7	PRE	2.19	2.29	725.06	20.1155	Absent	Absent	N/A	N/A	N/A	N/A
PRE	T1 C11-8	PRE	2.19	1.8	707.89	20.299	Absent	Absent	N/A	N/A	N/A	N/A
PRE	T1 C11-9	PRE	2.19	2.29	798.92	20.1405	Absent	Absent	N/A	N/A	N/A	N/A
PRE	T1 C11-10	PRE	2.2	1.89	764.42	20.267	Absent	Absent	N/A	N/A	N/A	N/A
PRE	T1 C4-1	PRE	2.16	2.31	1134.64	19.8855	Absent	Absent	1.95934	1.24066	1.05151	1.338
PRE	T1 C4-2	PRE	2.16	2.27	559.8	20.242	Absent	Absent	5.64459	3.87812	1.78542	1.94746
PRE	T1 C4-3	PRE	2.16	2.32	1305.68	20.32	Absent	Absent	N/A	N/A	N/A	N/A
PRE	T1 C4-4	PRE	2.13	2.35	1824.5	19.8165	Absent	Absent	N/A	N/A	N/A	N/A
PRE	T1 C4-5	PRE	2.16	2.33	602.68	19.9055	Absent	Absent	N/A	N/A	N/A	N/A
PRE	T1 C4-6	PRE	2.16	2.32	737.21	20.1835	Absent	Absent	N/A	N/A	N/A	N/A
PRE	T1 C4-7	PRE	2.03	2.29	462.94	19.7535	Absent	Absent	N/A	N/A	N/A	N/A
PRE	T1 C4-8	PRE	2.18	2.23	664.34	19.9325	Absent	Absent	N/A	N/A	N/A	N/A
PRE	T1 C4-10	PRE	2.18	2.32	785.96	19.83	Absent	Absent	N/A	N/A	N/A	N/A
PRE	T1 C7-1	PRE	2.06	2.19	436.22	19.451	Absent	Absent	2.51955	9.07033	1.54297	2.13089
PRE	T1 C7-2	PRE	2.18	2.3	563.83	19.741	Absent	Absent	2.77603	1.74421	1.17118	1.47313
PRE	T1 C7-3	PRE	2.15	2.24	604.11	19.9415	Absent	Absent	N/A	N/A	N/A	N/A
PRE	T1 C7-4	PRE	2.05	2.19	444.88	19.7435	Absent	Absent	N/A	N/A	N/A	N/A
PRE	T1 C7-5	PRE	2.15	2.25	743.49	19.896	Absent	Absent	N/A	N/A	N/A	N/A
PRE	T1 C7-6	PRE	2.17	2.19	786.81	20.09	Absent	Absent	N/A	N/A	N/A	N/A
PRE	T1 C7-7	PRE	2.16	2.31	1014.03	20.15	Absent	Absent	N/A	N/A	N/A	N/A
PRE	T1 C7-8	PRE	2.05	2.08	437.06	20.689	Absent	Absent	N/A	N/A	N/A	N/A
PRE	T1 C7-9	PRE	2.16	2.31	991.61	19.795	Absent	Absent	N/A	N/A	N/A	N/A
PRE	T1 C7-10	PRE	2.13	2.14	231.42	20.5625	Absent	Absent	N/A	N/A	N/A	N/A
PRE	T1 C12-1	PRE	2.13	2.15	746.18	20.135	Absent	Absent	6.32296	8.64257	2.43614	1.26673
PRE	T1 C12-2	PRE	2.12	2.2	595.33	20.43	Absent	Absent	3.72719	1.59332	1.52742	1.48176
PRE	T1 C12-3	PRE	2.14	2.31	1114.64	20.174	Absent	Absent	N/A	N/A	N/A	N/A
PRE	T1 C12-4	PRE	2.14	2.31	1340.31	20.13	Absent	Absent	N/A	N/A	N/A	N/A
PRE	T1 C12-5	PRE	2.17	2.27	657.93	20.2365	Absent	Absent	N/A	N/A	N/A	N/A
PRE	T1 C12-6	PRE	2.11	2.17	804.88	20.346	Absent	Absent	N/A	N/A	N/A	N/A
PRE	T1 C12-7	PRE	2.12	2.08	794.61	20.0785	Absent	Absent	N/A	N/A	N/A	N/A
PRE	T1 C12-8	PRE	2.16	2.28	793.27	20.2195	Absent	Absent	N/A	N/A	N/A	N/A
PRE	T1 C12-9	PRE	2.15	2.23	844.14	20.1625	Absent	Absent	N/A	N/A	N/A	N/A
PRE	T1 C12-10	PRE	2.12	2.11	712.59	20.066	Absent	Absent	N/A	N/A	N/A	N/A
2 DPI	T2 C6-1	Control	2.07	2.52	424.49	19.528	Absent	Absent	13.8347	4.77629	3.54961	8.17608
2 DPI	T2 C6-2	Control	2.05	2.49	451.61	19.6425	Absent	Absent	5.85977	2.55587	2.23929	4.58672
2 DPI	T2 C6-3	Control	1.99	2.23	518.28	19.537	Absent	Absent	10.0622	2.46886	2.06463	2.78677
2 DPI	T2 C6-4	Control	29.62	5.16	185.31	17.705	Absent	Absent	N/A	N/A	N/A	N/A
2 DPI	T2 C6-5	Control	2.15	2.31	656.68	20.041	Absent	Absent	5.14484	2.74415	2.09034	2.6273
2 DPI	T2 C6-6	Control	2.14	2.25	667.52	19.896	Absent	Absent	N/A	N/A	N/A	N/A
2 DPI	T2 C6-7	Control	2.01	2.3	2779.45	19.7785	Absent	Absent	N/A	N/A	N/A	N/A
2 DPI	T2 C6-8	Control	2.13	2.29	647.85	19.3035	Absent	Absent	N/A	N/A	N/A	N/A
2 DPI	T2 C6-9	Control	2.14	2.29	735.27	19.631	Absent	Absent	N/A	N/A	N/A	N/A
2 DPI	T2 C6-10	Control	2.14	2.33	747.54	19.687	Absent	Absent	N/A	N/A	N/A	N/A
2 DPI	T2 C9-1	Control	2.14	2.32	667.12	19.738	Absent	Absent	4.71712	1.35016	1.51743	1.98603
2 DPI	T2 C9-2	Control	2.12	2.15	632.97	19.592	Absent	Absent	16.1076	2.26728	2.26986	1.70765
2 DPI	T2 C9-3	Control	2.14	2.25	687.7	19.7395	Absent	Absent	5.93228	2.20098	3.59038	2.94564
2 DPI	T2 C9-4	Control	2.13	2.32	914.55	20.0105	Absent	Absent	3.67017	2.06136	1.55792	1.30942
2 DPI	T2 C9-5	Control	2.15	2.24	678.45	19.956	Absent	Absent	N/A	N/A	N/A	N/A
2 DPI	T2 C9-6	Control	2.13	2.31	856.29	19.82	Absent	Absent	N/A	N/A	N/A	N/A
2 DPI	T2 C9-7	Control	2.15	2.34	835.62	20.049	Absent	Absent	N/A	N/A	N/A	N/A
2 DPI	T2 C9-8	Control	2.14	2.24	591.25	19.819	Absent	Absent	N/A	N/A	N/A	N/A
2 DPI	T2 C9-9	Control	2.15	2.23	665.57	19.3815	Absent	Absent	N/A	N/A	N/A	N/A
2 DPI	T2 C9-10	Control	2.12	2.1	666.78	20.0785	Absent	Absent	N/A	N/A	N/A	N/A
2 DPI	T2 C11-1	Control	2.18	2.17	655.71	19.921	Absent	Absent	5.47944	1.78142	1.96665	1.60566
2 DPI	T2 C11-2	Control	2.17	2.23	709.75	19.934	Absent	Absent	2.89009	2.96418	2.10203	1.46664
2 DPI	T2 C11-3	Control	2.16	2.25	687.73	19.8315	Absent	Absent	4.98188	3.25434	2.14332	4.05886
2 DPI	T2 C11-4	Control	2.17	2.22	684.78	19.852	Absent	Absent	2.69569	4.18975	1.74733	3.90802
2 DPI	T2 C11-5	Control	2.18	2.21	671.96	19.675	Absent	Absent	N/A	N/A	N/A	N/A
2 DPI	T2 C11-6	Control	2.18	2.24	693.77	19.994	Absent	Absent	N/A	N/A	N/A	N/A
2 DPI	T2 C11-7	Control	2.2	2.08	646.55	19.758	Absent	Absent	N/A	N/A	N/A	N/A
2 DPI	T2 C11-8	Control	2.17	2.17	669.87	19.767	Absent	Absent	N/A	N/A	N/A	N/A
2 DPI	T2 C11-9	Control	2.15	2.34	1386.82	20.866	Absent	Absent	N/A	N/A	N/A	N/A
2 DPI	T2 C11-10	Control	2.16	1.9	718.9	19.8565	Absent	Absent	N/A	N/A	N/A	N/A
2 DPI	T2 C4-1	P. salmonis injected	2.15	2.3	830.45	19.8515	Absent	Absent	4.47319	5.28329	1.73971	2.11674
2 DPI	T2 C4-2	P. salmonis injected	2.07	2.29	407.73	19.6845	Absent	Absent	12.3267	1.59104	1.62327	3.10638
2 DPI	T2 C4-3	P. salmonis injected	2.14	2.22	582.96	19.9965	Absent	Absent	6.99472	2.11266	2.26334	1.87871
2 DPI	T2 C4-4	P. salmonis injected	2.03	2.13	453.03	19.629	Absent	Absent	N/A	N/A	N/A	N/A
2 DPI	T2 C4-5	P. salmonis injected	2.11	1.99	653.19	19.8935	Absent	Absent	12.0775	5.97515	2.99136	1.52549
2 DPI	T2 C4-6	P. salmonis injected	2.13	2.18	555.66	20.181	Absent	Absent	N/A	N/A	N/A	N/A
2 DPI	T2 C4-7	P. salmonis injected	2.14	2.23	575.51	20.38	Absent	Absent	N/A	N/A	N/A	N/A
2 DPI	T2 C4-8	P. salmonis injected	2.15	2.28	713.23	20.155	Absent	Absent	N/A	N/A	N/A	N/A
2 DPI	T2 C4-9	P. salmonis injected	2.16	2.25	568.67	20.3315	Absent	Absent	N/A	N/A	N/A	N/A
2 DPI	T2 C4-10	P. salmonis injected	2.07	2.19	406.54	19.998	Absent	Absent	N/A	N/A	N/A	N/A
2 DPI	T2 C7-1	P. salmonis injected	2.14	2.22	730.34	20.036	Absent	Absent	5.097	2.66661	1.9485	1.45081
2 DPI	T2 C7-2	P. salmonis injected	2.12	2.23	728.61	20.478	Absent	Absent	11.3184	2.05268	2.65573	4.38447
2 DPI	T2 C7-3	P. salmonis injected	2.16	1.86	621.32	20.041	Absent	Absent	16.1686	7.49064	4.23439	3.95795
2 DPI	T2 C7-4	P. salmonis injected	2.14	2.23	592.75	19.9755	Absent	Absent	5.03773	5.95967	2.01744	3.79437
2 DPI	T2 C7-5	P. salmonis injected	2.15	2.13	589.44	20.1295	Absent	Absent	N/A	N/A	N/A	N/A
2 DPI	T2 C7-6	P. salmonis injected	2.08	2.3	378.1	19.763	Absent	Absent	N/A	N/A	N/A	N/A
2 DPI	T2 C7-7	P. salmonis injected	2.14	2.21	578.31	19.908	Absent	Absent	N/A	N/A	N/A	N/A
2 DPI	T2 C7-8	P. salmonis injected	2.15	2.16	652.68	20.1505	Absent	Absent	N/A	N/A	N/A	N/A
2 DPI	T2 C7-9	P. salmonis injected	2.13	2.21	607.16	20.299	Absent	Absent	N/A	N/A	N/A	N/A
2 DPI	T2 C7-10	P. salmonis injected	2.11	2.02	660.33	20.3285	Absent	Absent	N/A	N/A	N/A	N/A
2 DPI	T2 C12-1	P. salmonis injected	2.15	2.28	674.15	20.7395	Absent	Absent	7.24559	3.01281	3.65639	3.1778
2 DPI	T2 C12-2	P. salmonis injected	2.14	2.11	659.73	20.644	Absent	Absent	10.2451	2.02453	2.20415	2.4817
2 DPI	T2 C12-3	P. salmonis injected	2.15	2.34	1168.27	20.4745	Absent	Absent	3.11847	3.09544	3.64917	2.5691
2 DPI	T2 C12-4	P. salmonis injected	2.11	2.11	585.42	20.023	Absent	Absent	9.22815	6.61289	3.36139	3.88762
2 DPI	T2 C12-5	P. salmonis injected	2.07	2.3	433.92	19.8005	Absent	Absent	N/A	N/A	N/A	N/A
2 DPI	T2 C12-6	P. salmonis injected	2.09	1.94	581.23	20.2925	Absent	Absent	N/A	N/A	N/A	N/A
2 DPI	T2 C12-7	P. salmonis injected	2.16	2.28	967.24	20.288	Absent	Absent	N/A	N/A	N/A	N/A
2 DPI	T2 C12-8	P. salmonis injected	2.15	2.29	1215.06	20.472	Absent	Absent	N/A	N/A	N/A	N/A
2 DPI	T2 C12-9	P. salmonis injected	2.16	2.32	1045.67	19.6925	Absent	Absent	N/A	N/A	N/A	N/A
2 DPI	T2 C12-10	P. salmonis injected	2.14	2.35	1306.08	20.042	Absent	Absent	N/A	N/A	N/A	N/A
7 DPI	T7 C6-1	Control	2.19	2.28	618.24	19.8445	Absent	Absent	3.63486	4.32029	2.04876	1.94499
7 DPI	T7 C6-2	Control	2.17	2.24	795.8	19.6525	Absent	Absent	5.82771	3.23218	2.57025	1.82656
7 DPI	T7 C6-3	Control	2.17	2.33	717.16	19.87	Absent	Absent	3.53907	2.7792	1.98932	1.83061
7 DPI	T7 C6-4	Control	2.16	2.33	670.95	19.9665	Absent	Absent	6.32538	2.80036	4.19991	2.31293
7 DPI	T7 C6-5	Control	2.15	2.3	734.23	20.0695	Absent	Absent	N/A	N/A	N/A	N/A
7 DPI	T7 C6-6	Control	2.12	2.23	768.78	20.0005	Absent	Absent	N/A	N/A	N/A	N/A
7 DPI	T7 C6-7	Control	2.13	2.23	660.81	19.607	Absent	Absent	N/A	N/A	N/A	N/A
7 DPI	T7 C6-8	Control	2.13	2.28	762.26	19.9525	Absent	Absent	N/A	N/A	N/A	N/A
7 DPI	T7 C6-9	Control	2.13	2.28	681.08	20.0335	Absent	Absent	N/A	N/A	N/A	N/A
7 DPI	T7 C6-10	Control	2.14	2.3	752.63	19.6205	Absent	Absent	N/A	N/A	N/A	N/A
7 DPI	T7 C9-1	Control	2.17	2.3	718.15	19.9235	Absent	Absent	100.6*	2.02832	2.59405	2.91974
7 DPI	T7 C9-2	Control	2.17	2.29	751.57	19.868	Absent	Absent	3.32552	12.202	2.26591	1.93828
7 DPI	T7 C9-3	Control	2.18	2.3	613.41	19.994	Absent	Absent	7.45559	4.05302	5.50826	5.90296
7 DPI	T7 C9-4	Control	2.19	2.34	634.21	19.665	Absent	Absent	11.7273	2.30661	3.95812	2.07512
7 DPI	T7 C9-5	Control	2.05	2.19	449.24	19.8455	Absent	Absent	N/A	N/A	N/A	N/A
7 DPI	T7 C9-6	Control	2.13	2.27	711.59	19.656	Absent	Absent	N/A	N/A	N/A	N/A
7 DPI	T7 C9-7	Control	2.11	2.14	629.73	19.846	Absent	Absent	N/A	N/A	N/A	N/A
7 DPI	T7 C9-8	Control	2.14	2.19	773.57	20.008	Absent	Absent	N/A	N/A	N/A	N/A
7 DPI	T7 C9-9	Control	2.05	2.24	460.75	19.6425	Absent	Absent	N/A	N/A	N/A	N/A
7 DPI	T7 C9-10	Control	2.13	2.29	668.66	19.369	Absent	Absent	N/A	N/A	N/A	N/A
7 DPI	T7 C11-1	Control	2.16	2.28	627.97	19.388	Absent	Absent	2.53149	3.5499	1.83607	3.29128
7 DPI	T7 C11-2	Control	2.15	2.28	662.75	19.5005	Absent	Absent	2.94716	6.31781	2.85286	3.20654
7 DPI	T7 C11-3	Control	2.04	2.25	451.89	19.271	Absent	Absent	4.35222	2.10777	1.42094	3.23462
7 DPI	T7 C11-4	Control	2.16	2.23	589.08	19.8235	Absent	Absent	3.64603	2.70199	2.1939	2.26569
7 DPI	T7 C11-5	Control	2.05	2.21	437.19	19.4445	Absent	Absent	N/A	N/A	N/A	N/A
7 DPI	T7 C11-6	Control	2.15	2.33	1065.24	20.062	Absent	Absent	N/A	N/A	N/A	N/A
7 DPI	T7 C11-7	Control	2.07	2.3	420.36	19.7135	Absent	Absent	N/A	N/A	N/A	N/A
7 DPI	T7 C11-8	Control	2.17	2.22	696.23	19.818	Absent	Absent	N/A	N/A	N/A	N/A
7 DPI	T7 C11-9	Control	2.16	2.07	737.8	19.857	Absent	Absent	N/A	N/A	N/A	N/A
7 DPI	T7 C11-10	Control	2.05	2.16	438.67	20.0365	Absent	Absent	N/A	N/A	N/A	N/A
7 DPI	T7 C4-1	P. salmonis injected	2.13	2.17	576.61	20.0265	Absent	Absent	4.46256	222.687	2.63955	7.75897
7 DPI	T7 C4-2	P. salmonis injected	2.15	2.24	553.87	20.118	36.1275	19.6299	7.76844	11.4625	5.51797	13.587
7 DPI	T7 C4-3	P. salmonis injected	2.14	2.29	588.56	19.7725	39.1415	2.14544	9.94369	6.33582	3.71398	7.55428
7 DPI	T7 C4-4	P. salmonis injected	2.15	2.14	553.21	20.1035	39.853	1.67964	10.6451	5.34079	4.2103	15.0968
7 DPI	T7 C4-5	P. salmonis injected	2.16	2.24	575.07	19.88	39.3595	1.99789	3.49697	4.88645	3.64824	11.3423
7 DPI	T7 C4-6	P. salmonis injected	1.96	1.96	449.44	19.453	Absent	Absent	64.1991	1.98397	3.14838	4.96069
7 DPI	T7 C4-7	P. salmonis injected	2.16	2.16	741.91	19.624	Absent	Absent	3.23987	5.03556	2.49065	13.6178
7 DPI	T7 C4-8	P. salmonis injected	2.12	1.92	550.42	19.7255	Absent	Absent	4.97749	19.5654	5.08781	15.6103
7 DPI	T7 C4-9	P. salmonis injected	2.12	2.21	848.91	19.8525	Absent	Absent	3.62148	13.3738	2.41208	4.31322
7 DPI	T7 C4-10	P. salmonis injected	2.16	2.21	589.75	19.7315	Absent	Absent	4.44922	41.5222	6.66445	36.3214
7 DPI	T7 C7-1	P. salmonis injected	2.07	2.23	406.58	19.2715	Absent	Absent	7.89837	2.67452	3.14872	6.96144
7 DPI	T7 C7-2	P. salmonis injected	2.15	2.02	573.01	19.6535	37.3055	6.62013	5.79294	4.45189	3.57962	10.6596
7 DPI	T7 C7-3	P. salmonis injected	2.06	2.22	437.46	19.615	39.4575	1.56761	8.95699	17.4262	4.0946	21.2989
7 DPI	T7 C7-4	P. salmonis injected	2.16	2.08	585.23	19.5745	Absent	Absent	4.46623	4.68214	2.26302	5.54118
7 DPI	T7 C7-5	P. salmonis injected	2.07	2.01	415.74	19.3395	Absent	Absent	5.40423	3.19286	2.9436	6.81888
7 DPI	T7 C7-6	P. salmonis injected	2.11	2.18	348.07	19.4485	37.024	6.93707	5.93234	5.82054	5.18759	21.1639
7 DPI	T7 C7-7	P. salmonis injected	1.98	1.8	392	19.908	32.2315	220.798	8.18592	20.2806	5.30561	7.1041
7 DPI	T7 C7-8	P. salmonis injected	2.12	2.06	613.57	19.839	38.388	3.68103	6.27559	4.36713	3.22437	10.4494
7 DPI	T7 C7-9	P. salmonis injected	2.16	1.96	547.68	19.547	39.637	1.33062	1.64719	3.18011	1.35319	2.69524
7 DPI	T7 C7-10	P. salmonis injected	2.14	2.04	547.54	19.5045	39.415	1.4964	3.15264	5.05145	3.01768	16.0287
7 DPI	T7 C12-1	P. salmonis injected	2.16	2.24	591.93	19.8125	Absent	Absent	3.42684	2.1094	2.80741	8.93712
7 DPI	T7 C12-2	P. salmonis injected	2.16	2.19	549.84	19.606	39.5775	1.44026	1.96882	1.87071	1.88839	8.31515
7 DPI	T7 C12-3	P. salmonis injected	2.16	2.07	625.11	19.781	Absent	Absent	5.53481	4.35101	2.0878	3.21428
7 DPI	T7 C12-4	P. salmonis injected	2.12	1.89	548.73	19.8165	Absent	Absent	2.16233	2.44929	1.58597	6.66737
7 DPI	T7 C12-5	P. salmonis injected	2.09	2.21	351.06	19.5005	39.43	1.47776	1.67162	1	2.23138	17.3812
7 DPI	T7 C12-6	P. salmonis injected	2.05	2.23	455.04	19.6445	Absent	Absent	3.97868	4.32786	3.66875	15.4491
7 DPI	T7 C12-7	P. salmonis injected	2.18	2.12	570.41	19.554	37.4745	5.53954	2.05293	1.42947	2.75572	15.5721
7 DPI	T7 C12-8	P. salmonis injected	2.16	2.22	661.36	19.9675	39.417	2.04067	3.79302	5.07701	2.35584	13.7877
7 DPI	T7 C12-9	P. salmonis injected	2.04	2.23	460.95	19.645	Absent	Absent	8.76337	16.2463	5.2569	24.2557
7 DPI	T7 C12-10	P. salmonis injected	2.17	2.19	589.28	19.4545	37.322	5.72632	3.65108	3.79239	4.26843	18.8396
13 DPI	T13 C6-1	Control	2.16	2.15	596.19	19.4195	Absent	Absent	4.93807	2.05746	2.33794	2.26391
13 DPI	T13 C6-2	Control	2.17	2.27	737.03	19.812	Absent	Absent	2.28602	4.25812	2.1569	2.47652
13 DPI	T13 C6-3	Control	2.17	2.27	704.01	20.0415	Absent	Absent	N/A	N/A	N/A	N/A
13 DPI	T13 C6-4	Control	2.16	2.25	685.59	19.961	Absent	Absent	4.18838	6.22188	3.48969	1.57553
13 DPI	T13 C6-5	Control	2.17	2.29	703.37	19.787	Absent	Absent	N/A	N/A	N/A	N/A
13 DPI	T13 C6-6	Control	2.16	2.24	726.53	19.769	Absent	Absent	2.97293	3.96214	2.93842	3.10522
13 DPI	T13 C6-7	Control	2.18	2.3	747.18	20.2215	Absent	Absent	2.5537	3.07974	2.12347	2.1225
13 DPI	T13 C6-8	Control	2.17	2.25	671.65	19.7755	Absent	Absent	4.25322	4.98774	1.74386	3.54087
13 DPI	T13 C6-9	Control	2.16	2.31	808.56	19.911	Absent	Absent	10.0025	2.93285	2.22574	4.41248
13 DPI	T13 C6-10	Control	2.16	2.26	618.51	19.842	Absent	Absent	N/A	N/A	N/A	N/A
13 DPI	T13 C9-1	Control	2.14	2.07	735.91	19.736	Absent	Absent	6.18046	7.56672	2.90959	4.1816
13 DPI	T13 C11-4	Control	2.1	2.3	385.11	20.4635	Absent	Absent	1.92675	3.75485	2.1395	3.20891
13 DPI	T13 C11-5	Control	2.18	2.24	547.42	20.117	Absent	Absent	3.11405	2.86557	2.42817	2.65645
13 DPI	T13 C11-6	Control	2.18	2.26	738.31	20.336	Absent	Absent	3.40718	2.57759	3.45578	2.11281
13 DPI	T13 C11-8	Control	2.05	2.26	446.96	19.986	Absent	Absent	13.3999	3.56903	5.60451	5.3444
13 DPI	T13 C11-9	Control	1.94	2.42	41.09	21.017	Absent	Absent	N/A	N/A	N/A	N/A
13 DPI	T13 C11-10	Control	2.08	2.2	82.59	19.921	Absent	Absent	N/A	N/A	N/A	N/A
13 DPI	T13 C4-1	P. salmonis injected	2.15	2.27	791.27	20.3245	33.458	130.433	18.6583	20.1008	7.92573	30.7195
13 DPI	T13 C4-2	P. salmonis injected	2.15	2.14	573.64	19.74	39.432	1.7332	225.297	9.91503	3.82021	19.7625
13 DPI	T13 C4-3	P. salmonis injected	2.16	2.22	697.39	19.8455	31.3145	386.793	82.4259	39.778	9.06247	32.5765
13 DPI	T13 C4-4	P. salmonis injected	2.17	2.19	581.95	19.707	33.872	65.5723	17.9672	14.5407	10.5175	30.6617
13 DPI	T13 C4-5	P. salmonis injected	2.15	2.03	570.57	19.5995	32.584	142.227	32.7137	33.1626	9.90726	33.7185
13 DPI	T13 C4-6	P. salmonis injected	2.13	2.04	666.21	19.875	34.079	64.0642	13.1942	33.7676	8.03473	23.5407
13 DPI	T13 C4-7	P. salmonis injected	2.16	2.2	619.65	19.817	30.8045	530.268	94.8739	84.4807	22.7865	45.7237
13 DPI	T13 C4-8	P. salmonis injected	2.16	2.22	853.44	19.7325	37.7195	5.31634	16.5019	33.2433	10.5087	37.2747
13 DPI	T13 C4-9	P. salmonis injected	2.16	1.88	831.58	19.4395	29.612	900.777	88.0312	591.76	24.3177	208.511
13 DPI	T13 C4-10	P. salmonis injected	2.11	1.88	568.43	19.6	35.7435	17.8248	23.1675	25.6132	11.9313	41.0444
13 DPI	T13 C7-2	P. salmonis injected	2.16	2.29	994.59	19.7945	29.71	1072.44	129.27	159.487	19.7864	54.145
13 DPI	T13 C7-4	P. salmonis injected	2.12	2.16	145.79	20.0415	33.2625	122.615	57.1062	48.0264	7.22386	25.1661
13 DPI	T13 C7-6	P. salmonis injected	2.17	2.28	1074.93	19.9095	34.3535	54.7515	42.6055	35.0418	18.8442	33.2417
13 DPI	T13 C7-8	P. salmonis injected	2.16	2.17	685.56	19.833	33.706	79.6017	46.3301	28.2079	11.8022	24.5315
13 DPI	T13 C12-1	P. salmonis injected	2.15	2.25	705.22	19.6395	30.885	446.393	60.4966	61.9914	13.2024	29.2456
13 DPI	T13 C12-2	P. salmonis injected	2.14	2.07	735.66	19.6795	28.5545	2122.01	109.472	169.429	19.0676	59.1675
13 DPI	T13 C12-4	P. salmonis injected	2.04	1.79	93.74	20.9175	31.2795	814.443	N/A	N/A	N/A	N/A
13 DPI	T13 C12-6	P. salmonis injected	2.17	2.29	700.71	21.523	30.8265	1648.48	22.4453	123.131	10.7074	22.9259
13 DPI	T13 C12-7	P. salmonis injected	2.15	2.17	740.64	20.054	35.3815	30.6903	10.4854	9.72841	3.83056	17.1772
13 DPI	T13 C12-8	P. salmonis injected	2.03	1.49	329.51	19.7575	33.61	80.6026	N/A	N/A	N/A	N/A
13 DPI	T13 C12-9	P. salmonis injected	2.15	2.2	716.65	19.623	28.9125	1614.77	97.0698	121.817	15.9658	51.347
13 DPI	T13 C12-10	P. salmonis injected	1.9	1.3	214.27	19.9295	30.578	663.941	N/A	N/A	N/A	N/A
21 DPI	T21 C6-1	Control	2.2	2.26	568.02	20.2835	Absent	Absent	2.14261	4.77532	2.02595	2.61155
21 DPI	T21 C6-2	Control	2.18	2.11	640.42	19.894	Absent	Absent	3.97857	1.56091	1.72447	4.652
21 DPI	T21 C6-3	Control	2.2	2.22	808.16	19.8015	Absent	Absent	3.03619	2.94566	1.54959	3.59721
21 DPI	T21 C6-4	Control	2.21	2.23	623.1	20.028	Absent	Absent	5.25814	5.09385	2.0987	2.23659
21 DPI	T21 C6-5	Control	2.2	2.29	660.88	20.0165	Absent	Absent	N/A	N/A	N/A	N/A
21 DPI	T21 C6-6	Control	2.21	2.26	671.49	20.152	Absent	Absent	N/A	N/A	N/A	N/A
21 DPI	T21 C6-7	Control	2.2	2.28	1140.27	19.8	Absent	Absent	N/A	N/A	N/A	N/A
21 DPI	T21 C6-8	Control	2.22	2.18	658.3	19.916	Absent	Absent	N/A	N/A	N/A	N/A
21 DPI	T21 C6-9	Control	2.07	2.22	454.23	19.417	Absent	Absent	N/A	N/A	N/A	N/A
21 DPI	T21 C6-10	Control	2.19	2.16	807.19	20.0915	Absent	Absent	N/A	N/A	N/A	N/A
21 DPI	T21 C9-1	Control	2.19	2.25	631.56	19.6935	Absent	Absent	14.6296	4.31455	1.32509	1.89628
21 DPI	T21 C9-2	Control	2.21	2.12	540.74	19.559	39.39	1.57793	N/A	N/A	N/A	N/A
21 DPI	T21 C9-3	Control	2.22	2.17	561.42	19.582	39.6085	1.38809	N/A	N/A	N/A	N/A
21 DPI	T21 C9-4	Control	2.23	2.27	565.84	19.4775	Absent	Absent	N/A	N/A	N/A	N/A
21 DPI	T21 C9-5	Control	2.11	1.86	598.89	20.172	Absent	Absent	2.20149	2.56141	1	3.15103
21 DPI	T21 C9-6	Control	2.2	2.24	683.66	19.9435	Absent	Absent	2.32447	6.69725	1.76494	2.99481
21 DPI	T21 C9-7	Control	2.21	2.31	684.52	19.732	Absent	Absent	2.53708	4.77186	1.57882	7.61225
21 DPI	T21 C9-8	Control	2.21	2.31	702.34	19.601	27.5395	3921.54	N/A	N/A	N/A	N/A
21 DPI	T21 C9-9	Control	2.21	2.02	705.23	19.597	Absent	Absent	N/A	N/A	N/A	N/A
21 DPI	T21 C9-10	Control	2.21	2.24	586.18	19.1155	Absent	Absent	N/A	N/A	N/A	N/A
21 DPI	T21 C11-1	Control	2.19	2.3	863.69	19.601	Absent	Absent	5.32243	4.9976	2.0311	4.06323
21 DPI	T21 C11-2	Control	2.15	2	606.9	19.502	Absent	Absent	1.61683	3.08976	1.27743	2.34408
21 DPI	T21 C11-3	Control	2.15	2.23	1175.57	19.734	Absent	Absent	4.52983	1.22391	1.20899	2.68705
21 DPI	T21 C11-4	Control	2.17	2.22	594.73	19.0765	Absent	Absent	3.15778	8.46416	4.8109	4.17683
21 DPI	T21 C11-5	Control	2.16	2.35	1137.28	19.4775	Absent	Absent	N/A	N/A	N/A	N/A
21 DPI	T21 C11-6	Control	2.16	2.38	674.48	19.9245	Absent	Absent	N/A	N/A	N/A	N/A
21 DPI	T21 C11-7	Control	2.17	2.34	661.08	19.8745	Absent	Absent	N/A	N/A	N/A	N/A
21 DPI	T21 C11-8	Control	2.15	2.08	756.57	20.0905	Absent	Absent	N/A	N/A	N/A	N/A
21 DPI	T21 C11-9	Control	2.16	2.27	677.48	19.721	Absent	Absent	N/A	N/A	N/A	N/A
21 DPI	T21 C11-10	Control	2.17	1.88	572.99	19.7565	Absent	Absent	N/A	N/A	N/A	N/A
21 DPI	T21 C4-1	P. salmonis injected	2.13	2.3	585.62	20.0425	30.9315	568.117	274.044	70.5625	30.598	73.6521
21 DPI	T21 C4-2	P. salmonis injected	2.11	2.27	324.33	19.574	32.207	179.091	117.014	52.2302	21.3786	54.5497
21 DPI	T21 C4-3	P. salmonis injected	2.01	2.25	448.06	19.6625	31.176	374.411	249.94	75.9941	14.7047	72.7536
21 DPI	T21 C4-4	P. salmonis injected	2.13	2.34	896.93	19.56	29.0865	1379.78	822.576	211.02	19.2633	99.4429
21 DPI	T21 C4-5	P. salmonis injected	2.15	2.25	631.07	19.5965	32.6735	133.836	112.86	13.5048	11.5113	43.774
21 DPI	T21 C4-6	P. salmonis injected	2.16	2.29	800.83	20.016	34.4065	56.8094	132.476	19.19	12.6625	31.3024
21 DPI	T21 C4-7	P. salmonis injected	2.16	2.28	630.65	19.856	33.0065	128.104	571.62	47.2443	14.8947	67.0038
21 DPI	T21 C4-8	P. salmonis injected	2.15	2.25	578.64	19.775	33.9525	65.1023	47.6616	9.36611	9.8096	25.1614
21 DPI	T21 C4-9	P. salmonis injected	2.15	2.3	854.97	19.5105	33.9705	53.8345	69.0131	34.4641	14.9803	41.9794
21 DPI	T21 C4-10	P. salmonis injected	2.16	1.84	976.11	19.7845	38.5985	3.08992	31.3002	12.9613	6.22714	29.1315
21 DPI	T21 C7-1	P. salmonis injected	2.14	2.22	626.72	19.59	36.0605	14.3786	36.1464	13.563	8.47359	22.7549
21 DPI	T21 C7-3	P. salmonis injected	2.15	2.29	611.57	19.432	25.4015	14268.1	673.409	82.5792	33.3584	97.5438
21 DPI	T21 C7-4	P. salmonis injected	2.15	2.31	647.32	19.844	32.3175	199.771	873.424	95.472	39.9152	133.138
21 DPI	T21 C7-5	P. salmonis injected	2.16	2.28	620.61	19.712	30.5325	591.117	286.152	121.411	19.2306	66.7569
21 DPI	T21 C7-6	P. salmonis injected	2.15	2.35	1083.62	19.6065	29.0795	1430.45	355.049	80.9432	37.1254	72.442
21 DPI	T21 C7-7	P. salmonis injected	2.15	2.35	1063.84	19.565	26.101	9852.03	910.206	253.222	20.1077	73.5049
21 DPI	T21 C7-8	P. salmonis injected	2.16	2.26	620.77	19.297	39.816	1	6.07385	1.5005	1.35547	2.11273
21 DPI	T21 C7-9	P. salmonis injected	2.14	2.31	927.84	19.6085	33.498	78.4537	96.6084	61.413	12.2404	48.7349
21 DPI	T21 C7-10	P. salmonis injected	2.15	2.13	625.62	19.365	27.229	4103.85	1090.01	165.765	26.6891	92.0393
21 DPI	T21 C12-1	P. salmonis injected	2.03	2.14	405.91	19.4655	28.2575	2232.91	883.947	194.164	35.8084	99.209
21 DPI	T21 C12-2	P. salmonis injected	2.18	2.14	554.5	19.386	35.104	23.5001	202.161	11.3042	8.68218	30.7978
21 DPI	T21 C12-3	P. salmonis injected	2.21	2.33	523.74	19.5515	31.961	207.414	530.348	81.4637	24.731	83.2363
21 DPI	T21 C12-4	P. salmonis injected	2.15	2.17	676.93	19.778	32.683	150.294	457.335	29.3184	19.7445	77.7423
21 DPI	T21 C12-5	P. salmonis injected	2.21	2.29	584.22	19.15	33.947	42.8831	211.652	31.4151	16.5151	78.2651
21 DPI	T21 C12-6	P. salmonis injected	2.16	2.32	1472.24	19.843	35.7225	21.285	108.856	21.0136	13.6722	45.7959
21 DPI	T21 C12-7	P. salmonis injected	2.2	2.34	665.1	19.354	29.9915	662.575	215.528	87.2554	26.0052	88.646
21 DPI	T21 C12-8	P. salmonis injected	2.17	2.33	1433.03	19.312	33.0985	83.5388	167.077	33.4252	14.0802	54.2808
21 DPI	T21 C12-9	P. salmonis injected	2.2	2.21	545.24	19.1225	30.465	415.345	61.4239	63.7213	19.4577	43.3704
21 DPI	T21 C12-10	P. salmonis injected	2.2	2.16	737.43	19.77	32.2535	198.202	159.818	67.2985	16.0424	82.3716
42 DPI	T42 C6-1	Control	2.21	2.27	659.79	19.813	Absent	Absent	24.3547	11.6158	38.2575	17.0219
42 DPI	T42 C6-2	Control	2.22	2.15	636.65	19.6335	Absent	Absent	4.32072	4.66634	2.42928	1.74382
42 DPI	T42 C6-3	Control	2.24	2.33	609.15	19.859	Absent	Absent	55.8672	39.63	3.91912	9.12018
42 DPI	T42 C6-4	Control	2.22	2.3	657.35	19.9665	Absent	Absent	5.04376	5.11019	1.53982	2.53921
42 DPI	T42 C6-5	Control	2.2	2.3	633.81	20.0135	Absent	Absent	N/A	N/A	N/A	N/A
42 DPI	T42 C6-6	Control	2.21	2.33	758.11	20.391	Absent	Absent	N/A	N/A	N/A	N/A
42 DPI	T42 C6-7	Control	2.25	2.29	548.61	20.448	Absent	Absent	N/A	N/A	N/A	N/A
42 DPI	T42 C6-8	Control	2.21	2.3	577.27	20.136	Absent	Absent	N/A	N/A	N/A	N/A
42 DPI	T42 C6-9	Control	2.21	2.23	632.19	20.536	Absent	Absent	N/A	N/A	N/A	N/A
42 DPI	T42 C6-10	Control	2.23	2.16	578.93	20.645	Absent	Absent	N/A	N/A	N/A	N/A
42 DPI	T42 C9-1	Control	2.19	2.28	604.5	20.1445	Absent	Absent	2.37192	3.98289	2.14478	2.19419
42 DPI	T42 C9-2	Control	2.02	2.2	443.46	20.318	Absent	Absent	12.9034	9.02625	3.61706	2.79934
42 DPI	T42 C9-3	Control	2.02	2.18	456.93	20.107	Absent	Absent	7.47226	8.75727	2.34226	1.61514
42 DPI	T42 C9-4	Control	2.23	2.22	636.95	20.598	Absent	Absent	1	5.98041	1.5732	1.3324
42 DPI	T42 C9-5	Control	2.21	2.22	536.6	20.0785	Absent	Absent	N/A	N/A	N/A	N/A
42 DPI	T42 C9-6	Control	2.23	2.24	534.75	19.8985	Absent	Absent	N/A	N/A	N/A	N/A
42 DPI	T42 C9-7	Control	2.22	2.1	644.34	20.2435	Absent	Absent	N/A	N/A	N/A	N/A
42 DPI	T42 C9-8	Control	2.22	2.18	638.78	20.549	Absent	Absent	N/A	N/A	N/A	N/A
42 DPI	T42 C9-9	Control	2.02	2.26	456.5	20.1005	Absent	Absent	N/A	N/A	N/A	N/A
42 DPI	T42 C9-10	Control	2.25	2.14	560.95	20.387	Absent	Absent	N/A	N/A	N/A	N/A
42 DPI	T42 C11-1	Control	2.2	2.01	569.4	20.5375	Absent	Absent	20.3421	7.98951	1.31496	2.34741
42 DPI	T42 C11-2	Control	2.24	2.15	551.13	20.4385	Absent	Absent	N/A	N/A	N/A	N/A
42 DPI	T42 C11-3	Control	2.22	2.14	572.39	20.469	Absent	Absent	8.04023	2.58987	1.36111	2.05411
42 DPI	T42 C11-4	Control	2.21	2.22	650.05	20.8305	Absent	Absent	N/A	N/A	N/A	N/A
42 DPI	T42 C11-5	Control	2.03	2.26	440.42	20.413	Absent	Absent	27.0208	8.86656	1.81582	1
42 DPI	T42 C11-6	Control	2.21	2.2	658.49	20.62	Absent	Absent	5.59484	3.90734	3.55569	2.4648
42 DPI	T42 C11-7	Control	2.22	2.06	616.95	20.2915	Absent	Absent	N/A	N/A	N/A	N/A
42 DPI	T42 C11-8	Control	2.2	2.14	741.25	20.354	Absent	Absent	N/A	N/A	N/A	N/A
42 DPI	T42 C11-9	Control	2.02	2.18	459.94	19.744	Absent	Absent	N/A	N/A	N/A	N/A
42 DPI	T42 C11-10	Control	2.22	2.07	598.13	20.322	Absent	Absent	N/A	N/A	N/A	N/A
42 DPI	T42 C4-1	P. salmonis injected	1.94	1.84	464.5	20.387	Absent	Absent	29.3041	3.25952	1.61477	5.02553
42 DPI	T42 C4-2	P. salmonis injected	2.17	1.88	499.68	20.4395	Absent	Absent	19.2485	2.97331	3.4432	9.42409
42 DPI	T42 C4-3	P. salmonis injected	2.23	1.97	523.82	20.5715	Absent	Absent	56.3384	5.46444	1.73392	4.02557
42 DPI	T42 C4-4	P. salmonis injected	2.07	2.33	425.08	20.759	Absent	Absent	16.345	7.60031	7.12594	8.53238
42 DPI	T42 C4-5	P. salmonis injected	2.09	2.24	399.02	20.6435	Absent	Absent	5.34316	7.75846	3.6673	20.7941
42 DPI	T42 C4-6	P. salmonis injected	2.09	2.32	411.72	21.134	Absent	Absent	10.9402	26.3124	2.68807	5.09665
42 DPI	T42 C4-7	P. salmonis injected	2.09	2.3	404.49	20.812	Absent	Absent	7.89025	17.5667	3.25173	5.51089
42 DPI	T42 C4-8	P. salmonis injected	2.07	2.1	400.63	21.001	Absent	Absent	19.0192	4.68482	4.57751	5.38942
42 DPI	T42 C4-9	P. salmonis injected	2.12	2.15	374.38	19.729	Absent	Absent	8.35298	6.06504	4.12322	17.1687
42 DPI	T42 C4-10	P. salmonis injected	2.16	2.23	292.66	20.31	36.617	16.1931	44.5835	27.3204	3.02327	11.0717
42 DPI	T42 C7-1	P. salmonis injected	2.07	2.21	419.01	19.928	37.387	7.54755	23.8326	7.55184	3.41876	8.62723
42 DPI	T42 C7-2	P. salmonis injected	2.06	2.13	434.74	19.4955	Absent	Absent	4.7363	2.23607	2.1819	7.97606
42 DPI	T42 C7-3	P. salmonis injected	1.97	1.86	465.99	19.6245	39.457	1.5784	3.79303	2.86522	1.54654	2.9557
42 DPI	T42 C7-4	P. salmonis injected	2.05	2.13	430.71	19.653	37.494	5.84575	65.2807	9.81193	3.96524	9.35021
42 DPI	T42 C7-5	P. salmonis injected	2	1.94	443.39	19.964	37.813	5.84237	6.10216	18.2332	2.14816	8.65444
42 DPI	T42 C7-6	P. salmonis injected	2.01	1.95	444.11	19.6285	Absent	Absent	7.2519	8.04788	4.54622	15.135
42 DPI	T42 C7-7	P. salmonis injected	2.26	2.15	512.44	20.121	Absent	Absent	7.42275	5.65606	4.65886	8.19554
42 DPI	T42 C7-8	P. salmonis injected	2.02	2.25	468.21	20.0605	Absent	Absent	6.76604	9.22354	2.69195	7.71686
42 DPI	T42 C7-9	P. salmonis injected	2.28	2.19	493.18	20.1935	39.4735	2.28939	21.6649	13.4854	8.4144	20.5894
42 DPI	T42 C7-10	P. salmonis injected	2.25	1.96	513.86	19.835	39.436	1.84363	7.82813	5.8312	4.60801	9.63329
42 DPI	T42 C12-1	P. salmonis injected	2.22	2.17	693.1	20.164	Absent	Absent	18.3245	18.9963	6.59992	7.53649
42 DPI	T42 C12-2	P. salmonis injected	2.04	2.27	418.73	20.4485	38.394	5.52504	4.92836	9.01448	2.34892	3.63066
42 DPI	T42 C12-3	P. salmonis injected	2.2	2.35	843.19	20.6015	Absent	Absent	6.16306	3.63113	2.3435	5.61759
42 DPI	T42 C12-4	P. salmonis injected	2.05	2.23	387.61	20.378	Absent	Absent	9.56023	7.20328	3.81142	6.5296
42 DPI	T42 C12-5	P. salmonis injected	2.22	2.28	597.02	20.6175	Absent	Absent	6.61912	2.85981	5.65303	12.8846
42 DPI	T42 C12-6	P. salmonis injected	2.24	2.22	533.98	20.705	Absent	Absent	15.9525	5.07059	2.79263	3.66754
42 DPI	T42 C12-7	P. salmonis injected	2.05	2.28	414.18	20.3455	Absent	Absent	4.03844	26.1971	3.53598	8.62841
42 DPI	T42 C12-8	P. salmonis injected	2.21	2.3	619.04	20.2815	28.034	4482.38	609.668	50.5487	8.41114	23.0195
42 DPI	T42 C12-9	P. salmonis injected	2.01	2.19	444.82	20.616	38.5355	5.63768	26.4319	20.031	9.31442	24.0804
42 DPI	T42 C12-10	P. salmonis injected	2.02	2.19	467.37	20.2825	37.2275	10.6395	39.6343	9.34275	6.27699	10.0549
1 CT values with red font indicate detectable signal in 1 of 2 technical replicates.
