# Supplementary material for: Transcriptome Profiling of Atlantic Salmon (Salmo salar) Parr With Higher and Lower Pathogen Loads Following Piscirickettsia salmonis Infection
Source: Front Immunol. 2021 Dec 31;12:789465. doi: 10.3389/fimmu.2021.789465 (PMC8758579; doi:10.3389/fimmu.2021.789465)
Supplement: Supplementary file 1 [file DataSheet_1.zip › Supplemental files/Supplemental Table S3_Xue.xlsx]

## Sheet: DEPs
Supplemental Table S3. Complete list of microarray identified SRS-responsive gene that were differentially expressed in the head kidney of Atlantic salmon (Significant Analysis of Microarray; FDR < 1%).
Probe ID1	Transcript ID	Gene ID	Gene name (BLASTn hit)2	Symbol3	L-SRS vs CON4	H-SRS vs CON4
C092R047	NM_001139940.1	-	Cytosolic purine 5-nucleotidase	5ntc	0.463685	0.457606
C156R033	NM_001139940.1	-	Cytosolic purine 5-nucleotidase	5ntc	-	0.436009
C195R070	NM_001139940.1	-	Cytosolic purine 5-nucleotidase	5ntc	0.407404	0.417172
C018R052	XM_014133099.1	LOC106565705	Alpha-1,3-galactosyltransferase 2-like	a3galt2	-	3.03212
C006R090	XM_014166293.1	LOC106582820	Alpha-1,3-galactosyltransferase 2-like	a3galt2	-	1.86545
C077R117	XR_001324872.1	-	ATP-binding cassette sub-family B member 10, mitochondrial*	abcb10	-	0.477571
C097R064	XM_014179899.1	-	ATP-binding cassette, sub-family B [MDR/TAP], member 10	abcb10	-	0.406903
C250R083	XM_014179899.1	-	ATP-binding cassette, sub-family B [MDR/TAP], member 10	abcb10	-	0.433474
C111R139	XM_014149503.1	LOC106574003	Multidrug resistance protein 1-like	abcb5	-	1.65647
C030R057	XM_014142517.1	LOC106570323	ATP-binding cassette sub-family F member 1-like	abcf1	0.272851	0.267428
C203R101	XM_014188175.1	-	ATP-binding cassette, sub-family F [GCN20], member 2	abcf2	-	2.74655
C227R061	NM_001140064.1	-	Abl interactor 1	abi1	1.88522	2.17004
C069R149	NM_001140064.1	-	Abl interactor 1	abi1	1.84397	2.19906
C137R069	XM_014159858.1	LOC106579709	Abl interactor 1-like	abi1	2.5537	4.14697
C249R091	XR_001324738.1	-	Uncharacterized LOC106588975	-	-	0.423534
C042R034	XM_014155937.1	LOC106577639	Active breakpoint cluster region-related protein-like	abr	1.96755	2.43055
C144R111	XM_014206896.1	LOC106608770	Active breakpoint cluster region-related protein-like	abr	-	1.87063
C156R162	XM_021618041.1	LOC110533635	Active breakpoint cluster region-related protein-like	abr	2.08226	2.75589
C116R141	XM_014205683.1	LOC106608030	Golgi resident protein GCP60-like	acbd3	-	1.44609
C143R092	NM_001139980.1	-	Acyl-CoA desaturase	acod	-	0.418974
C219R057	NM_001139856.1	-	Acyl-coenzyme A thioesterase 5	acot5	-	0.232909
C213R025	XM_014146174.1	-	Acyl-CoA thioesterase 7	acot7	2.34507	2.52914
C003R020	XM_014146174.1	-	Acyl-CoA thioesterase 7	acot7	2.07724	2.57152
C216R053	XM_014146174.1	-	Acyl-CoA thioesterase 7	acot7	2.19485	2.84808
C059R014	XM_014146174.1	-	Acyl-CoA thioesterase 7	acot7	3.71854	4.51717
C129R020	XM_014205657.1	-	Acid phosphatase 1, soluble	acp1	1.73824	-
C223R045	XM_014205657.1	-	Acid phosphatase 1, soluble	acp1	1.57067	1.56747
C004R145	XM_014205657.1	-	Acid phosphatase 1, soluble	acp1	-	1.59249
C221R100	XM_014126402.1	LOC106561944	Lysosomal acid phosphatase-like	acp2	-	2.23099
C248R139	XM_014157343.1	LOC106578488	Tartrate-resistant acid phosphatase type 5-like	acp5	4.23116	4.57738
C114R055	XM_014157343.1	LOC106578488	Tartrate-resistant acid phosphatase type 5-like	acp5	2.03855	1.99724
C129R129	XM_014181784.1	LOC106590648	Tartrate-resistant acid phosphatase type 5-like	acp5	2.16871	2.26561
C211R082	XM_014169608.1	LOC106584374	Long-chain-fatty-acid--CoA ligase ACSBG2-like	acsbg2	2.18356	3.06028
C031R083	XM_014216500.1	LOC106613839	Long-chain-fatty-acid--CoA ligase ACSBG2-like	acsbg2	-	1.65882
C160R093	NM_001173571.1	-	Acyl-CoA synthetase long-chain family member 1	acsl1	-	2.43923
C024R073	NM_001173571.1	-	Acyl-CoA synthetase long-chain family member 1	acsl1	-	2.63994
C011R038	XM_014209097.1	LOC106610003	Long-chain-fatty-acid--CoA ligase 1-like	acsl1	-	2.46879
C179R121	XM_014209097.1	LOC106610003	Long-chain-fatty-acid--CoA ligase 1-like	acsl1	1.74669	-
C015R068	NM_001173689.1	-	Long-chain-fatty-acid--CoA ligase 4	acsl4	-	2.47972
C004R065	XM_014198012.1	LOC106603829	Long-chain-fatty-acid--CoA ligase 6-like	acsl6	2.16204	2.68558
C142R043	XR_001326632.1	-	Uncharacterized LOC106596268	-	0.440508	-
C134R086	XM_014179292.1	LOC106589387	Actin, aortic smooth muscle	acta2	-	2.6645
C002R129	XM_021592674.1	LOC110512094	Actin, cytoplasmic 1-like	actb	0.410415	0.409532
C139R165	XM_014154772.1	LOC106577061	Alpha-actinin-2	actn2	0.39055	-
C032R063	XM_014213914.1	LOC106612603	Alpha-actinin-4	actn4	2.2541	-
C012R083	XM_014216455.1	LOC106613810	Actin-related protein 2-A-like	actr2	-	1.78541
C117R071	XM_014150321.1	LOC106574434	Actin-related protein 3-like	actr3	-	1.66012
C167R141	XM_014172983.1	LOC106586112	Actin-related protein 3-like	actr3	-	1.98453
C051R159	XM_014172983.1	LOC106586112	Actin-related protein 3-like	actr3	1.74308	1.83159
C053R040	XM_014135870.1	LOC106567044	Serine/threonine-protein kinase receptor R3-like	acvrl1	1.643	1.69178
C088R099	XM_014135994.1	LOC106567100	Adenosine deaminase-like	adala	2.64865	2.89391
C078R065	XM_014135994.1	LOC106567100	Adenosine deaminase-like	adala	2.36943	2.82828
C049R145	XM_014135994.1	LOC106567100	Adenosine deaminase-like	adala	2.71788	3.28156
C109R118	XM_014147637.1	-	Adenosine deaminase-like	adalb	-	2.12726
C007R052	XR_001324162.1	LOC106586256	Disintegrin and metalloproteinase domain-containing protein 23-like	adam23	-	0.423861
C057R043	XM_014206482.1	LOC106608525	Disintegrin and metalloproteinase domain-containing protein 33-like	adam33	-	0.462876
C123R137	XM_014151984.1	LOC106575472	Disintegrin and metalloproteinase domain-containing protein 9-like	adam9	2.23498	-
C169R028	XM_014151323.1	-	ADAM metallopeptidase with thrombospondin type 1 motif, 1	adamts1	-	0.549953
C023R064	XM_014142319.1	LOC106570223	Uncharacterized aarF domain-containing protein kinase 5-like	adck5	-	1.72627
C016R063	XM_014176099.1	LOC106587576	Adenylate cyclase type 2-like	adcy2	-	1.59311
C157R010	XM_014171560.1	LOC106585402	Adhesion G protein-coupled receptor E2-like	adgre2	-	2.0878
C079R078	XM_014203129.1	LOC106606771	Adhesion G protein-coupled receptor E2-like	adgre2	-	1.52502
C042R162	XM_014199428.1	LOC106604605	Adhesion G protein-coupled receptor E3-like	adgre3	-	1.54876
C215R101	XM_014199487.1	LOC106604645	CD97 antigen-like	adgre5	-	1.58533
C246R132	XM_014203195.1	LOC106606823	CD97 antigen-like	adgre5	-	1.68369
C146R151	XM_014126590.1	LOC106562050	Probable G-protein coupled receptor 97	adgrg3	2.31687	2.04967
C129R082	XM_014126590.1	LOC106562050	Probable G-protein coupled receptor 97	adgrg3	4.81071	5.88562
C049R143	XM_014191921.1	LOC106600509	Alcohol dehydrogenase 1-like	adh1b	-	0.307799
C049R031	XM_014145958.1	LOC106572109	Activity-dependent neuroprotector homeobox protein-like	adnp	0.282622	0.0875166
C207R133	XR_001328653.1	LOC106604332	Beta-2 adrenergic receptor-like	adrb2	0.520358	0.49246
C099R067	XM_014128152.1	LOC106562983	Inactive carboxypeptidase-like protein X2	aebp1	-	0.400656
C105R029	XM_014136672.1	-	Actin filament associated protein 1-like 1	afap1l1	0.451193	0.434082
C221R046	XM_014205152.1		Myeloid/lymphoid or mixed-lineage leukemia; translocated to, 4	afdn	0.423142	0.370914
C214R113	XM_014164691.1	-	AF4/FMR2 family, member 3	aff3	-	1.67986
C032R054	XM_014190191.1	LOC106599117	Glycogen debranching enzyme-like	agl	2.33876	1.94638
C195R072	XM_014190191.1	LOC106599117	Glycogen debranching enzyme-like	agl	2.08479	-
C141R064	NM_001140138.1	-	1-acyl-sn-glycerol-3-phosphate acyltransferase gamma	agpat3	-	0.548888
C031R044	XM_014163978.1	LOC106581734	Anterior gradient protein 3 homolog	agr3	0.360255	0.194556
C112R056	NM_001140446.1	-	Angiotensinogen	agt	2.34847	2.69127
C249R097	NM_001140626.1	-	Type-1 angiotensin II receptor-associated protein-like	agtrap	2.22312	1.95589
C210R084	NM_001142321.1	-	Adenosylhomocysteinase	ahcy	-	2.03566
C203R118	XM_014152911.1	-	Adenosylhomocysteinase-like 2	ahcyl2	0.337242	0.315698
C263R016	XM_014198569.1	LOC106604153	Neuroblast differentiation-associated protein AHNAK-like	ahnak	-	0.500289
C165R082	XM_014154598.1	LOC106576980	Single-stranded DNA cytosine deaminase-like	aicda	-	0.369203
C186R041	NM_001141568.1	-	Allograft inflammatory factor 1	aif1	2.16885	2.30508
C152R005	NM_001141568.1	-	Allograft inflammatory factor 1	aif1	3.59517	4.34041
C071R127	NM_001141568.1	-	Allograft inflammatory factor 1	aif1	-	1.81945
C192R128	NM_001141568.1	-	Allograft inflammatory factor 1	aif1	2.38051	2.3716
C254R073	NM_001141568.1	-	Allograft inflammatory factor 1	aif1	-	2.19741
C175R129	XM_014154057.1	-	Apoptosis-inducing factor, mitochondrion-associated, 2	aifm2	-	1.90822
C090R116	XM_014154057.1	-	Apoptosis-inducing factor, mitochondrion-associated, 2	aifm2	-	1.81304
C128R036	XM_014154057.1	-	Apoptosis-inducing factor, mitochondrion-associated, 2	aifm2	-	1.63856
C208R055	XR_001329276.1	LOC106607761	A-kinase anchor protein 7 isoform gamma-like	akap7	-	0.373799
C068R054	XR_001329276.1	LOC106607761	A-kinase anchor protein 7 isoform gamma-like	akap7	-	0.376547
C009R073	XR_001329276.1	LOC106607761	A-kinase anchor protein 7 isoform gamma-like	akap7	-	0.397154
C149R028	-		A-kinase-interacting protein 1*	akip1	0.481051	0.487547
C109R119	XM_014210082.1	LOC100379103	Akirin 2[2a]	akirin2	4.17164	3.30983
C056R111	NM_001172488.1	LOC100379104	Akirin 2[2b]	akirin2	-	1.62939
C117R164	XM_014123341.1	LOC106560437	Alcohol dehydrogenase [NADP[+]] B-like	akr1a1	3.13313	2.93261
C026R077	NM_001146486.1	-	3-oxo-5-beta-steroid 4-dehydrogenase	akr1d1	-	0.163642
C163R047	XR_001319936.1	-	Uncharacterized LOC106566760	-	0.37471	0.168952
C018R129	XR_001319936.1	-	Uncharacterized LOC106566760	-	-	0.187793
C061R168	XM_014128805.1	LOC106563307	Delta-aminolevulinic acid dehydratase-like	alad	0.437926	0.276798
C240R009	XM_014128805.1	LOC106563307	Delta-aminolevulinic acid dehydratase-like	alad	-	0.357434
C197R073	XM_014128805.1	LOC106563307	Delta-aminolevulinic acid dehydratase-like	alad	-	0.286041
C142R087	XM_014128805.1	LOC106563307	Delta-aminolevulinic acid dehydratase-like	alad	-	0.266827
C096R011	XM_014128805.1	LOC106563307	Delta-aminolevulinic acid dehydratase-like	alad	-	0.307575
C081R061	XM_021590871.1	LOC110509774	Delta-aminolevulinic acid dehydratase-like	alad	-	0.233706
C229R131	XM_014134127.1	LOC106566237	5-aminolevulinate synthase, nonspecific, mitochondrial-like	alas1	3.25685	3.81843
C241R048	XM_014135105.1	LOC106566749	5-aminolevulinate synthase, nonspecific, mitochondrial-like	alas1	5.26022	6.54987
C022R059	XM_014146048.1	-	5'-aminolevulinate synthase 2	alas2	-	0.382835
C107R119	-		CD166 antigen homolog A*	alcam	2.55014	2.71143
C010R145	XM_014214822.1	LOC106613009	CD166 antigen homolog A-like	alcam	0.118355	0.149563
C080R008	NM_001146679.1	-	Aldehyde dehydrogenase 3 family, member A2	aldh3a2	-	2.89075
C078R099	NM_001146679.1	-	Aldehyde dehydrogenase 3 family, member A2	aldh3a2	-	1.7644
C004R086	XM_014144786.1	LOC106571571	Methylmalonate-semialdehyde dehydrogenase [acylating], mitochondrial-like	aldh6a1	-	1.68345
C258R069	NM_001140102.1	-	Aldehyde dehydrogenase 9 family member A1	aldh9a1	-	0.683505
C131R094	NM_001173920.1	LOC106583908	Fructose-bisphosphate aldolase A	aldoa	-	1.5981
C205R054	-		Fructose-bisphosphate aldolase A*	aldoa	0.515193	0.528739
C115R066	XM_014152771.1	LOC106575988	Putative Dol-P-Glc:Glc[2]Man[9]GlcNAc[2]-PP-Dol alpha-1,2-glucosyltransferase	alg10	-	1.56129
C124R071	XM_014207543.1	LOC106609113	Putative Dol-P-Glc:Glc[2]Man[9]GlcNAc[2]-PP-Dol alpha-1,2-glucosyltransferase	alg10	-	1.83282
C036R135	XM_014156315.1	LOC100380705	Arachidonate 12-lipoxygenase, 12S-type	alox12	1.76629	-
C157R065	XM_014124184.1	LOC106560831	Arachidonate 15-lipoxygenase B-like	alox15b	1.90574	1.77486
C168R035	XM_014155645.1	-	Alpha-kinase 1	alpk1	-	1.58208
C086R093	NM_001123547.1	-	Alkaline phosphatase	alpl	-	2.03996
C068R085	XM_014125574.1	LOC106561522	Protein AMBP-like	ambp	-	0.434094
C182R099	XM_014169947.1	-	Antagonist of mitotic exit network 1 homolog	amn1	-	1.58749
C182R095	XM_014135323.1	LOC106566847	AMP deaminase 1-like	ampd1	4.30852	13.2246
C063R054	XM_014185871.1	LOC106594500	Anaphase-promoting complex subunit 16	anapc16	-	1.69715
C084R132	XM_014144512.1	-	Angel homolog 2 [Drosophila]	angel2	-	1.96062
C206R059	XM_014208482.1	LOC106609550	Angiopoietin-related protein 5-like	angptl5	-	1.99719
C134R140	-		Ankyrin-1*	ank1	0.284033	0.261206
C147R067	XM_014161272.1	LOC106580341	Ankyrin-1-like	ank1	0.351996	0.332045
C217R080	XM_014205816.1	LOC106608104	Ankyrin repeat and EF-hand domain-containing protein 1*	ankef1	2.06024	-
C184R112	XM_014198184.1	LOC106603930	Rabankyrin-5-like	ankfy1	1.86126	-
C095R111	XM_014198184.1	LOC106603930	Rabankyrin-5-like	ankfy1	0.504313	0.386641
C102R169	XM_014207015.1	LOC106608840	Ankyrin repeat and IBR domain-containing protein 1-like	ankib1	15.7932	28.227
C258R128	XM_014126847.1	LOC106562161	Ankyrin repeat domain-containing protein 11-like	ankrd11	-	0.611373
C152R083	XM_014160372.1	LOC106579946	Ankyrin repeat domain-containing protein 11-like	ankrd11	1.77556	1.71354
C082R147	XM_014175493.1	LOC106587256	Ankyrin repeat domain-containing protein 11-like	ankrd11	0.365285	0.340206
C099R049	XM_014175493.1	LOC106587256	Ankyrin repeat domain-containing protein 11-like	ankrd11	0.538269	0.520169
C008R051	XM_014175493.1	LOC106587256	Ankyrin repeat domain-containing protein 11-like	ankrd11	-	0.545143
C109R113	XM_014212032.1	-	Ankyrin repeat domain 50	ankrd50	-	0.506918
C080R110	NM_001165326.1	-	Transmembrane protein 16H	ano8	-	0.426142
C127R158	XM_014176338.1	LOC106587733	Acidic leucine-rich nuclear phosphoprotein 32 family member A	anp32a	-	0.573771
C090R161	NM_001139759.1	LOC100194711	Acidic leucine-rich nuclear phosphoprotein 32 family member B*	anp32b	-	0.626621
C033R169	NM_001139759.1	LOC100194711	Acidic leucine-rich nuclear phosphoprotein 32 family member B*	anp32b	-	0.615417
C131R093	XM_014177211.1	LOC106588334	Acidic leucine-rich nuclear phosphoprotein 32 family member E	anp32e	0.47915	0.384054
C032R086	XM_014176742.1	LOC106588075	Aminopeptidase N-like	anpep	3.42042	5.41095
C148R091	XM_014154325.1	LOC106576849	Anthrax toxin receptor 1-like	antxr1	-	2.01116
C165R079	NM_001140844.1	LOC106609935	Annexin A2-A	anx2a	-	1.92557
C143R165	NM_001140844.1	LOC106609935	Annexin A2-A	anx2a	-	2.58235
C026R110	NM_001140844.1	LOC106609935	Annexin A2-A	anx2a	-	2.10855
C125R138	XM_014161232.1	LOC106580331	AP-1 complex subunit beta-1-like	ap1b1	-	0.495343
C145R048	XM_014140781.1	LOC106569429	AP-1 complex subunit gamma-1-like	ap1g1	-	2.00346
C256R129	XM_014141190.1	LOC106569635	AP-1 complex subunit sigma-3-like	ap1s3	2.32742	2.65829
C099R024	XM_014169682.1	LOC106584401	AP-3 complex subunit delta-1-like	ap3d1	0.466721	-
C118R024	XM_014216436.1	LOC106613806	AP-3 complex subunit delta-1-like	ap3d1	0.382009	0.459994
C247R037	XM_014170941.1	LOC106585102	AP-3 complex subunit mu-2	ap3m2	5.21447	6.91934
C005R048	XM_014172531.1	-	Adaptor-related protein complex 3, sigma 1 subunit	ap3s1	-	1.71008
C140R160	XM_014210821.1	-	Adaptor-related protein complex 5, mu 1 subunit	ap5m1	-	1.93763
C065R129	XM_014208512.1	LOC106609566	Apoptotic protease-activating factor 1-like	apaf1	-	0.536225
C016R031	XM_014195949.1	LOC106602929	Amyloid beta A4 precursor protein-binding family B member 3-like	apbb3	-	2.33205
C094R108	XM_014138660.1	LOC106568367	Adenomatous polyposis coli protein-like	apc	0.47037	0.424102
C035R061	XM_014131165.1	LOC106564789	Apelin receptor B-like	aplnr	0.307285	0.250909
C080R076	XM_014156283.1	LOC106577862	Amyloid-like protein 1	aplp1	0.390759	0.229689
C126R050	XM_014201454.1	LOC106605617	Amyloid-like protein 1	aplp1	0.312485	0.198629
C187R095	XM_014215561.1	-	Amyloid beta [A4] precursor-like protein 2	aplp2	-	0.285036
C230R001	XM_014159405.1	LOC106579467	MICOS complex subunit MIC27-like	apool	-	0.365895
C056R048	XM_014126611.1	LOC106562063	Adenine phosphoribosyltransferase-like	aprt	-	1.76805
C097R161	XM_014198550.1	LOC106604143	Arf-GAP with Rho-GAP domain, ANK repeat and PH domain-containing protein 3-like	arap3	2.19997	2.53081
C226R105	XM_014213657.1	-	Archain 1	arcn1	-	1.65258
C224R027	XM_014179128.1	LOC106589321	ADP-ribosylation factor 1-like	arf3	1.5446	1.69329
C077R035	NM_001173771.1	-	ADP-ribosylation factor-like 4a	arf4	0.48837	0.448641
C135R064	XM_014153502.1	LOC106576371	ADP-ribosylation factor GTPase-activating protein 3-like	arfgap3	-	2.28694
C022R142	XM_014153502.1	LOC106576371	ADP-ribosylation factor GTPase-activating protein 3-like	arfgap3	1.88871	1.88733
C140R110	XM_014208493.1	LOC106609560	ADP-ribosylation factor GTPase-activating protein 3-like	arfgap3	-	2.68192
C138R081	-		Brefeldin A-inhibited guanine nucleotide-exchange protein 1*	arfgef1	-	2.4653
C094R132	NM_001141316.2	-	Arginase-1	arg1	2.54877	3.51022
C241R142	NM_001141316.2	-	Arginase-1	arg1	7.27006	10.1029
C250R106	XM_014158370.1	LOC100500786	Arginase-1	arg1	7.1405	9.81808
C138R013	XM_014190234.1	-	Arginase 2	arg2	-	3.12135
C174R158	XM_014190234.1	-	Arginase 2	arg2	-	3.00604
C110R125	-		Rho GTPase-activating protein 11A*	arhgap11a	1.73207	-
C191R114	XM_014174403.1	LOC106586717	Rho GTPase-activating protein 11A-like	arhgap11a	1.95016	1.71461
C202R119	XM_014157543.1	LOC106578559	Rho GTPase-activating protein 12-like	arhgap12	1.84038	-
C010R026	NM_001140026.1	-	Rho GTPase-activating protein 15	arhgap15	3.15967	3.47451
C110R009	XM_014210125.1	LOC106610657	Rho GTPase-activating protein 27-like	arhgap27	-	2.25117
C038R034	XM_014166494.1	LOC106582900	Rho GTPase-activating protein 39-like	arhgap39	2.63789	-
C052R029	XM_014140832.1	LOC106569461	Minor histocompatibility protein HA-1-like	arhgap45	2.91062	2.60898
C151R076	XR_001323095.1	LOC106581424	Rho guanine nucleotide exchange factor 17-like	arhgef17	0.488438	0.518483
C152R076	XM_014147068.1	LOC106572685	Rho guanine nucleotide exchange factor 25-like	arhgef25	-	0.208523
C032R141	XM_014154271.1	LOC106576827	Rho guanine nucleotide exchange factor 5-like	arhgef5	-	2.61963
C110R152	NM_001141536.1	-	PolyADP-ribose glycohydrolase ARH3	arhl2	-	2.55939
C162R084	XM_014211236.1	LOC106611238	AT-rich interactive domain-containing protein 4A-like	arid4a	0.342098	0.388948
C198R119	XM_014172025.1	LOC106585613	AT-rich interactive domain-containing protein 5A-like	arid5a	-	2.1523
C137R049	XM_014207669.1	LOC106609179	ADP-ribosylation factor-like protein 1	arl1	-	1.57065
C160R113	NM_001140477.1	-	ADP-ribosylation factor-like protein 4C	arl4c	2.13624	2.33508
C244R156	XM_014165361.1	LOC106582344	ADP-ribosylation factor-like protein 5A	arl5a	-	2.65299
C135R092	XM_014165361.1	LOC106582344	ADP-ribosylation factor-like protein 5A	arl5a	-	1.81578
C070R157	XM_014133207.1	LOC106565746	PRA1 family protein 3-like	arl6ip5	-	1.583
C040R043	XM_014167739.1	LOC106583497	ADP-ribosylation factor-like protein 8A	arl8a	-	1.67534
C232R043	XM_014197248.1	LOC106603486	ADP-ribosylation factor-like protein 9	arl9	2.8874	3.40694
C166R116	XM_014145261.1	-	Armadillo repeat containing 2	armc2	0.593769	0.401653
C104R159	XM_014125435.1	LOC106561455	Aryl hydrocarbon receptor nuclear translocator-like protein 1	arntl	-	0.551694
C050R002	XM_014160920.1	LOC106580165	Arrestin domain-containing protein 3	arrdc3	-	0.44156
C080R041	XM_014160920.1	LOC106580165	Arrestin domain-containing protein 3	arrdc3	0.102449	0.156643
C235R110	XM_014209836.1	LOC106610458	Ecto-ADP-ribosyltransferase 4-like	art4	58.1096	165.701
C055R032	XM_014161608.1	LOC106580487	Armadillo repeat protein deleted in velo-cardio-facial syndrome-like	arvcf	-	1.79825
C136R134	XM_014162695.1	LOC106581028	Arsenite methyltransferase-like	as3mt	-	0.44796
C181R073	XM_014195246.1	LOC106602555	Acid ceramidase-like	asah1	1.78468	1.91661
C019R130	XM_014208991.1	LOC106609942	Acid ceramidase-like	asah1	2.16049	2.71038
C124R063	-	LOC106588466	Asialoglycoprotein receptor 1-like	asgr1	2.27839	2.07166
C263R043	XM_014186825.1	LOC106595288	60 kDa lysophospholipase-like	aspg	2.76607	4.20547
C155R129	XM_014150871.1	LOC106574784	Protein asteroid homolog 1-like	aste1	0.197762	0.236374
C162R023	XM_014145720.1	LOC106572020	ATPase family AAA domain-containing protein 3-like	atad3a	-	0.504512
C176R167	XM_014162497.1	LOC106580935	Cyclic AMP-dependent transcription factor ATF-5*	atf5	2.23181	2.89016
C171R094	XM_014139715.1	LOC106568908	Cyclic AMP-dependent transcription factor ATF-6 alpha-like	atf6	2.03124	1.97797
C221R047	XM_014190183.1	LOC106599111	Cyclic AMP-dependent transcription factor ATF-6 alpha-like	atf6	1.77453	2.16861
C072R155	NM_001146493.1	-	Autophagy-related protein 3	atg3	1.76968	2.19392
C031R106	NM_001146493.1	-	Autophagy-related protein 3	atg3	1.81883	1.87348
C126R110	NM_001146493.1	-	Autophagy-related protein 3	atg3	-	1.78962
C160R111	NM_001146493.1	-	Autophagy-related protein 3	atg3	-	1.5741
C031R165	NM_001139775.1	-	ATG4 autophagy related 4 homolog B [S. cerevisiae]	atg4b	1.97568	1.57465
C209R169	XM_014123442.1	-	Autophagy related 4C, cysteine peptidase	atg4c	-	1.6253
C177R146	XM_014180743.1	LOC106590125	Cysteine protease ATG4D-like	atg4d	1.56281	1.99664
C222R064	-	-	Ubiquitin-like modifier-activating enzyme ATG7*	atg7	2.33736	2.65549
C131R128	XM_014152158.1	LOC100380633	Sodium/potassium-transporting ATPase subunit alpha-1	atp1a1	0.405634	-
C017R103	XM_014152431.1	LOC106575754	Sodium/potassium-transporting ATPase subunit beta-233-like	atp1b1	-	0.254518
C222R020	XM_014152431.1	LOC106575754	Sodium/potassium-transporting ATPase subunit beta-233-like	atp1b1	0.47081	0.343502
C012R086	XM_014207132.1	LOC106608917	Plasma membrane calcium-transporting ATPase 1-like	atp2b1	0.218479	0.165441
C039R169	XM_021610380.1	LOC110528364	Plasma membrane calcium-transporting ATPase 1-like	atp2b1	0.549287	0.570518
C184R152	XM_014136007.1	LOC106567107	V-type proton ATPase subunit S1-like	atp6ap1	1.69068	2.0446
C167R083	XM_014136007.1	LOC106567107	V-type proton ATPase subunit S1-like	atp6ap1	-	1.7615
C110R020	XM_014166018.1	LOC106582699	V-type proton ATPase subunit S1-like protein	atp6ap1l	2.03999	2.24911
C185R076	XM_014174266.1	LOC106586710	Renin receptor-like	atp6ap2	-	1.67538
C075R129	NM_001141813.1	-	Vacuolar proton translocating ATPase 116 kDa subunit a	atp6v0a1	2.12264	2.62116
C153R015	NM_001141813.1	-	Vacuolar proton translocating ATPase 116 kDa subunit a	atp6v0a1	-	3.44054
C039R126	XM_014128496.1	LOC106563184	V-type proton ATPase 116 kDa subunit a isoform 2-like	atp6v0a2	-	1.76911
C015R031	XR_001327439.1	LOC106599388	V-type proton ATPase 21 kDa proteolipid subunit	atp6v0b	1.71616	-
C253R086	XM_014192208.1	-	ATPase, H+ transporting, lysosomal 16kDa, V0 subunit c	atp6v0c	-	0.49851
C122R057	XM_014156968.1	LOC106578297	V-type proton ATPase 16 kDa proteolipid subunit	atp6v0c	3.3807	3.46403
C135R094	XM_014156968.1	LOC106578297	V-type proton ATPase 16 kDa proteolipid subunit	atp6v0c	2.36892	3.09363
C230R135	XM_014168511.1	LOC106583886	V-type proton ATPase 16 kDa proteolipid subunit	atp6v0c	-	0.525575
C142R014	XM_014181544.1	LOC106590474	V-type proton ATPase catalytic subunit A	atp6v1a	2.89552	3.86748
C079R045	XM_014202781.1	LOC100136392	V-type proton ATPase subunit B, brain isoform	atp6v1b2	-	1.81464
C084R098	XM_014201272.1	LOC106605527	V-type proton ATPase subunit C 1-A	atp6v1c1	1.77055	1.92334
C070R087	XM_014201272.1	LOC106605527	V-type proton ATPase subunit C 1-A	atp6v1c1	-	2.02998
C140R115	XM_014125246.1	LOC106561370	V-type proton ATPase subunit E 1-like	atp6v1e1	-	1.90763
C066R122	XM_014208336.1	LOC106609471	V-type proton ATPase subunit E 1-like	atp6v1e1	-	1.75945
C058R164	XM_014213081.1	LOC106612155	V-type proton ATPase subunit e 1-like	atp6v1e1	1.8275	1.96101
C081R098	XM_014213081.1	LOC106612155	V-type proton ATPase subunit e 1-like	atp6v1e1	-	1.84434
C005R042	NM_001141237.1	-	ATPase H+ transporting V1 subunit F	atp6v1f	-	1.74057
C263R033	XM_014207620.1	LOC106609141	V-type proton ATPase subunit F	atp6v1f	-	2.38268
C036R160	XM_014137601.1	LOC106567829	V-type proton ATPase subunit G 1-like	atp6v1g1	1.60742	-
C138R072	XM_014137601.1	LOC106567829	V-type proton ATPase subunit G 1-like	atp6v1g1	-	1.68184
C047R105	NM_001140003.1	-	Vacuolar proton pump subunit H	atp6v1h	-	1.67115
C039R075	XM_014208785.1	LOC106609766	ATP synthase mitochondrial F1 complex assembly factor 2-like	atpaf2	-	1.64567
C096R072	XM_014198491.1	LOC106604099	Transcriptional regulator ATRX-like	atrx	-	0.361285
C169R102	XM_014143324.1	LOC106570790	Antizyme inhibitor 1-like	azin1	0.304969	0.35902
C016R075	NM_001245913.1	-	Beta-2-microglobulin	b2ma	2.16943	-
C122R132	XM_014123549.1	LOC106560555	Beta-1,3-galactosyltransferase 2-like	b3galt2	-	0.317595
C224R141	XM_014149287.1	-	UDP-GlcNAc:betaGal beta-1,3-N-acetylglucosaminyltransferase 3	b3gnt3	-	2.02686
C123R025	-	-	Beta-1,4-galactosyltransferase 5*	b4galt5	-	1.92105
C221R054	XM_014210292.1	LOC106610754	Transcription regulator protein BACH2-like	bach2	0.447356	0.33536
C245R054	-	-	BAG family molecular chaperone regulator 3*	bag3	-	0.649232
C019R066	NM_001141610.1	-	Basic leucine zipper transcription factor, ATF-like 3	batf3	4.86571	7.39979
C056R126	XM_014193075.1	LOC106601126	Apoptosis regulator BAX-like	bax	-	1.75142
C201R120	XM_014197585.1	LOC106603655	HMG box transcription factor BBX-like	bbx	-	0.494745
C135R041	XM_014207710.1	LOC106609194	B-cell receptor-associated protein 29-like	bcap29	-	1.76753
C036R059	XM_014197166.1	LOC106603456	3-methyl-2-oxobutanoate dehydrogenase [lipoamide] kinase, mitochondrial-like	bckdk	-	0.467001
C183R158	XM_014197166.1	LOC106603456	3-methyl-2-oxobutanoate dehydrogenase [lipoamide] kinase, mitochondrial-like	bckdk	0.541042	-
C211R108	-	-	B-cell lymphoma/leukemia 10*	bcl10a	1.87808	2.06142
C217R039	XM_014140522.1	LOC106569306	B-cell lymphoma/leukemia 10-like	bcl10a	-	1.78123
C022R152	XM_014140522.1	LOC106569306	B-cell lymphoma/leukemia 10-like	bcl10a	2.06975	2.10494
C177R004	XM_014140522.1	LOC106569306	B-cell lymphoma/leukemia 10-like	bcl10a	-	2.13662
C263R128	NM_001141256.1	-	B-cell lymphoma/leukemia 10	bcl10b	2.9417	2.78504
C169R012	XM_014194114.1	LOC106601761	B-cell lymphoma/leukemia 11B-like	bcl11b	-	0.306695
C229R105	XM_014211271.1	LOC106611254	B-cell lymphoma/leukemia 11B-like	bcl11b	-	0.252788
C257R061	XM_014166465.1	LOC106582883	Bcl-2-like protein 1	bcl2l1	-	0.42592
C054R095	XM_014125610.1	LOC106561540	Apoptosis facilitator Bcl-2-like protein 14*	bcl2l14	1.69582	1.78908
C264R147	XM_014201594.1	LOC106605697	B-cell lymphoma 3 protein homolog	bcl3	7.48468	10.2297
C051R091	NM_001140313.1	-	B-cell lymphoma 6 protein homolog	bcl6	2.15114	2.74398
C176R016	-	-	Breakpoint cluster region protein*	bcr	0.484225	0.398567
C029R161	NM_001141916.1	-	3-hydroxybutyrate dehydrogenase, type 2	bdh2	1.6247	1.50263
C027R131	NM_001141916.1	-	3-hydroxybutyrate dehydrogenase, type 2	bdh2	-	1.50949
C164R017	XM_014132699.1	LOC106565477	Class E basic helix-loop-helix protein 40-like	bhlhe40	-	0.38575
C091R025	XM_014166427.1	LOC106582864	Class E basic helix-loop-helix protein 40-like	bhlhe40	-	2.20294
C093R047	XM_014138149.1	LOC106568115	Betaine--homocysteine S-methyltransferase 1-like	bhmt	0.396459	0.419715
C061R147	XM_014180233.1	LOC106589838	Inhibitor of apoptosis protein-like	birc2	-	2.20156
C109R095	XM_014142330.1	LOC106570231	Biogenesis of lysosome-related organelles complex 1 subunit 4-like	bloc1s4	-	1.59054
C221R148	XM_014181052.1	-	Biogenesis of lysosomal organelles complex-1, subunit 5, muted	bloc1s5	1.75539	1.6857
C102R108	XM_014127418.1	LOC106562500	Biogenesis of lysosome-related organelles complex 1 subunit 6-like	bloc1s6	-	2.015
C099R078	XM_014140346.1	-	Biliverdin reductase A	blvra	-	0.534696
C035R129	XM_014190446.1	LOC106599287	Biliverdin reductase A-like	blvra	-	0.483302
C240R121	XM_014162099.1	-	Biliverdin reductase B	blvrb	-	0.27032
C103R042	XM_014172309.1	LOC106585737	Flavin reductase [NADPH]-like	blvrb	-	0.36704
C135R019	XM_014214132.1	LOC106612705	Flavin reductase [NADPH]-like	blvrb	0.420368	0.226704
C054R102	NM_001173597.1	-	Bone morphogenetic protein 1	bmp1	-	0.302788
C037R117	XM_014126524.1	LOC106562007	BCL2/adenovirus E1B 19 kDa protein-interacting protein 3-like	bnip3la	0.368504	-
C143R028	XM_014126524.1	LOC106562007	BCL2/adenovirus E1B 19 kDa protein-interacting protein 3-like	bnip3la	0.265544	-
C116R035	-	-	BCL2/adenovirus E1B 19 kDa protein-interacting protein 3-like*	bnip3la	0.292449	-
C102R125	XM_014171907.1	LOC106585557	BCL2/adenovirus E1B 19 kDa protein-interacting protein 3-like	bnip3lb	0.535581	0.490028
C106R067	NM_001141679.1	-	BCL2/adenovirus E1B interacting protein 3-like	bnip3lb	0.499263	0.49555
C178R099	XM_014150894.1	LOC106574806	Protein boule-like	boll	-	1.54713
C164R016	NM_001173911.1	-	Block of proliferation 1	bop1	3.10664	2.56081
C010R083	XM_014133138.1	LOC106565723	Bactericidal permeability-increasing protein-like	bpi	3.56052	4.12919
C103R019	-	-	Serine/threonine-protein kinase B-raf*	braf	0.253456	0.202724
C184R072	XM_014158761.1	-	Breast cancer 1, early onset	brca1	-	0.540935
C029R168	-		Lys-63-specific deubiquitinase BRCC36*	brcc3	2.29486	2.04908
C069R169	XM_014128607.1	LOC106563226	Bromodomain-containing protein 3-like	brd3	0.507756	0.510239
C219R088	XM_014174745.1	LOC106586971	Bromodomain-containing protein 3-like	brd3	0.384193	-
C226R096	XM_014174745.1	LOC106586971	Bromodomain-containing protein 3-like	brd3	0.461111	0.422845
C138R067	XM_014123090.1	-	Bromodomain, testis-specific	brdt	0.246871	0.232421
C016R162	NM_001140151.1	-	Brain protein I3	bri3	-	0.609492
C068R094	XM_014202534.1	LOC106606380	Basigin-like	bsg	2.42254	3.00507
C012R105	XM_014178090.1	LOC106588750	Biotinidase-like	btd	-	7.64898
C122R075	XM_014208518.1	LOC106609569	Protein BTG1-like	btg1	0.396445	0.358421
C076R083	XM_014208518.1	LOC106609569	Protein BTG1-like	btg1	0.344345	0.352052
C043R168	XM_014179505.1	LOC106589475	Butyrophilin subfamily 1 member A1-like	btn1a1	-	0.169057
C139R124	NM_001141433.2	-	Butyrophilin subfamily 2 member A2	btn2a2	-	0.422087
C166R047	XM_014178392.1	LOC106588881	Butyrophilin subfamily 3 member A2-like	btn3a2	0.289632	0.285825
C146R149	XM_014126528.1	LOC106562011	Protein C19orf12 homolog	c19orf12	-	1.77907
C154R117	XM_014135435.1	LOC106566886	UPF0688 protein C1orf174 homolog	c1orf174	-	1.79579
C118R097	XM_014145667.1	LOC106571994	UPF0688 protein C1orf174 homolog	c1orf174	-	1.70296
C107R123	XM_014198200.1	LOC106603944	Complement component 1 Q subcomponent-binding protein, mitochondrial-like	c1qbp	-	1.59737
C027R112	XM_014128330.1	LOC106563105	Complement C1q-like protein 2	c1ql2	4.49326	7.24207
C052R108	XM_014192901.1	LOC106601033	Complement C1q-like protein 2	c1ql2	2.19987	2.19544
C249R133	XR_001321949.1	-	Complement C1q-like protein 2*	c1ql2	3.92335	2.96207
C095R050	XM_021566951.1	LOC100136613	Complement C1q tumor necrosis factor-related protein 3	c1qtnf3	3.57032	3.92102
C165R157	-		Complement C1q tumor necrosis factor-related protein 5*	c1qtnf5	1.85847	2.09987
C024R043	XM_014200464.1	LOC106605127	Complement C3-like	c3a	-	5.94616
C231R017	XM_014200464.1	LOC106605127	Complement C3-like	c3a	-	4.98512
C222R040	XM_014138664.1	LOC106568372	C3a anaphylatoxin chemotactic receptor	c3ar1	4.66958	7.68537
C256R113	XM_014138664.1	LOC106568372	C3a anaphylatoxin chemotactic receptor	c3ar1	5.64743	7.48888
C099R105	XM_014130575.1	LOC106564465	C3a anaphylatoxin chemotactic receptor-like	c3ar1	3.24605	3.80359
C262R149	XM_014173034.1	LOC106586139	Complement C3-like	c3d	-	6.79625
C016R093	XM_014201915.1	LOC106605920	Complement C4-like	c4b	5.64987	8.59553
C022R086	XM_014194622.1	LOC106602151	UPF0462 protein C4orf33 homolog	c4orf33	-	1.93851
C102R089	XM_021624079.1	LOC110537732	Keratinocyte-associated transmembrane protein 2-like	c5orf15	1.96497	2.02799
C032R106	NM_001139773.1	-	Complement component C7	c7	-	0.594465
C044R130	NM_001139773.1	-	Complement component C7	c7	-	0.575312
C203R067	NM_001141517.1	-	CA050 protein	ca050	-	2.04515
C028R103	NM_001124220.1	LOC100135826	Carbonic anhydrase 1	ca1	-	0.210021
C242R030	XM_014180973.1	LOC106590208	Carbonic anhydrase 1-like	ca1	-	0.184503
C229R086	XM_014180973.1	LOC106590208	Carbonic anhydrase 1-like	ca1	-	0.151047
C259R059	NM_001124221.1	LOC100135827	Carbonic anhydrase 2	ca2	-	0.226534
C250R046	XM_014148867.1	LOC106573636	Carbonic anhydrase 5B, mitochondrial-like	ca5b	2.28062	2.21883
C250R136	-		Calcium-binding protein 39*	cab39	0.476218	0.392132
C256R135	XM_021596867.1	LOC110519956	Calcium-binding protein 39-like	cab39	0.588841	-
C225R115	XM_014171916.1	-	Calcineurin binding protein 1	cabin1	-	0.651864
C145R083	XM_014165837.1	LOC106582605	Voltage-dependent calcium channel subunit alpha-2/delta-2-like	cacna2d2	0.432543	0.544781
C172R102	NM_001173925.1		Voltage-dependent L-type calcium channel subunit beta-2	cacnb2	0.178203	0.1793
C124R117	XM_021591647.1	LOC110510240	Cell adhesion molecule 4-like	cadm4	2.84505	5.32595
C177R059	XM_021596437.1	LOC110519270	Protein FAM26E-like	calhm5	-	1.92851
C127R063	XM_014200276.1	LOC106605039	Protein FAM26F-like	calhm6	-	4.14301
C130R092	XM_014149177.1	LOC106573818	Calreticulin-like	calr	-	1.79334
C074R127	XM_014149177.1	LOC106573818	Calreticulin-like	calr	1.60926	1.98722
C015R144	XM_014216212.1	LOC106613685	Calreticulin-like	calr	-	1.7942
C210R006	XM_014216652.1	LOC106613902	Calreticulin-like	calr	-	2.04133
C226R071	XM_014152836.1	-	Calumenin	calu	-	1.80176
C146R120	XM_021577525.1	LOC110500262	Calumenin-A	calu	-	1.74918
C027R105	XM_014207602.1	LOC106609130	Calumenin-A-like	calu	-	1.84694
C173R086	XM_014207602.1	LOC106609130	Calumenin-A-like	calu	-	1.80184
C091R077	XM_021604975.1	-	Calcium/calmodulin-dependent protein kinase type 1D-like	camk1d	-	1.69466
C161R109	XM_014184923.1	LOC106570798	Calcium/calmodulin-dependent protein kinase type II delta 1 chain	camk2d	1.60943	-
C087R158	XM_014203376.1	LOC106606853	Calcium/calmodulin-dependent protein kinase type II subunit gamma	camk2g	-	0.583825
C195R036	XM_014154575.1	LOC106576966	Calcium/calmodulin-dependent protein kinase type II subunit gamma-like	camk2g	0.449495	0.461617
C104R025	XM_014190921.1	LOC100136453	Cathelicidin	campa	25.2557	47.8024
C234R046	XM_014190921.1	LOC100136453	Cathelicidin	campa	15.2149	22.6291
C222R090	NM_001123573.1	LOC100136439	Cathelicidin antimicrobial peptide	campb	7.52255	13.1577
C095R127	XM_014182414.1	LOC106591200	Cullin-associated NEDD8-dissociated protein 1	cand1	-	0.572099
C086R147	NM_001140509.1	-	Soluble calcium-activated nucleotidase 1	cant1	-	1.53065
C206R049	NM_001140084.1	-	Cap1 CAP, adenylate cyclase-associated protein 1	cap1	2.11482	1.96607
C121R138	XM_014207307.1	LOC106608991	Calpain-1 catalytic subunit-like	capn1	-	0.641344
C148R139	XM_014207307.1	LOC106608991	Calpain-1 catalytic subunit-like	capn1	-	0.542701
C252R022	XM_014207307.1	LOC106608991	Calpain-1 catalytic subunit-like	capn1	-	0.519948
C038R055	XM_014157963.1	LOC106578800	Calpain-2 catalytic subunit-like	capn2	-	2.01646
C023R047	XM_014157963.1	LOC106578800	Calpain-2 catalytic subunit-like	capn2	2.54387	3.71781
C236R119	XM_014180427.1	LOC106589959	Calpain-2 catalytic subunit-like	capn2	1.57741	1.89137
C245R090	XM_014147630.1	LOC100195798	Caprin-1	caprin1	-	1.54976
C115R170	XM_014127118.1	LOC106562317	Caprin-1-like	caprin1	0.454799	0.490106
C169R071	XM_014127118.1	LOC106562317	Caprin-1-like	caprin1	-	1.82686
C229R157	XM_014132546.1	LOC106565424	Caspase recruitment domain-containing protein 8-like	card8	1.91502	2.08619
C072R067	XM_014132546.1	LOC106565424	Caspase recruitment domain-containing protein 8-like	card8	1.76759	2.1834
C096R151	XM_014132546.1	LOC106565424	Caspase recruitment domain-containing protein 8-like	card8	-	1.79343
C117R007	NM_001140277.1	-	Caspase recruitment domain family, member 9	card9	3.94709	2.86582
C026R067	NM_001140277.1	-	Caspase recruitment domain family, member 9	card9	4.44029	4.21046
C038R152	NM_001139920.1	-	Cysteinyl-tRNA synthetase, cytoplasmic	cars	-	2.51528
C061R104	NM_001139920.1	-	Cysteinyl-tRNA synthetase, cytoplasmic	cars	-	2.69688
C031R090	NM_001139920.1	-	Cysteinyl-tRNA synthetase, cytoplasmic	cars	2.62789	3.89362
C037R107	NM_001139920.1	-	Cysteinyl-tRNA synthetase, cytoplasmic	cars	2.4425	4.57393
C029R063	XR_001320142.1	-	Caspase-1*	casp1	1.47548	1.53539
C013R060	XM_014214559.1	LOC106612902	Caspase-1-like	casp1	-	1.83758
C072R009	XM_014214559.1	LOC106612902	Caspase-1-like	casp1	-	2.37141
C138R106	-		Caspase-14*	casp14	7.91821	9.48772
C119R149	XM_014181918.1	LOC106590759	Caspase-14-like	casp14	9.59776	11.2949
C122R099	XR_001326255.1	LOC106594998	Caspase-14-like	casp14	4.133	7.32952
C179R109	NM_001139921.1	-	Caspase-3	casp3	1.72636	1.87164
C214R054	XM_014191531.1	LOC106600207	Caspase-8-like	casp8	1.83853	2.19394
C048R053	XM_014144283.1	LOC106571335	CASP8-associated protein 2-like	casp8ap2	0.316506	0.319788
C228R161	XM_014151781.1	LOC106575318	Calsequestrin-2-like	casq2	4.65571	4.54218
C237R146	XM_014131256.1	LOC106564824	Catalase-like	cata	0.302816	0.251065
C144R047	NM_001140302.1	-	Catalase	catb	-	0.538375
C256R013	NM_001140302.1	-	Catalase	catb	-	0.520155
C005R081	XM_014173127.1	LOC106586175	Catalase-like	catc	-	0.253247
C104R002	NM_001165406.1	-	CB055 protein	cb055	-	0.357974
C094R061	XM_014149042.1	LOC106573726	Core-binding factor subunit beta	cbfb	1.99979	3.32962
C232R158	XM_014201567.1	LOC106605677	E3 ubiquitin-protein ligase CBL-like	cbl	-	0.336174
C003R067	XM_014143848.1	LOC106571136	Cerebellin-2-like	cbln2	11.2899	30.7818
C078R036	-		Carbonyl reductase [NADPH] 1*	cbr1	-	1.8929
C007R136	XM_014129263.1	LOC106563565	Carbonyl reductase [NADPH] 1-like	cbr1	2.08344	2.34648
C168R031	NM_001124596.1	-	Carbonyl reductase 1	cbr1	2.83585	2.88104
C047R115	XM_014174235.1	LOC106586691	Cystathionine beta-synthase-like	cbs	-	1.53272
C250R160	XM_014174235.1	LOC106586691	Cystathionine beta-synthase-like	cbs	2.2398	3.25582
C096R001	XM_014192550.1	LOC106600842	Chromobox protein homolog 1-like	cbx1	0.362221	0.259027
C250R041	NM_001140461.1	-	CC032 protein	cc032	-	1.87502
C118R043	NM_001140461.1	-	CC032 protein	cc032	2.01739	2.19452
C139R113	XM_021602060.1	LOC110523397	Cell division cycle and apoptosis regulator protein 1-like	ccar1	0.497097	0.436085
C195R039	XM_014161249.1	LOC106580338	Coiled-coil domain-containing protein 117-like	ccdc117	0.486369	0.411877
C137R030	NM_001165373.1	-	Coiled-coil domain-containing protein 22	ccdc22	-	0.502772
C203R079	XM_014146210.1	LOC106572219	Coiled-coil domain-containing protein 22-like	ccdc22	-	1.54446
C204R005	XM_014190591.1	LOC106599380	Coiled-coil domain-containing protein 24-like	ccdc24	-	1.81967
C234R039	XM_021583134.1	LOC110504364	Coiled-coil domain-containing protein 69-like	ccdc69	-	2.27566
C227R075	XM_014212302.1	LOC106611758	Coiled-coil domain-containing protein 85B-like	ccdc85b	4.16713	4.1871
C188R118	XM_014174016.1	-	Coiled-coil domain containing 93	ccdc93	-	2.40811
C132R066	-		Coiled-coil domain-containing protein 97*	ccdc97	1.6396	1.85951
C065R074	XM_014159443.1	LOC106579498	Eotaxin-like	ccl11	-	5.87263
C238R071	XM_014176601.1	LOC106587941	C-C motif chemokine 13-like	ccl13	0.205364	0.168764
C137R126	XM_014128861.1	LOC106563358	C-C motif chemokine 19-like	ccl19	4.90114	7.48137
C142R121	XM_014191805.1	LOC106600445	C-C motif chemokine 2-like	ccl2	-	2.93701
C107R007	XM_014143429.1	LOC106570861	C-C motif chemokine 20-like	ccl20	14.7271	25.8068
C124R054	NM_001140865.1	-	C-C motif chemokine 25	ccl25	1.947	1.76152
C240R068	XM_014172601.1	LOC106585882	C-C motif chemokine 4-like	ccl4	7.41065	15.2488
C180R124	XM_014191808.1	LOC106600447	C-C motif chemokine 4-like	ccl4	7.18367	14.7947
C248R022	XM_014142718.1	LOC106570416	WNT1-inducible-signaling pathway protein 1-like	ccn4	-	0.378165
C089R084	XM_014175183.1	LOC106587137	G1/S-specific cyclin-D1	ccnd1	-	0.0952545
C021R077	XM_014175183.1	LOC106587137	G1/S-specific cyclin-D1	ccnd1	-	0.155167
C111R128	XM_014175183.1	LOC106587137	G1/S-specific cyclin-D1	ccnd1	-	0.160806
C076R102	XM_014138948.1	LOC106568527	Cyclin-G2-like	ccng2	-	2.43003
C222R075	XM_014145973.1	LOC106572117	Cyclin-G2-like	ccng2	-	1.87665
C200R014	NM_001173762.1	-	C-C chemokine receptor type 3	ccr3	6.2778	7.99364
C103R136	XM_014201196.1	LOC106605479	C-C chemokine receptor type 5-like	ccr5	0.131941	0.0363853
C092R056	XM_014131549.1	LOC106564996	C-C chemokine receptor type 7-like	ccr7	0.272962	0.24568
C194R108	XM_021613380.1	LOC110530382	C-C chemokine receptor type 8-like	ccr8	3.24289	5.0949
C265R024	NM_001140518.1	-	C-C chemokine receptor type 9	ccr9	-	0.501585
C175R143	XR_002468854.1	-	Uncharacterized LOC110491602	-	1.62594	1.81323
C014R154	XM_014132106.1	LOC106565227	Scavenger receptor cysteine-rich type 1 protein M130*	cd163	2.99178	3.05564
C245R116	XM_014152551.1	LOC106575849	OX-2 membrane glycoprotein-like	cd200	-	1.78327
C248R150	XM_014148424.1	LOC106573404	CD209 antigen-like protein A	cd209a	3.30524	2.74146
C209R004	XR_001328176.1	-	CD209 antigen-like protein A*	cd209a	3.12347	2.77008
C060R028	XR_001328169.1	-	CD209 antigen-like protein B*	cd209b	2.36686	2.32725
C249R100	NM_001141046.2	-	CD209 antigen-like protein D	cd209d	1.951	1.92368
C084R109	NM_001141449.1	-	CD209 antigen-like protein E	cd209e	2.08432	2.91609
C126R005	NM_001141449.1	-	CD209 antigen-like protein E	cd209e	-	3.62699
C212R075	XM_014201497.1	LOC106605635	B-cell receptor CD22-like	cd22	-	2.13783
C114R053	XR_001318799.1	LOC106561458	Programmed cell death 1 ligand 1-like	cd274	3.97616	4.69369
C018R156	XM_014177007.1	LOC106588224	Programmed cell death 1 ligand 1-like	cd274	-	2.15954
C212R059	XM_014175427.1	LOC106587232	CD276 antigen-like	cd276	-	1.66856
C249R147	XM_014151276.1	LOC106575091	T-cell-specific surface glycoprotein CD28-like	cd28	-	0.364389
C105R024	XM_014189881.1	LOC106598866	CMRF35-like molecule	cd300ld	2.35001	2.76225
C172R108	XM_014169378.1	LOC106584298	Polymeric immunoglobulin receptor-like	cd300ld	-	1.99774
C106R043	XM_021610950.1	LOC110528805	Polymeric immunoglobulin receptor-like	cd300ld	-	1.99564
C263R149	XM_021586922.1	-	CD3e molecule	cd3e	-	0.467864
C230R148	XM_014182714.1	LOC106591490	Sialoadhesin-like	cd3e	-	2.03575
C169R103	XM_014136048.1	LOC106567123	Tumor necrosis factor receptor superfamily member 5-like	cd40	-	1.67369
C150R027	XM_014147321.1	LOC106572817	Tumor necrosis factor receptor superfamily member 5-like	cd40	-	0.452909
C172R052	XM_014135558.1	-	Membrane cofactor protein	cd46	2.2128	2.15873
C260R032	XM_014195396.1	LOC106602649	T-cell surface glycoprotein CD5-like	cd5	0.415856	0.320079
C057R053	-		Leukocyte surface antigen CD53*	cd53	-	1.6371
C095R141	XM_014133510.1	LOC106565874	Complement decay-accelerating factor-like	cd55	-	0.377739
C070R162	XM_014133510.1	LOC106565874	Complement decay-accelerating factor-like	cd55	-	0.255339
C263R154	XM_014175166.1	LOC106587124	CD59 glycoprotein-like	cd59	-	2.68207
C050R133	XM_014175166.1	LOC106587124	CD59 glycoprotein-like	cd59	-	2.50632
C134R137	NM_001140602.1	-	Cd63 antigen	cd63	-	2.16501
C156R065	NM_001165385.1	-	Macrosialin	cd68	2.91004	-
C073R104	XM_014126059.1	LOC106561812	CD81 antigen-like	cd81	1.95779	-
C029R116	XM_014200894.1	LOC106605364	CD83 antigen-like	cd83a	4.02034	-
C127R123	XM_014200898.1	LOC106605366	CD83 antigen-like	cd83c	1.76626	2.02984
C035R097	XM_014200899.1	LOC106605366	CD83 antigen-like	cd83c	-	2.04766
C026R036	XM_014200899.1	LOC106605366	CD83 antigen-like	cd83c	-	1.97385
C174R152	XM_021593617.1	LOC110514021	CD83 antigen-like	cd83c	4.22995	-
C129R063	XM_014206594.1	LOC106608581	Complement component C1q receptor-like	cd93	-	0.485447
C164R125	XM_014151546.1	LOC106575202	CD99 antigen-like protein 2	cd99l2	-	0.294035
C161R011	XM_014151546.1	LOC106575202	CD99 antigen-like protein 2	cd99l2	-	0.421049
C095R118	XM_014136363.1	LOC106567263	Cell division control protein 42 homolog	cdc42	1.4448	1.51516
C123R104	XM_014146524.1	LOC106572399	Cell division control protein 42 homolog	cdc42	-	1.65964
C151R021	-		Parafibromin*	cdc73	0.176303	0.0936221
C224R083	XM_014196408.1	LOC106603131	Sororin-like	cdca5	1.74324	-
C038R017	XR_001324397.1	LOC106587272	B-cadherin-like	cdh1	-	0.477697
C108R104	XM_014204273.1	LOC106607364	Cell death-inducing p53-target protein 1-like	cdip1	1.77442	-
C054R094	NM_001140938.1	LOC106568284	Cyclin-dependent kinase 2-associated protein 1	cdk2ap1	1.52389	1.65458
C130R057	XM_014171328.1	LOC106585276	Cyclin-dependent kinase 2-associated protein 1-like	cdk2ap1	-	1.56359
C075R128	XM_014152919.1	LOC106576064	Cyclin-dependent kinase inhibitor 1-like	cdkn1a	0.3032	0.346886
C136R072	XM_014207504.1	LOC106609100	Cyclin-dependent kinase inhibitor 1B-like	cdkn1b	-	0.377756
C021R082	NM_001141176.1	-	Cyclin-dependent kinase 4 inhibitor B	cdkn2b	-	0.53533
C154R165	NM_001141176.1	-	Cyclin-dependent kinase 4 inhibitor B	cdkn2b	-	0.530749
C213R054	NM_001141176.1	-	Cyclin-dependent kinase 4 inhibitor B	cdkn2b	-	0.536985
C029R163	XM_014216641.1	LOC106613897	Cyclin-dependent kinase 4 inhibitor C-like	cdkn2c	-	0.296056
C048R165	XM_014201396.1	LOC106605589	Carcinoembryonic antigen-related cell adhesion molecule 18-like	ceacam18	1.73121	2.16543
C065R090	XM_014181043.1	LOC106590243	CCAAT/enhancer-binding protein epsilon-like	cebpe	1.78486	1.78743
C145R057	XM_014204875.1	-	CCAAT/enhancer binding protein [C/EBP], zeta	cebpz	0.132312	0.192179
C036R023	XM_014125245.1	LOC106561369	Cat eye syndrome critical region protein 2-like	cecr2	-	0.417235
C141R166	XM_014145453.1	LOC106571904	Cat eye syndrome critical region protein 5-like	cecr5	-	0.511257
C114R125	XM_014132669.1	LOC100136561	Bile salt-activated lipase	cel	-	0.269389
C150R063	XM_014125825.1	LOC106561659	CUGBP Elav-like family member 2	celf2	-	0.586102
C224R137	XM_014176537.1	LOC106587882	Cell migration-inducing and hyaluronan-binding protein-like	cemip	-	0.337734
C125R149	XM_021610800.1	-	Centromere protein P	cenpp	1.82598	-
C224R089	XM_014137930.1	-	Centromere protein V	cenpv	-	1.75499
C062R138	XM_014137930.1	-	Centromere protein V	cenpv	-	1.71981
C179R159	XM_014202777.1	LOC106606518	Centromere protein X-like	cenpx	-	1.69661
C031R081	XM_014202777.1	LOC106606518	Centromere protein X-like	cenpx	-	1.5743
C001R142	XM_014150065.1	LOC106574275	Centrosomal protein of 70 kDa-like	cep70	2.38141	2.57365
C028R164	XM_014151555.1	LOC106575208	Centrosomal protein of 70 kDa-like	cep70	2.1671	1.94697
C052R087	XM_014128238.1	LOC106563031	Collagen type IV alpha-3-binding protein-like	cert1	-	1.75837
C053R096	NM_001141162.1	-	CF115 protein	cf115	1.78309	1.79996
C205R071	NM_001141162.1	-	CF115 protein	cf115	1.7654	1.88768
C068R135	NM_001141162.1	-	CF115 protein	cf115	-	2.11826
C230R162	NM_001139701.1	-	Cofilin 2	cf12	0.544796	0.544463
C057R130	XM_014178585.1	LOC106588988	Cilia- and flagella-associated protein 20	cfap20	-	1.87129
C073R021	XM_014165712.1	-	Coiled-coil domain containing 108	cfap65	2.07387	3.10691
C191R156	XM_014140674.1	LOC106569366	Complement factor B-like	cfb	2.2411	-
C108R122	-		Complement factor D precursor	cfd	4.09579	5.12338
C211R110	XM_014146412.1	LOC106572353	Complement factor H-like	cfh	1.93284	-
C098R036	XM_014187472.1	LOC106596153	CASP8 and FADD-like apoptosis regulator	cflar	-	2.17084
C050R003	XM_014135288.1	LOC106566833	Properdin-like	cfp	-	5.16939
C071R099	XM_014135288.1	LOC106566833	Properdin-like	cfp	-	4.44057
C053R062	XM_014196558.1	LOC106603201	Cell growth regulator with EF hand domain protein 1-like	cgref1	2.33254	-
C146R032	NM_001141473.1	LOC106595611	CH076 protein	ch076	-	0.528716
C058R118	NM_001140862.1	-	Cholesterol 25-hydroxylase-like protein A	ch25ha	2.2471	2.90129
C262R065	NM_001140862.1	-	Cholesterol 25-hydroxylase-like protein A	ch25ha	2.32385	3.10625
C101R050	NM_001140862.1	-	Cholesterol 25-hydroxylase-like protein A	ch25ha	1.81455	2.23232
C146R062	XM_014216438.1	-	Chromatin assembly factor 1, subunit A [p150]	chaf1a	-	0.572125
C186R081	XM_014216438.1	-	Chromatin assembly factor 1, subunit A [p150]	chaf1a	0.559724	0.560926
C264R153	XM_014124796.1	LOC106561145	Chromodomain-helicase-DNA-binding protein 2-like	chd2	-	0.582762
C017R072	XM_014149131.1	LOC106573776	Chromodomain-helicase-DNA-binding protein 2-like	chd2	-	0.519783
C174R166	XM_014149131.1	LOC106573776	Chromodomain-helicase-DNA-binding protein 2-like	chd2	-	0.464512
C146R086	XM_014141815.1	LOC106569987	Chromodomain-helicase-DNA-binding protein 4-like	chd4	0.206698	0.174192
C170R062	XM_014141815.1	LOC106569987	Chromodomain-helicase-DNA-binding protein 4-like	chd4	0.473285	0.454916
C259R078	XM_014155599.1	LOC106577510	Acidic mammalian chitinase-like	chia	-	2.43832
C081R022	XM_014155599.1	LOC106577510	Acidic mammalian chitinase-like	chia	-	2.76636
C223R099	XM_014155599.1	LOC106577510	Acidic mammalian chitinase-like	chia	-	3.44416
C206R101	XM_014166369.1	LOC100380675	Neural cell adhesion molecule L1-like protein	chl1	0.469636	-
C143R121	XM_021566578.1	LOC110492342	Charged multivesicular body protein 4b-like	chmp4b	3.22723	2.53359
C186R047	XM_014135701.1	LOC106566982	Carbohydrate sulfotransferase 11-like	chst11	-	3.61195
C260R103	XM_014181754.1	LOC106590625	Carbohydrate sulfotransferase 2-like	chst2	0.446193	0.239688
C075R121	NM_001146542.1	-	Calcium and integrin binding 1	cib1	-	1.51597
C191R050	XM_014201843.1	LOC106605863	Protein capicua homolog	cic	0.45515	0.400523
C243R155	XM_014164017.1	-	Corepressor interacting with RBPJ, 1	cir1	0.525075	0.440088
C083R037	XM_014144469.1	LOC106571411	Cbp/p300-interacting transactivator 2-like	cited2	-	2.39996
C021R017	XM_014137858.1	LOC106567942	Cytoskeleton-associated protein 2-like	ckap2	-	0.466042
C039R057	XM_014137858.1	LOC106567942	Cytoskeleton-associated protein 2-like	ckap2	-	0.459986
C118R074	XM_014174941.1	LOC106587056	Cytoskeleton-associated protein 5-like	ckap5	-	0.424147
C047R057	NM_001146444.1	-	CL005 protein	cl005	2.1526	2.13007
C241R146	NM_001146475.1	-	CL012 protein	cl012	-	0.552522
C224R044	XM_014206961.1	-	Chloride channel 3	clcn3	-	0.397553
C072R045	XM_014149621.1	LOC106574080	Claudin-1-like	cldn1	18.6838	46.7361
C205R110	NM_001146358.1	-	Claudin-10A	cldn10	-	0.206685
C240R026	-		Claudin-14*	cldn14	0.246661	0.124348
C088R068	XM_014129674.1	LOC106563810	Claudin-like protein ZF-A89	cldn4	0.374408	0.18425
C199R015	XM_014144699.1	LOC106571541	C-type lectin domain family 11 member A-like	clec11a	-	2.8181
C037R073	XM_014205164.1	LOC106607801	C-type lectin domain family 11 member A-like	clec11a	-	1.76366
C103R112	NM_001123579.1	LOC100136446	C type lectin receptor A	clec4	3.47422	3.76838
C180R033	NM_001123580.1	LOC100136447	C type lectin receptor B	clec4	3.41885	3.9059
C024R164	NM_001123580.1	LOC100136447	C type lectin receptor B	clec4	11.006	26.0805
C045R145	NM_001123580.1	LOC100136447	C type lectin receptor B	clec4	6.70655	13.6435
C027R059	XR_001329911.1	LOC106610446	C-type lectin domain family 4 member E-like	clec4e	-	1.99104
C241R054	XR_001329907.1	LOC106610432	C-type lectin domain family 4 member F-like	clec4f	2.01748	2.91514
C168R133	XR_001329907.1	LOC106610432	C-type lectin domain family 4 member F-like	clec4f	3.05147	4.22592
C069R089	NM_001140560.1	-	Chloride intracellular channel 2	clic2	0.436484	0.395158
C192R118	XM_014197721.1	LOC106603712	Methylosome subunit pICln-like	clns1a	4.033	3.44794
C022R079	XM_014195318.1	LOC106602594	Clathrin light chain A-like	clta	-	1.72882
C010R112	NM_001123619.1	-	Cytidine/uridine monophosphate kinase 2	cmpk2	0.179508	-
C060R046	NM_001123619.1	-	Cytidine/uridine monophosphate kinase 2	cmpk2	0.293312	0.389744
C093R136	NM_001141549.2	-	CKLF-like MARVEL transmembrane domain-containing protein 7	cmtm7	1.67709	1.62184
C014R104	NM_001141549.2	-	CKLF-like MARVEL transmembrane domain-containing protein 7	cmtm7	-	1.56522
C153R101	XM_014141540.1	LOC106569863	Cytosolic non-specific dipeptidase-like	cndp2	1.84084	1.8704
C208R159	XM_014177130.1	LOC106588296	Cytosolic non-specific dipeptidase-like	cndp2	-	1.79038
C174R077	XM_014136778.1	LOC106567488	Cornifelin homolog A-like	cnfn	0.531	0.395818
C140R031	XM_014198065.1	LOC106603864	Cornifelin homolog A-like	cnfn	-	2.23115
C051R058	XM_014168978.1	LOC106584110	Protein cornichon homolog 4	cnih4	-	1.78728
C249R036	NM_001146385.1	-	Calponin 1	cnn1	-	4.2662
C160R006	NM_001146385.1	-	Calponin 1	cnn1	4.95757	7.72285
C164R140	NM_001146385.1	-	Calponin 1	cnn1	3.54869	8.74046
C171R054	-		Metal transporter CNNM3*	cnnm3	-	0.387496
C055R011	XM_014140394.1	LOC106569234	Protein canopy-1-like	cnpy1	5.40148	7.12624
C178R018	XM_014132526.1	LOC106565415	Protein canopy homolog 2-like	cnpy2	-	1.789
C119R032	XM_014132526.1	LOC106565415	Protein canopy homolog 2-like	cnpy2	2.05307	2.43603
C101R074	XM_014167442.1	LOC106583349	Protein canopy homolog 2-like	cnpy2	2.28077	2.63959
C240R153	NM_001146540.1	-	Canopy homolog 3	cnpy3	0.558356	-
C125R066	NM_001146365.1	-	Hcp beta-lactamase-like protein C1orf163 homolog	coa7	-	1.67084
C164R074	XM_014202349.1	LOC106606213	Coilin-like	coil	0.201254	0.245384
C125R164	XM_014139489.1	LOC106568813	Collagen alpha-1[XI] chain-like	col11a1	-	0.395207
C212R077	XM_014184813.1	LOC106593482	Collagen alpha-1[XI] chain-like	col11a1	0.438775	0.200608
C132R050	XM_014184813.1	LOC106593482	Collagen alpha-1[XI] chain-like	col11a1	-	0.254015
C231R139	XM_014210333.1	LOC106610773	Collagen alpha-1[XII] chain-like	col12a1	1.87685	1.73086
C214R146	XM_014210333.1	LOC106610773	Collagen alpha-1[XII] chain-like	col12a1	1.89824	1.83423
C152R011	XM_014159808.1	LOC106579677	Collagen alpha-1[XVIII] chain-like	col18a1	0.314073	0.203661
C106R047	XM_014179844.1	LOC106589632	Collagen alpha-1[I] chain-like	col1a1	0.332613	0.410415
C240R142	XM_014209886.1	LOC106610502	Collagen alpha-1[I] chain-like	col1a1	0.410931	0.34478
C154R061	XM_014209886.1	LOC106610502	Collagen alpha-1[I] chain-like	col1a1	0.38596	0.329578
C161R066	XM_014209886.1	LOC106610502	Collagen alpha-1[I] chain-like	col1a1	0.327619	0.293986
C147R051	XM_014171884.1	LOC106585544	Collagen alpha-6[VI] chain-like	col4a6	-	0.544826
C217R073	XM_014165792.1	-	Collagen, type VI, alpha 2	col6a2	-	0.338421
C047R097	NM_001141012.1	-	COMM domain-containing protein 3	commd3	-	1.54227
C094R064	NM_001141365.1	-	COMM domain-containing protein 7	commd7	-	1.63127
C008R040	NM_001141365.1	-	COMM domain-containing protein 7	commd7	-	1.56768
C026R051	NM_001141365.1	-	COMM domain-containing protein 7	commd7	1.61235	1.79081
C178R029	XM_014192010.1	LOC106600549	COMM domain-containing protein 8-like	commd8	-	1.57284
C177R069	XR_001322078.1	LOC106577198	Catechol O-methyltransferase domain-containing protein 1-like	comtd1	11.4004	16.7976
C049R053	XR_001322078.1	LOC106577198	Catechol O-methyltransferase domain-containing protein 1-like	comtd1	16.0977	24.0053
C201R011	XM_014155145.1	LOC106577229	Catechol O-methyltransferase domain-containing protein 1-like	comtd1	19.1493	24.5861
C007R146	-		Coatomer subunit alpha*	copa	2.53097	3.43711
C041R133	XM_014168822.1	LOC106584027	Ubiquinone biosynthesis O-methyltransferase, mitochondrial-like	coq3	-	0.529604
C178R081	XM_014170701.1	LOC106584990	Coronin-1C-like	coro1c	-	1.82497
C103R057	XM_014159647.1	LOC106579596	Cytochrome c oxidase subunit 4 isoform 1, mitochondrial-like	cox4i1	3.36221	2.30268
C044R125	XM_014145966.1	LOC106572113	Cytochrome c oxidase subunit 4 isoform 2, mitochondrial-like	cox4i2	-	0.303219
C173R021	XM_014149000.1	LOC106573685	Cytochrome c oxidase subunit 7A2, mitochondrial-like	cox7a2	-	1.61515
C221R144	XM_014210331.1	LOC106610772	Cytochrome c oxidase subunit 7A2, mitochondrial-like	cox7a2	-	1.53591
C172R117	XM_014214087.1	LOC106612682	Cytochrome c oxidase subunit 7A2, mitochondrial-like	cox7a2	-	0.409568
C126R055	XM_014136721.1	LOC106567449	Cytoplasmic polyadenylation element-binding protein 4-like	cpeb4	-	0.605492
C186R066	NM_001141729.1	-	Carboxypeptidase N subunit 1	cpn1	-	0.434119
C192R076	XM_014152770.1	LOC106575987	Copine-8	cpne8	0.155168	0.125814
C157R142	XM_014149484.1	LOC106573996	Oxygen-dependent coproporphyrinogen-III oxidase, mitochondrial-like	cpox	0.439908	0.277956
C266R149	XM_014149484.1	LOC106573996	Oxygen-dependent coproporphyrinogen-III oxidase, mitochondrial-like	cpox	-	0.309805
C098R095	NM_001140442.1	LOC106595259	Plasma glutamate carboxypeptidase	cpq	-	1.89314
C114R161	XM_014192738.1	LOC106600940	Carnitine O-palmitoyltransferase 1, liver isoform-like	cpt1a	2.1213	1.94225
C265R120	NM_001139952.1	-	Carboxypeptidase, vitellogenic-like	cpvl	1.82812	1.6951
C147R078	XM_014198087.1	LOC106603875	CREB3 regulatory factor-like	crebrf	-	0.615029
C148R034	NM_001140523.1	-	Cellular repressor of E1A-stimulated genes 1	creg1	-	0.527091
C211R098	-		Cysteine-rich with EGF-like domain protein 2*	creld2	-	2.50956
C077R112	NM_001173566.1	-	CAMP-responsive element modulator	crem	-	1.71951
C023R065	XM_014216479.1	LOC106613828	Cysteine-rich motor neuron 1 protein-like	crim1	-	0.367621
C131R045	XM_014216479.1	LOC106613828	Cysteine-rich motor neuron 1 protein-like	crim1	0.328183	-
C021R120	XM_014184028.1	LOC106592699	Cysteine-rich protein 2-like	crip2	-	2.43516
C020R127	XM_021573862.1	LOC110497624	Cysteine-rich protein 2-like	crip2	-	0.209401
C087R002	XM_014141609.1	LOC106569894	CREB-regulated transcription coactivator 2-like	crtc2	-	0.361488
C117R024	XM_014201140.1	LOC106605456	CREB-regulated transcription coactivator 2-like	crtc2	0.428972	0.431057
C070R090	XM_014152564.1	LOC106575864	Gamma-crystallin M2-like	cryga	-	0.441267
C044R027	XM_014200263.1	LOC106605019	Cysteine sulfinic acid decarboxylase-like	csad	-	0.531934
C198R123	NM_001173622.1	-	Cold shock domain containing E1, RNA-binding	csde1	0.516726	-
C174R133	XM_014199902.1	LOC106604846	Macrophage colony-stimulating factor 1 receptor 1-like	csf1r	3.33745	2.75717
C155R076	XM_014199902.1	LOC106604846	Macrophage colony-stimulating factor 1 receptor 1-like	csf1r	4.06374	-
C166R150	XR_001327462.1	LOC106599453	Centrosome and spindle pole-associated protein 1-like	cspp1	-	0.32336
C156R051	XM_014141426.1	LOC106569802	Cysteine/serine-rich nuclear protein 1-like	csrnp1	-	0.441276
C210R070	NM_001146463.1	-	Cysteine and glycine-rich protein 1	csrp1	-	1.84224
C202R120	NM_001146463.1	-	Cysteine and glycine-rich protein 1	csrp1	-	1.54299
C081R124	NM_001141173.1	-	Cysteine and glycine-rich protein 2	csrp2	-	0.293922
C042R116	NM_001141173.1	-	Cysteine and glycine-rich protein 2	csrp2	-	0.152443
C142R076	XM_014203353.1	-	Chromosome ssa06 open reading frame, human C16orf58	cssa06h16orf58	-	2.08579
C210R080	NM_001140874.1	-	Chromosome ssa07 C4orf48 homolog	cssa07h4orf48	0.251604	0.279855
C091R158	NM_001146449.1	-	Chromosome ssa10 C11orf74 homolog	cssa10h11orf74	-	1.46707
C118R130	XM_014146393.1	-	Chromosome ssa15 open reading frame, human C6orf106	cssa15h6orf106	-	0.374845
C067R118	XM_014163695.1	-	Chromosome ssa20 open reading frame, human C3orf52	cssa20h3orf52	4.61829	5.46046
C082R154	XM_014172967.1	-	Chromosome ssa25 open reading frame, human C2orf47	cssa25h2orf47	-	1.58618
C208R106	NM_001173648.1	-	Cleavage stimulation factor subunit 3	cstf3	-	2.01139
C206R072	NM_001173917.1	-	C-terminal binding protein 2	ctbp2	-	0.430291
C137R027	NM_001173917.1	-	C-terminal binding protein 2	ctbp2	-	0.561717
C178R060	XM_014149315.1	LOC106573883	CTD small phosphatase-like protein 3	ctdspl2	-	1.62744
C042R010	XM_014149274.1	LOC106573862	Cystathionine gamma-lyase-like	cth	-	2.34621
C027R164	XM_014135474.1	LOC106566902	Beta-catenin-like protein 1	ctnnbl1	0.389746	0.375358
C151R062	XM_014148699.1	LOC106573556	Cystinosin-like	ctns	-	1.6702
C045R138	XM_014148699.1	LOC106573556	Cystinosin-like	ctns	-	1.80548
C193R140	XM_014148699.1	LOC106573556	Cystinosin-like	ctns	-	1.78593
C186R097	XM_014169279.1	LOC106584221	CTP synthase 1-like	ctps1	-	0.544184
C094R087	NM_001140522.1	-	Cathepsin B	ctsb	-	1.68851
C194R127	XM_014215301.1	LOC106613233	Dipeptidyl peptidase 1-like	ctsc	2.06759	1.93661
C214R116	XM_014215301.1	LOC106613233	Dipeptidyl peptidase 1-like	ctsc	-	1.9688
C098R131	XM_014215301.1	LOC106613233	Dipeptidyl peptidase 1-like	ctsc	1.7622	1.75106
C194R156	XM_014124844.1	LOC106561173	Pro-cathepsin H-like	ctsh	2.69995	3.12921
C031R123	XM_014124844.1	LOC106561173	Pro-cathepsin H-like	ctsh	2.62063	2.64179
C108R095	-		Cathepsin L*	ctsl	-	3.39145
C152R054	XM_014124116.1	LOC106560797	Cathepsin L1-like	ctsl	-	2.25958
C107R161	XM_014126425.1	LOC106561951	Cathepsin L1-like	ctsl	-	2.82825
C060R079	NM_001140591.1	-	Cathepsin O	ctso	-	1.77675
C205R067	NM_001140591.1	-	Cathepsin O	ctso	-	1.61768
C210R125	XM_014167213.1	LOC106583261	Cathepsin Z-like	ctsz	-	3.58199
C088R054	XM_014162000.1	LOC106580681	Cullin-3	cul3	-	0.619429
C016R142	NM_001141796.1	-	Coiled-coil domain-containing protein 49	cwc25	0.557146	0.516115
C219R060	NM_001141796.1	-	Coiled-coil domain-containing protein 49	cwc25	0.529814	0.585352
C098R123	XM_014156197.1	LOC106577834	Growth-regulated alpha protein-like	cxcl1	2.79381	4.38851
C133R130	XM_014131006.1	LOC106564720	C-X-C motif chemokine 11-like	cxcl11	4.56942	10.4079
C118R007	NM_001124316.1	LOC100135977	Virus-induced CXC chemokine	cxcl11	-	11.5287
C012R096	NM_001140710.2	-	Interleukin 8	cxcl8 (alias il8)	10.1118	17.5452
C026R092	NM_001141422.2	-	Interleukin-8	cxcl8 (alias il8)	8.90043	14.9948
C183R028	NM_001141422.2	-	Interleukin-8	cxcl8 (alias il8)	5.7694	10.3843
C071R046	NM_001140493.1	-	C-X-C chemokine receptor type 3	cxcr3	2.11379	2.66777
C042R071	XM_014201358.1	LOC106605567	C-X-C chemokine receptor type 3-like	cxcr3	0.376213	0.261312
C195R101	-		Cytochrome b ascorbate-dependent protein 3*	cyb561a3	-	2.06103
C035R044	XM_014161689.1	LOC106580523	Cytochrome b ascorbate-dependent protein 3-like	cyb561a3	-	2.71313
C222R126	XM_014161689.1	LOC106580523	Cytochrome b ascorbate-dependent protein 3-like	cyb561a3	-	2.11865
C194R021	-		Cytochrome b5*	cyb5a	-	0.346121
C127R133	XR_001328862.1	LOC106605484	Cytochrome b5 reductase 4-like	cyb5r4	2.65334	2.07487
C010R151	XM_014165618.1	LOC106582467	Cytochrome c	cycs	-	1.70393
C161R028	NM_001123694.1	-	Cytochrome P450 1A	cyp1a	-	0.192677
C181R031	XR_001329993.1	LOC106610848	Cytochrome P450 1B1 pseudogene	cyp1b1	0.439237	0.396532
C076R070	XM_021568710.1	-	Cytochrome P450 2K1*	cyp2k1	0.534768	-
C130R083	XR_001320849.1	-	Cholesterol 24-hydroxylase*	cyp46a1	0.33194	0.208999
C046R085	XM_014143790.1	LOC106571111	Cholesterol 24-hydroxylase-like	cyp46a1	-	0.164391
C066R154	XM_014143790.1	LOC106571111	Cholesterol 24-hydroxylase-like	cyp46a1	-	0.161343
C019R112	XM_014143790.1	LOC106571111	Cholesterol 24-hydroxylase-like	cyp46a1	0.296189	0.172334
C100R170	XM_014198872.1	LOC106604334	Cysteine-rich and transmembrane domain-containing protein 1-like	cystm1	-	0.410366
C109R098	XM_014213020.1	-	Cysteine-rich transmembrane module containing 1	cystm1	0.368135	0.346018
C119R148	NM_001173751.1	-	Cytohesin-2	cyth2	1.77342	2.13305
C176R058	NM_001139877.1	-	Disabled homolog 2 [Drosophila]	dab2	-	0.53479
C163R053	XM_014175960.1	LOC106587509	Sn1-specific diacylglycerol lipase alpha-like	dagla	-	1.76323
C094R116	XM_014177685.1	LOC106588554	Death-associated protein kinase 2-like	dapk2	-	3.85644
C030R133	NM_001141334.2	-	Death-associated protein-like 1-B	dapl1	-	0.588541
C215R035	XM_014201981.1	LOC106605961	Protein DBF4 homolog A-like	dbf4	0.400126	0.403809
C037R028	XM_014164764.1	LOC100136409	Acyl-CoA-binding protein	dbi	1.79759	1.5946
C166R018	XM_014164764.1	LOC100136409	Acyl-CoA-binding protein	dbi	1.75341	-
C258R094	XM_014164764.1	LOC100136409	Acyl-CoA-binding protein	dbi	-	1.99782
C224R108	XM_014164764.1	LOC100136409	Acyl-CoA-binding protein	dbi	-	1.60027
C017R049	XM_014164764.1	LOC100136409	Acyl-CoA-binding protein	dbi	-	1.82467
C009R067	XM_014156359.1	LOC106577911	Dynactin subunit 1-like	dctn1	2.57743	2.49921
C231R130	XM_014206456.1	LOC106608510	Dynactin subunit 6-like	dctn6	-	0.658247
C018R083	XM_014168691.1	LOC106583968	DET1- and DDB1-associated protein 1-like	dda1	-	0.389121
C109R126	NM_001165290.1	-	DNA-damage-inducible transcript 4-like protein	ddit4	-	9.44052
C104R012	NM_001141601.1	-	Duodenase-1	ddn1	8.84245	13.6273
C028R161	XM_014211393.1	-	D-aspartate oxidase	ddo	2.14016	2.14662
C177R096	XM_014142903.1	LOC106570496	D-dopachrome decarboxylase-A-like	ddt	2.02858	2.15705
C045R137	XM_014142903.1	LOC106570496	D-dopachrome decarboxylase-A-like	ddt	1.84315	2.12885
C070R032	XM_014142903.1	LOC106570496	D-dopachrome decarboxylase-A-like	ddt	2.02455	2.43405
C232R142	XM_014142903.1	LOC106570496	D-dopachrome decarboxylase-A-like	ddt	2.27103	2.37108
C190R096	XM_014142903.1	LOC106570496	D-dopachrome decarboxylase-A-like	ddt	2.58871	2.51388
C012R046	-		Probable ATP-dependent RNA helicase DDX10*	ddx10	-	0.256154
C151R092	XR_001319500.1	LOC106564565	Probable ATP-dependent RNA helicase DDX17	ddx17	0.46134	0.48353
C261R100	-		ATP-dependent RNA helicase DDX19A*	ddx19a	0.586652	0.636193
C191R091	XM_014180204.1	LOC100194728	Nucleolar RNA helicase 2	ddx21	-	0.539202
C039R144	XM_014210796.1	-	DEAD [Asp-Glu-Ala-Asp] box helicase 24	ddx24	0.411844	0.375088
C209R132	XM_014174819.1	-	DEAD [Asp-Glu-Ala-Asp] box polypeptide 31	ddx31	0.233405	0.174267
C151R126	XM_014152019.1	LOC106575500	ATP-dependent RNA helicase DDX3X-like	ddx3x	0.331237	0.328598
C146R108	XM_014152125.1	LOC106575550	ATP-dependent RNA helicase DDX3X-like	ddx3x	0.415292	0.389099
C008R079	XM_014164506.1	-	DEAD [Asp-Glu-Ala-Asp] box helicase 3, X-linked	ddx3x	0.284031	0.306897
C143R068	XM_014131404.1	LOC106564904	Probable ATP-dependent RNA helicase DDX5	ddx5	0.621425	0.623731
C031R139	XM_014128154.1	-	DEAD [Asp-Glu-Ala-Asp] box helicase 56	ddx56	-	0.433556
C063R127	NM_001163699.1	-	DExD/H-box helicase 58	ddx58	0.287868	0.255888
C001R050	NM_001163699.1	-	DExD/H-box helicase 58	ddx58	0.188845	0.188854
C211R095	XM_014131865.1	LOC106565117	Differentially expressed in FDCP 6 homolog	def6	0.462394	0.295261
C053R116	XM_014167710.1	LOC106583480	Differentially expressed in FDCP 6 homolog	def6	0.479794	0.391987
C197R075	XM_014154530.1	LOC106576957	Sphingolipid delta[4]-desaturase DES1-like	degs1	2.10016	2.54318
C107R136	XM_014203104.1	LOC106606739	Sphingolipid delta[4]-desaturase DES1-like	degs1	1.7336	1.79958
C266R048	XM_014203104.1	LOC106606739	Sphingolipid delta[4]-desaturase DES1-like	degs1	-	2.1355
C246R112	XM_014154252.1	LOC106576813	Protein FAM45A-like	dennd10	2.05	-
C109R034	XM_014135320.1	LOC106566846	DENN domain-containing protein 2C-like	dennd2c	-	2.01521
C070R030	XM_014201136.1	LOC106605454	DENN domain-containing protein 4B-like	dennd4b	0.277726	0.367422
C118R123	XM_014153123.1	LOC106576161	DENN domain-containing protein 5B-like	dennd5b	0.4633	0.366615
C012R165	XM_014152854.1	-	DENN/MADD domain containing 6B	dennd6b	1.92992	-
C019R063	XM_014197160.1	LOC106603452	Derlin-2*	derl2	1.62359	2.07839
C077R028	XM_014201999.1	LOC106605973	Diacylglycerol O-acyltransferase 1-like	dgat1	-	2.47301
C177R009	XM_014202145.1	LOC106606064	Diacylglycerol O-acyltransferase 1-like	dgat1	-	2.99409
C044R008	-		Diacylglycerol kinase zeta*	dgkz	-	2.4436
C242R093	XM_014200514.1	LOC106605152	Dehydrodolichyl diphosphate syntase complex subunit DHDDS-like	dhdds	-	1.63172
C242R083	XM_014148222.1	LOC106573293	Dihydrofolate reductase-like	dhfr	-	0.126219
C180R165	XM_014175482.1	-	Dihydroorotate dehydrogenase [quinone]	dhodh	1.82496	-
C078R049	XM_014175482.1	-	Dihydroorotate dehydrogenase [quinone]	dhodh	-	1.72122
C103R147	NM_001173729.1	-	Short-chain dehydrogenase/reductase 3	dhrs3	-	0.395402
C246R010	-		Probable ATP-dependent RNA helicase DHX35*	dhx35	-	2.62193
C121R156	XM_014179090.1	LOC106589300	ATP-dependent RNA helicase DHX8	dhx8	-	0.51993
C196R065	XM_014147001.1	LOC106572638	Protein diaphanous homolog 3-like	diaph3	-	2.40861
C239R132	-		Digestive organ expansion factor*	diexf	35.7905	58.0565
C070R097	NM_001173657.1	-	DIRAS family GTPase 2	diras2	0.444296	0.395582
C152R148	XM_014215452.1	LOC106613304	Disks large homolog 5-like	dlg5	0.350343	0.464561
C041R137	XM_014173268.1	-	Distal-less homeobox 1	dlx1	-	0.397766
C119R107	XM_014192575.1	LOC106600855	Deleted in malignant brain tumors 1 protein*	dmbt1	-	2.13857
C062R027	-		Dimethylglycine dehydrogenase, mitochondrial*	dmgdh	0.256145	0.135101
C130R132	NM_001140164.1	-	Dematin	dmtn	-	0.373948
C122R042	NM_001140164.1	-	Dematin	dmtn	0.433127	0.269018
C019R010	XM_014202712.1	LOC106606483	Dynein assembly factor 5, axonemal-like	dnaaf5	-	2.39939
C120R137	XR_002473078.1	-	uncharacterized LOC110521136	-	0.392587	-
C229R047	XM_014173539.1	LOC106586346	DnaJ homolog subfamily B member 11-like	dnajb11	-	2.10834
C226R094	XM_014173539.1	LOC106586346	DnaJ homolog subfamily B member 11-like	dnajb11	-	2.07999
C168R129	XM_014125807.1	LOC106561648	DnaJ homolog subfamily B member 9-like	dnajb9	-	0.548302
C156R053	XM_014152926.1	LOC106576066	DnaJ homolog subfamily B member 9-like	dnajb9	-	1.64432
C001R126	XM_014211581.1	LOC106611405	DnaJ homolog subfamily C member 27-like	dnajc27	3.0806	-
C104R041	NM_001140557.1	-	DnaJ heat shock protein family [Hsp40] member C3	dnajc3	1.82827	2.25727
C093R057	NM_001140557.1	-	DnaJ heat shock protein family [Hsp40] member C3	dnajc3	-	1.82384
C137R077	NM_001140557.1	-	DnaJ heat shock protein family [Hsp40] member C3	dnajc3	-	2.29594
C227R131	XM_014155948.1	LOC106577647	DnaJ homolog subfamily C member 3-like	dnajc3	-	3.29725
C187R042	XM_014178981.1	LOC106589259	DnaJ homolog subfamily C member 7-like	dnajc7	-	0.588486
C176R104	XM_014178981.1	LOC106589259	DnaJ homolog subfamily C member 7-like	dnajc7	0.407645	0.315716
C181R001	XM_014134061.1	LOC106566188	Deoxyribonuclease-1-like	dnase1	6.15958	6.91438
C111R098	NM_001173563.1	-	Dynamin 1-like	dnm1	-	2.1329
C031R150	XM_014181946.1	LOC106590788	Dynamin-2-like	dnm2	-	0.541568
C054R083	XM_014183932.1	LOC106592593	Dynamin-2-like	dnm2	0.527989	0.42633
C203R082	-		Dedicator of cytokinesis protein 4*	dock4	2.56201	3.58486
C037R127	XM_014123455.1	LOC106560490	Dedicator of cytokinesis protein 7-like	dock7	-	2.45176
C232R049	XM_014123455.1	LOC106560490	Dedicator of cytokinesis protein 7-like	dock7	2.04457	3.77808
C076R053	-		Histone-lysine N-methyltransferase, H3 lysine-79 specific*	dot1l	0.355019	0.390389
C232R160	NM_001146513.1	-	Deleted in a mouse model of primary ciliary dyskinesia	dpcd	2.14192	2.47009
C146R109	NM_001139622.1	-	DPH2-like	dph2	-	0.581315
C157R150	XM_021574969.1	-	Diphthamine biosynthesis 6	dph6	0.309097	0.333608
C125R103	NM_001140404.1	-	Dipeptidyl peptidase 3	dpp3	1.6085	1.66467
C131R148	XM_014157938.1	LOC106578780	Protein dpy-30 homolog	dpy30	-	1.61874
C134R028	-		Dihydropyrimidinase-related protein 2*	dpysl2	0.459028	0.260034
C145R122	XM_014128672.1	LOC106563254	ATP-dependent RNA helicase DQX1-like	dqx1	2.23395	2.11982
C232R089	NM_001140657.1	-	Damage-regulated autophagy modulator	dram1	1.9392	2.4106
C182R003	XM_014181529.1	LOC106590468	D[3] dopamine receptor-like	drd3	0.343766	0.172917
C043R170	XM_014140216.1	LOC106569165	Desmoplakin-like	dsp	-	0.121284
C220R113	XM_014180130.1	LOC106589788	Dystonin-like	dst	-	0.415471
C221R164	NM_001140675.1	LOC106564700	D-tyrosyl-tRNATyr deacylase 1	dtd1	2.12197	2.52045
C009R034	NM_001146410.1	-	Probable D-tyrosyl-tRNATyr deacylase 2	dtd2	2.31764	3.19549
C099R041	XM_014135092.1	LOC106566743	Dysbindin-like	dtnbp1	-	0.317993
C188R066	XM_014155727.1	LOC106577571	E3 ubiquitin-protein ligase DTX1-like	dtx1	-	0.476523
C124R007	XM_014171811.1	LOC106585516	E3 ubiquitin-protein ligase DTX1-like	dtx1	3.19577	4.07068
C134R039	XM_014135774.1	LOC106567009	Probable E3 ubiquitin-protein ligase DTX3	dtx3	-	1.7837
C175R144	NM_001141428.2	-	Dual specificity protein phosphatase 23	dusp23	-	2.22377
C214R147	NM_001141428.2	-	Dual specificity protein phosphatase 23	dusp23	2.41547	3.02885
C082R130	XM_014145465.1	LOC106571910	Dual specificity protein phosphatase 7-like	dusp7	1.99174	2.79926
C240R123	XM_014139768.1	LOC106568930	Segment polarity protein dishevelled homolog DVL-3-like	dvl3	0.391786	0.340279
C048R134	XM_021582576.1	LOC110503924	Dynein light chain 2, cytoplasmic	dynll2	-	2.45946
C227R141	XM_014210106.1	LOC106610661	Transcription factor E2F2-like	e2f2	-	0.430699
C152R038	XM_014151857.1	LOC106575366	Extracellular matrix protein 1-like	ecm1	0.433166	0.393852
C232R066	XM_014128362.1	LOC106563127	ER degradation-enhancing alpha-mannosidase-like protein 3	edem3	-	1.98244
C194R052	NM_001141909.1	-	Elongation factor 1-alpha	eef1a1	0.481179	0.458302
C188R121	NM_001141909.1	-	Elongation factor 1-alpha	eef1a1	0.470774	0.451143
C118R088	NM_001141909.1	-	Elongation factor 1-alpha	eef1a1	0.458874	0.454481
C029R139	NM_001141909.1	-	Elongation factor 1-alpha	eef1a1	0.505606	0.455604
C183R117	NM_001139994.1	-	Elongation factor 2	eef2	0.519355	0.518614
C102R083	XM_014191347.1	LOC106600009	Elongation factor 2-like	eef2	-	0.609459
C046R126	NM_001173903.1	-	EF-hand domain family member D2	efhd2	3.69195	4.04791
C263R079	-		EF-hand domain-containing protein D2*	efhd2	-	2.19712
C119R070	XM_014139103.1	-	EFR3 homolog A	efr3a	-	1.45406
C153R121	-		Protein EFR3 homolog A*	efr3a	0.488378	0.494396
C226R170	XM_014131242.1	LOC106564814	Egl nine homolog 1-like	egln1	-	0.605766
C106R144	XM_014194431.1	-	Egl-9 family hypoxia-inducible factor 3	egln3	2.61776	2.21912
C256R017	XM_014196421.1	LOC106603140	EH domain-containing protein 1-like	ehd1	3.24378	3.96113
C178R094	XM_014196421.1	LOC106603140	EH domain-containing protein 1-like	ehd1	2.91046	3.48668
C196R131	XR_001329315.1	LOC106607831	EH domain-containing protein 3	ehd3	-	0.520803
C065R167	XR_001329315.1	LOC106607831	EH domain-containing protein 3	ehd3	-	1.94231
C124R075	XM_014177623.1	LOC106588513	Histone-lysine N-methyltransferase EHMT2-like	ehmt2	-	0.242926
C065R086	XM_014209031.1	LOC100195543	Eukaryotic translation initiation factor 2-alpha kinase 1	eif2ak1	-	0.48112
C230R061	XM_014157892.1	-	Eukaryotic translation initiation factor 2-alpha kinase 2	eif2ak2	-	0.339031
C164R067	XR_001329990.1	LOC106610842	Eukaryotic translation initiation factor 2-alpha kinase 4-like	eif2ak4	-	0.333592
C048R160	XM_014159288.1	LOC100286610	Eukaryotic translation initiation factor 3 subunit C	eif3cl	-	0.522774
C114R157	XM_014157860.1	LOC106578729	Eukaryotic translation initiation factor 4 gamma 3*	eif4g3	0.302596	0.252792
C129R149	XM_014143810.1	LOC106571123	Eukaryotic translation initiation factor 5-like	eif5	0.441703	0.367249
C205R080	XM_014172499.1	-	ElaC ribonuclease Z 1	elac1	-	1.61621
C174R108	XM_014215988.1	LOC106613578	ELAV-like protein 1	elavl1	-	11.8165
C171R024	XM_014215988.1	LOC106613578	ELAV-like protein 1	elavl1	-	11.5
C222R119	XM_021571578.1	LOC110495989	RNA polymerase II elongation factor ELL2-like	ell2	0.298271	0.233097
C144R002	XM_014148037.1	LOC106573209	Engulfment and cell motility protein 3-like	elmo3	3.25446	3.81309
C249R072	XM_014162760.1	LOC106581051	Elastin-like	eln	0.387206	0.247184
C036R093	NM_001140528.1	-	Dermal papilla-derived protein 6 homolog	elp5	1.63743	1.49931
C140R142	XM_014155619.1	LOC106577522	Echinoderm microtubule-associated protein-like 4	eml4	-	1.82056
C186R085	NM_001141058.2	-	Epithelial membrane protein 2	emp2	-	0.413387
C024R022	-		Endonuclease domain-containing 1 protein*	endod1	-	0.41022
C098R100	XM_014125366.1	LOC106561416	Poly[U]-specific endoribonuclease-C-like	endou	0.350839	0.42552
C013R012	XM_014125366.1	LOC106561416	Poly[U]-specific endoribonuclease-C-like	endou	-	0.515654
C055R155	XM_014125366.1	LOC106561416	Poly[U]-specific endoribonuclease-C-like	endou	-	0.345724
C236R146	NM_001139894.1	-	Alpha-enolase	eno1	-	1.53715
C104R007	NM_001139894.1	-	Alpha-enolase	eno1	1.90684	1.83246
C243R054	XM_014132379.1	LOC106565361	Enolase-like	eno1	-	1.62714
C057R170	XM_014186438.1	LOC106595066	Gamma-enolase-like	eno2	2.06729	1.98521
C076R112	NM_001140516.1	-	Enolase superfamily member 1	enosf1	2.53235	2.1795
C052R123	XM_021611574.1	LOC110529418	Ectonucleotide pyrophosphatase/phosphodiesterase family member 1-like	enpp1	-	2.3286
C177R016	XM_014212781.1	-	Ectonucleotide pyrophosphatase/phosphodiesterase 6	enpp6	-	0.415707
C068R110	NM_001141635.1	-	Ectonucleoside triphosphate diphosphohydrolase 2	entpd2	2.18784	2.46099
C199R141	XM_014154059.1	-	Ectonucleoside triphosphate diphosphohydrolase 6 [putative]	entpd6	-	0.360461
C151R088	XM_014148545.1	LOC106573466	Protein 4.1-like	epb41	0.161403	0.057304
C104R111	XM_014202007.1	LOC106605976	Protein 4.1-like	epb41	0.328532	0.227896
C008R082	XM_021590106.1	LOC110509135	Band 4.1-like protein 3	epb41l3	1.72069	1.79542
C214R034	NM_001165400.1	-	Band 4.1-like protein 5	epb41l5	-	0.372009
C175R070	XM_014155652.1	LOC106577537	Ependymin-like	epdr1	-	0.501007
C099R156	XM_014133741.1	LOC106565994	Ephrin type-A receptor 2-like	epha2	-	0.426883
C123R107	XM_014189812.1	LOC106598805	Ephrin type-B receptor 3-like	ephb3	3.04777	2.97345
C104R163	XM_014205303.1	LOC106607860	Epoxide hydrolase 1-like	ephx1	-	1.6907
C099R107	XM_014198951.1	LOC106604359	Bifunctional epoxide hydrolase 2-like	ephx2	-	1.63705
C031R061	NM_001140235.1	-	Erythropoietin receptor	epor	-	0.427727
C120R099	XM_014173912.1	-	Epithelial stromal interaction 1 [breast]	epsti1	0.395831	0.406133
C089R150	NM_001140073.1	-	GTP-binding protein era homolog	eral1	-	0.531341
C193R094	XM_014143413.1	LOC106570844	Endoplasmic reticulum aminopeptidase 1-like	erap1	2.27018	2.88028
C059R071	XM_014143413.1	LOC106570844	Endoplasmic reticulum aminopeptidase 1-like	erap1	1.9049	2.48103
C127R077	XM_014179670.1	-	Excision repair cross-complementation group 4	ercc4	-	0.440182
C177R058	XR_001325165.1	LOC106591002	Probable ergosterol biosynthetic protein 28	erg28	-	1.83694
C136R077	XR_001325165.1	LOC106591002	Probable ergosterol biosynthetic protein 28	erg28	-	1.68161
C169R067	-		Enhancer of rudimentary homolog*	erh	0.278508	0.239167
C146R148	XM_014129096.1	LOC106563479	Steroid hormone receptor ERR1-like	esrra	-	0.591749
C085R068	XM_014153083.1	LOC106576151	Ethanolamine kinase 1-like	etnk1	0.530116	0.578953
C237R114	XM_014153083.1	LOC106576151	Ethanolamine kinase 1-like	etnk1	0.513733	0.458287
C008R153	XM_014197824.1		V-ets avian erythroblastosis virus E26 oncogene homolog 1	ets1	-	0.41841
C083R028	XM_014179095.1	LOC106589303	ETS translocation variant 4-like	etv4	3.72812	7.01148
C117R001	XM_014165322.1	LOC106582336	ETS translocation variant 5-like	etv5	-	2.35192
C230R153	NM_001139962.1	-	Ets variant gene 6 [TEL oncogene]	etv6	2.33165	2.70791
C113R126	NM_001139962.1	-	Ets variant gene 6 [TEL oncogene]	etv6	3.06175	3.97811
C179R136	XM_014137467.1	LOC106567761	Protein EVI2A*	evi2a	2.38763	3.04647
C263R089	XM_014123108.1	-	Ecotropic viral integration site 5	evi5	0.371896	0.390145
C090R027	XM_014154492.1	-	Exonuclease 1	exo1	0.467078	0.523674
C032R116	-		Exocyst complex component 1-like*	exoc1l	2.16656	1.96317
C169R073	XM_014210665.1	LOC106610953	Exocyst complex component 3-like protein 4	exoc3l4	-	3.83988
C219R046	XM_014186229.1	LOC106594840	Exocyst complex component 4-like	exoc4	0.500203	0.445527
C223R144	XM_014157134.1	-	Enhancer of zeste 2 polycomb repressive complex 2 subunit	ezh2	-	0.583545
C257R024	XM_014204663.1	LOC106607585	Ezrin-like	ezr	-	1.62003
C253R121	XM_014187038.1	LOC106595673	Complement factor H-like	cfh	-	5.37802
C089R005	XM_014139680.1	LOC106568893	Tissue factor-like	f3	4.43927	3.6288
C253R139	XM_014139680.1	LOC106568893	Tissue factor-like	f3	4.47766	4.32916
C134R103	XM_014152389.1	LOC106575728	Coagulation factor VII-like	f7	-	1.8395
C202R083	XM_014195557.1	LOC106602733	Fatty acid-binding protein, intestinal-like	fabp2	0.187724	0.181405
C108R146	NM_001141203.1	LOC106593471	Fatty acid-binding protein, adipocyte	fabp4	-	0.238477
C093R114	NM_001256957.1	-	Fatty acid binding protein 7	fabp7	2.2316	-
C213R140	NM_001141899.1	-	Fatty acid-binding protein, brain	fabp7	4.04193	2.5772
C102R129	NM_001141899.1	-	Fatty acid-binding protein, brain	fabp7	3.45121	2.43123
C054R029	NM_001141899.1	-	Fatty acid-binding protein, brain	fabp7	3.71414	2.88801
C163R165	XM_021607004.1	LOC110526221	FAS-associated death domain protein-like	fadd	2.59783	3.36802
C066R040	NM_001123542.2	-	Delta-5 fatty acyl desaturase	fads2 (alias fadsd5)	-	3.14976
C232R105	XM_021598609.1	LOC110521170	Fatty acid desaturase 2-like	fads2 (alias fadsd5)	2.42929	5.19724
C182R042	NM_001140945.1	-	Fumarylacetoacetate hydrolase domain containing 1	fahd1	-	1.50676
C028R135	XM_014170852.1	LOC106585073	Fumarylacetoacetate hydrolase domain-containing protein 2-like	fahd2	1.71794	1.70268
C113R108	XM_014170852.1	LOC106585073	Fumarylacetoacetate hydrolase domain-containing protein 2-like	fahd2	-	1.74887
C211R077	XM_014170852.1	LOC106585073	Fumarylacetoacetate hydrolase domain-containing protein 2-like	fahd2	-	1.65386
C058R088	XM_014170852.1	LOC106585073	Fumarylacetoacetate hydrolase domain-containing protein 2-like	fahd2	2.81394	3.61079
C218R099	XM_014209490.1	LOC106610246	Protein FAM13A-like	fam13a	0.397849	0.34268
C160R165	XM_014158654.1	-	Family with sequence similarity 167, member B	fam167b	-	2.53084
C218R152	XR_001321466.1	-	Myocyte-specific enhancer factor 2C*	fam174c	-	0.579662
C189R096	XM_014126184.1	LOC106561887	Protein FAM184A-like	fam184a	-	0.507773
C213R053	XM_014185048.1	LOC106593675	Zinc finger BED domain-containing protein 5-like	fam200b	0.264175	0.231087
C019R098	XM_014216218.1	LOC106613690	Protein FAM32A-like	fam32a	-	1.70435
C219R045	XM_014205862.1	LOC106608122	Protein FAM49A-like	fam49a	2.49196	3.00022
C101R032	XM_014205862.1	LOC106608122	Protein FAM49A-like	fam49a	5.97133	6.04867
C260R097	XR_001329956.1	LOC106610718	Zinc finger protein 395-like	fam49a	3.07843	3.63471
C010R132	XM_014183354.1	LOC106592052	Protein FAM49B-like	fam49b	1.87457	2.14608
C022R166	XM_014183930.1	LOC106592588	Protein FAM49B-like	fam49b	-	1.64417
C059R027	XM_021592994.1	-	Family with sequence similarity 58 member A	fam58a	0.154645	0.171407
C265R147	NM_001139892.1	-	FAM76B	fam76b	-	1.71886
C259R068	XM_014133076.1	-	Family with sequence similarity 78, member A	fam78a	0.503201	0.443657
C170R145	XM_014133076.1	-	Family with sequence similarity 78, member A	fam78a	-	0.324914
C051R075	XM_014144447.1	LOC106571399	Protein FAM89A-like	fam89a	-	2.67911
C123R057	XM_014125052.1	-	Fanconi anemia, complementation group I	fanci	-	0.551908
C220R061	XM_014179803.1	LOC106589612	Fatty acid synthase-like	fasn	1.98782	2.74007
C067R104	NM_001140409.1	LOC106577353	F-box only protein 37	fbxl15	-	2.05101
C198R034	-		F-box/LRR-repeat protein 5*	fbxl5	-	1.62084
C216R158	XM_014200107.1	-	F-box protein 38	fbxo38	0.543884	-
C161R165	NM_001139841.1	-	F-box only protein 4	fbxo4	-	1.54936
C216R033	XM_014181762.1	LOC106590630	F-box/SPRY domain-containing protein 1	fbxo45	-	1.68837
C035R117	XM_014136355.1	LOC106567261	F-box only protein 6-like	fbxo6	1.73872	2.04481
C114R168	-		High affinity immunoglobulin epsilon receptor subunit gamma*	fcer1g	-	1.81822
C064R111	XM_014162559.1	LOC106580961	High affinity immunoglobulin gamma Fc receptor I-like	fcgr1a	3.09029	3.0188
C203R104	XM_014180436.1	LOC106589966	Low affinity immunoglobulin gamma Fc region receptor II-b-like	fcgr2b	-	2.43103
C148R063	XM_014191295.1	LOC106599962	Fc receptor-like protein 2	fcrl2	-	2.38493
C118R056	XM_014175748.1	LOC106587393	Tyrosine-protein kinase Fes/Fps-like	fes	3.62424	5.49696
C211R115	XM_014185122.1	LOC106593746	Fibrinogen alpha-1 chain-like	fga	9.91795	14.9318
C158R096	XM_014125261.1	LOC106561377	FYVE, RhoGEF and PH domain-containing protein 4-like	fgd4	-	1.47106
C120R038	XM_014144911.1	LOC106571617	FGFR1 oncogene partner-like	fgfr1op	1.56168	1.8731
C229R003	NM_001141895.1	-	Four and a half LIM domains protein 1	fhl1	-	2.82803
C110R142	NM_001141895.1	-	Four and a half LIM domains protein 1	fhl1	-	2.09582
C071R116	XM_014164598.1	LOC106581984	Four and a half LIM domains protein 2-like	fhl2	-	1.91837
C206R051	XM_014161196.1	-	FIC domain containing	ficd	-	1.89141
C129R109	XM_014164638.1	LOC106582008	Filamin A-interacting protein 1-like	filip1l	-	0.470845
C230R008	XM_014190416.1	LOC106599271	Fat storage-inducing transmembrane protein 1-like	fitm1	-	0.209947
C008R055	XM_014135980.1	LOC106567094	Fat storage-inducing transmembrane protein 2-like	fitm2	-	1.55326
C252R084	XM_014162822.1	LOC106581097	Friend leukemia integration 1 transcription factor-like	fli1	-	1.6864
C199R034	XM_014159450.1	LOC106579503	Receptor-type tyrosine-protein kinase FLT3-like	flt3	0.448875	0.399492
C069R168	-		Feline leukemia virus subgroup C receptor-related protein 2*	flvcr2	0.309253	0.210096
C231R078	XM_014165706.1	LOC106582526	Fibronectin-like	fn1	2.23031	2.94023
C253R037	-		Formin-binding protein 4*	fnbp4	0.418715	0.428984
C051R149	NM_001141865.1	-	Folate receptor alpha	folr1	-	0.263812
C125R126	XM_014210964.1	LOC106611096	Proto-oncogene c-Fos-like	fos	2.04469	2.84335
C225R112	XM_014195924.1	LOC106602906	Fos-related antigen 2-like	fosl2	3.39038	3.76506
C106R125	XM_014193708.1	LOC106601484	Forkhead box protein K2-like	foxk2	-	0.375782
C161R111	XM_014203447.1	LOC106606951	Forkhead box protein K2-like	foxk2	-	0.458329
C207R161	XM_014166397.1	LOC106582854	Forkhead box protein P1-B-like	foxp1	0.316373	0.346563
C238R092	NM_001198847.1	-	Forkhead box P3	foxp3	0.450857	0.428241
C044R145	XM_014141870.1	LOC106570012	FMet-Leu-Phe receptor-like	fpr1	1.86727	1.96505
C192R055	XM_014157399.1	LOC106578511	Putative ferric-chelate reductase 1	frrs1a	12.7267	27.6624
C021R166	NM_001173810.1	-	Ferric-chelate reductase 1	frrs1b	-	0.355369
C113R097	NM_001173810.1	-	Ferric-chelate reductase 1	frrs1b	-	0.398252
C176R095	XM_014186743.1	LOC106595370	Fascin-like	fscn1	0.227444	0.167856
C198R137	XM_014124553.1	LOC106561011	Ferritin heavy chain B-like	fth1	-	2.42644
C027R166	XR_001327895.1	-	Ferritin, middle subunit*	ftm	-	0.191279
C133R102	XR_001327895.1	-	Ferritin, middle subunit*	ftm	-	0.189832
C123R075	-		Ferritin, middle subunit*	ftm	-	0.21355
C215R084	XM_014192759.1	LOC106600952	Ferritin, middle subunit-like	ftmt	-	0.590332
C001R044	XM_014187694.1	-	Far upstream element [FUSE] binding protein 1	fubp1	0.483005	0.534187
C028R129	XM_014195816.1	-	Fucosidase, alpha-L- 2, plasma	fuca2	-	2.38418
C266R108	XM_014196691.1	LOC106603269	Plasma alpha-L-fucosidase-like	fuca2	1.94121	1.94231
C020R158	XM_014127012.1	LOC106562248	Furin-1-like	furin	-	2.0836
C023R068	NM_001139988.1	-	Fucosyltransferase 11	fut11	-	1.61815
C116R085	XM_014143361.1	LOC100194686	Frataxin, mitochondrial	fxn	-	1.73624
C128R139	NM_001140039.1	-	FYN-binding protein	fyb1	-	2.47325
C012R045	XR_001319278.1	LOC106563559	FYN-binding protein-like	fyb1	2.08115	2.41747
C238R039	XM_014149319.1	LOC106573888	FYN-binding protein-like	fyb1	0.420036	0.336769
C052R009	NM_001141724.1	-	Glucose-6-phosphate dehydrogenase	g6pd	2.35201	1.9283
C018R135	XM_014195884.1	LOC106602900	Gamma-aminobutyric acid receptor-associated protein	gabarap	-	1.75702
C119R142	XM_014148919.1	-	GABA[A] receptor-associated protein like 2	gabarapl2	1.70986	-
C106R034	XM_014130882.1	LOC106564610	Gamma-aminobutyric acid receptor subunit rho-1-like	gabrr1	-	0.348994
C020R149	XM_014123135.1	LOC106560326	Growth arrest and DNA damage-inducible protein GADD45 alpha-like	gadd45a	3.12718	2.98579
C166R153	XM_014123135.1	LOC106560326	Growth arrest and DNA damage-inducible protein GADD45 alpha-like	gadd45a	2.44814	2.59631
C005R113	XM_014123135.1	LOC106560326	Growth arrest and DNA damage-inducible protein GADD45 alpha-like	gadd45a	2.4263	2.76283
C128R145	XM_014123135.1	LOC106560326	Growth arrest and DNA damage-inducible protein GADD45 alpha-like	gadd45a	2.49159	3.01275
C099R092	NM_001173933.1	-	Glutamate decarboxylase like 1	gadl1	0.127969	0.124024
C132R118	NM_001140260.1	-	Galactosylceramidase	galc	1.71748	2.54929
C047R135	XM_014156849.1	LOC106578183	UDP-glucose 4-epimerase-like	gale	1.68751	1.64832
C221R137	XM_014156849.1	LOC106578183	UDP-glucose 4-epimerase-like	gale	-	1.56536
C147R056	XM_021564700.1	-	Galactokinase 1	galk1	2.33568	2.60305
C105R113	XM_014158140.1	-	Galactokinase 1	galk1	-	1.87549
C073R159	XM_014158141.1	-	Galactokinase 1	galk1	2.12517	2.13827
C204R114	XM_014135786.1	LOC100380735	Polypeptide N-acetylgalactosaminyltransferase 6	galnt6	2.22578	2.43005
C229R101	XM_014147103.1	LOC106572703	Polypeptide N-acetylgalactosaminyltransferase 6-like	galnt6	-	1.72526
C203R116	NM_001140448.1	-	Galactose-1-phosphate uridylyltransferase	galt	-	1.71799
C015R009	XM_014156063.1	LOC106577739	Glyceraldehyde-3-phosphate dehydrogenase	gapdh	2.16813	-
C248R075	XM_014166464.1	LOC106582882	GATA-binding factor 2-like	gata1	-	0.326702
C217R065	XM_014209373.1	-	Glutamyl-tRNA[Gln] amidotransferase, subunit B	gatb	-	0.649492
C049R166	XM_014213342.1	LOC106612300	ES1 protein homolog, mitochondrial-like	gatd3a	3.14799	3.71704
C011R096	XM_014213342.1	LOC106612300	ES1 protein homolog, mitochondrial-like	gatd3a	2.03478	2.20508
C147R042	XM_014213342.1	LOC106612300	ES1 protein homolog, mitochondrial-like	gatd3a	2.49804	2.72418
C118R133	XM_014198309.1	LOC106603993	Globoside alpha-1,3-N-acetylgalactosaminyltransferase 1-like	gbgt1	-	0.460977
C216R118	XR_001323276.1	-	Guanylate-binding protein 1*	gbp1	3.01442	3.86507
C262R052	XR_001323276.1	-	Guanylate-binding protein 1*	gbp1	2.88017	4.75038
C158R131	XR_001323276.1	-	Guanylate-binding protein 1*	gbp1	2.88	4.89995
C183R155	XM_014165109.1	LOC106582237	Interferon-induced guanylate-binding protein 1-like	gbp1	-	2.0281
C043R088	XM_014165109.1	LOC106582237	Interferon-induced guanylate-binding protein 1-like	gbp1	3.24019	4.73411
C145R102	XM_014165113.1	LOC106582242	Interferon-induced guanylate-binding protein 1-like	gbp1	2.86192	3.96075
C247R088	XM_014165669.1	LOC106582501	Interferon-induced guanylate-binding protein 1-like	gbp1	1.91327	2.46217
C174R071	XM_014165672.1	LOC106582503	Interferon-induced guanylate-binding protein 1-like	gbp1	-	2.4581
C168R156	XM_014188700.1	LOC106597522	Interferon-induced guanylate-binding protein 1-like	gbp1	2.75613	4.56129
C208R113	XM_014189779.1	LOC106598768	Interferon-induced guanylate-binding protein 1-like	gbp1	2.75074	4.1796
C093R049	XM_014189779.1	LOC106598768	Interferon-induced guanylate-binding protein 1-like	gbp1	2.74949	4.53484
C033R093	XM_014152845.1	LOC106576029	GRIP and coiled-coil domain-containing protein 1-like	gcc1	2.3491	2.15086
C108R109	XM_014165051.1	LOC106582210	GRIP and coiled-coil domain-containing protein 2-like	gcc2	1.86703	1.78249
C232R070	XM_014165051.1	LOC106582210	GRIP and coiled-coil domain-containing protein 2-like	gcc2	-	2.35017
C035R091	XM_014210482.1	LOC106610850	GTP cyclohydrolase 1 feedback regulatory protein-like	gchfr	-	0.489217
C253R011	XM_014169510.1	LOC106584335	Glutamate--cysteine ligase regulatory subunit-like	gclm	-	0.383355
C127R037	XM_014169510.1	LOC106584335	Glutamate--cysteine ligase regulatory subunit-like	gclm	-	0.375046
C031R134	XM_014208108.1	LOC106609353	Rab GDP dissociation inhibitor beta-like	gdi2	-	1.50801
C208R126	XM_014193405.1		Zinc finger protein Gfi-1b	gfi1b	2.32852	2.11809
C057R033	XM_014128631.1	LOC106563235	Zinc finger protein Gfi-1b-like	gfi1b	-	0.295121
C088R120	XM_014132656.1	LOC106565457	Zinc finger protein Gfi-1b-like	gfi1b	-	0.35297
C247R025	XM_014132656.1	LOC106565457	Zinc finger protein Gfi-1b-like	gfi1b	0.470492	0.246812
C224R100	XM_014175749.1	LOC106587379	Zinc finger protein Gfi-1b-like	gfi1b	2.0592	1.88713
C099R123	XM_014203569.1	LOC106607026	Zinc finger protein Gfi-1b-like	gfi1b	2.11326	2.47156
C078R071	XM_014126977.1	LOC106562235	Glucose-fructose oxidoreductase domain-containing protein 2-like	gfod2	1.68661	2.0283
C112R093	NM_001140266.1	-	Glutamine-fructose-6-phosphate transaminase 1	gfpt1	2.26986	2.48718
C001R077	XM_014159604.1	LOC106579566	Gamma-glutamyl hydrolase-like	ggh	2.59846	3.30342
C181R100	XM_014161776.1	LOC106580573	Gamma-glutamyl hydrolase-like	ggh	4.32812	6.21272
C089R049	XM_014161776.1	LOC106580573	Gamma-glutamyl hydrolase-like	ggh	5.04262	7.9908
C056R022	XM_014198286.1	-	Gametogenetin binding protein 2	ggnbp2	0.370021	0.349607
C083R017	-		Gametogenetin-binding protein 2*	ggnbp2	-	0.413959
C191R144	NM_001123576.1	-	Growth hormone receptor isoform 1 precursor	ghr1	-	1.65384
C093R139	XM_014179706.1	LOC106589573	Glucose-induced degradation protein 4 homolog	gid4	-	1.99013
C156R138	XM_014156522.1	LOC106578006	GTPase IMAP family member 4*	gimap4	-	2.41452
C097R121	XM_014209787.1	LOC106610420	GTPase IMAP family member 5-like	gimap5	11.7588	25.1797
C042R095	-		GTPase IMAP family member 7*	gimap7	11.9577	16.6843
C099R061	-		GTPase IMAP family member 7*	gimap7	10.0212	30.3413
C132R088	XM_014139929.1	LOC106568993	GTPase IMAP family member 7-like	gimap7	-	1.69123
C124R035	XM_014195275.1	LOC106602576	GTPase IMAP family member 7-like	gimap7	4.48426	5.39056
C187R109	XM_014195275.1	LOC106602576	GTPase IMAP family member 7-like	gimap7	5.27404	6.34474
C172R043	XM_014195275.1	LOC106602576	GTPase IMAP family member 7-like	gimap7	3.72513	4.03003
C075R165	XM_014205988.1	LOC106608166	GTPase IMAP family member 7-like	gimap7	-	1.48532
C090R144	NM_001140280.1	-	Gap junction beta-6 protein	gjb2	-	1.92046
C153R034	NM_001140280.1	-	Gap junction beta-6 protein	gjb2	-	3.33569
C069R145	XM_014195229.1	-	Galactosidase, beta 1	glb1	5.51654	9.3401
C254R080	NM_001165376.1	-	Glucocorticoid-induced transcript 1 protein	glcci1	0.530329	0.422521
C020R079	XM_014171546.1	LOC106585394	Glycine dehydrogenase [decarboxylating], mitochondrial-like	gldc	2.05328	3.16775
C110R113	NM_001173837.1	-	CA085 protein	glmp	1.73887	1.7463
C070R013	-		Lactoylglutathione lyase*	glo1	-	0.36336
C123R119	XM_014213364.1	-	Glyoxalase domain containing 5	glod5	2.77964	3.05097
C143R072	XM_014138306.1	LOC106568188	Glycolipid transfer protein-like	gltp	-	1.83299
C251R018	NM_001123553.1	-	Glutamate dehydrogenase 1	glud1	-	0.515105
C251R078	XM_014140312.1	LOC106569199	Glutamine synthetase-like	glul	0.562733	0.400295
C123R132	XM_014169126.1	LOC106584177	Glutamine synthetase-like	glul	0.559175	0.555506
C262R091	XM_014133699.1	-	Glycerate kinase	glyctk	-	0.171715
C195R042	NM_001141373.1	-	GDP-mannose 4,6-dehydratase	gmds	-	1.6104
C046R051	XM_014164246.1	LOC106581839	Mannose-1-phosphate guanyltransferase alpha-A-like	gmppa	1.91674	2.04107
C163R097	XM_014168339.1	-	GDP-mannose pyrophosphorylase B	gmppb	1.73764	2.04698
C097R073	XM_021564715.1	-	G protein subunit alpha 13	gna13	-	2.5019
C039R098	XM_014208366.1	LOC106609493	Guanine nucleotide-binding protein G[i] subunit alpha-1	gnai1	1.82667	2.14731
C028R084	XM_014208366.1	LOC106609493	Guanine nucleotide-binding protein G[i] subunit alpha-1	gnai1	-	2.0333
C007R097	NM_001141784.1	-	Guanine nucleotide binding protein [G protein], alpha inhibiting activity polypeptide 3	gnai3	-	2.05318
C059R121	XM_014147400.1	LOC106572859	Guanine nucleotide-binding protein G[k] subunit alpha-like	gnai3	0.536379	0.522761
C166R004	XM_014159742.1	LOC106579638	Guanine nucleotide-binding protein G[olf] subunit alpha-like	gnal	0.279731	0.218859
C142R062	XM_014149044.1	-	Guanine nucleotide binding protein [G protein], alpha activating activity polypeptide O	gnao1	2.16538	3.13545
C137R021	XM_014131594.1	LOC106565020	Guanine nucleotide-binding protein G[z] subunit alpha-like	gnaz	-	2.28557
C258R137	XM_014131594.1	LOC106565020	Guanine nucleotide-binding protein G[z] subunit alpha-like	gnaz	1.74991	-
C220R082	XM_014145677.1	LOC106571997	Guanine nucleotide-binding protein G[I]/G[S]/G[T] subunit beta-1	gnb1	-	1.90827
C219R162	XM_014195324.1	LOC106602595	Bifunctional UDP-N-acetylglucosamine 2-epimerase/N-acetylmannosamine kinase-like	gne	-	0.472078
C048R109	XM_014189960.1	LOC106598933	Guanine nucleotide-binding protein G[I]/G[S]/G[O] subunit gamma-12-like	gng12	2.4873	2.95392
C052R124	XM_014140529.1	LOC106569310	Guanine nucleotide-binding protein G[I]/G[S]/G[O] subunit gamma-5-like	gng5	-	1.76794
C211R101	XM_014140529.1	LOC106569310	Guanine nucleotide-binding protein G[I]/G[S]/G[O] subunit gamma-5-like	gng5	-	1.71719
C185R104	XM_021561508.1	LOC110488984	Nucleolar GTP-binding protein 2-like	gnl2	0.343197	-
C070R134	XM_014198683.1	LOC106604227	Glucosamine-6-phosphate isomerase 1	gnpda1	2.05646	2.23829
C203R042	NM_001140934.1	-	Glucosamine 6-phosphate N-acetyltransferase	gnpnat1	1.77803	2.24207
C022R055	NM_001140934.1	-	Glucosamine 6-phosphate N-acetyltransferase	gnpnat1	1.94	2.40887
C193R087	XM_014153356.1	LOC106576272	N-acetylglucosamine-1-phosphotransferase subunits alpha/beta-like	gnptab	-	1.68786
C215R066	XM_014153356.1	LOC106576272	N-acetylglucosamine-1-phosphotransferase subunits alpha/beta-like	gnptab	-	1.72128
C248R119	XM_014213379.1	LOC106612328	Golgin subfamily A member 6-like protein 22	golga6l22	0.0782473	0.0619394
C145R119	XM_014213379.1	LOC106612328	Golgin subfamily A member 6-like protein 22	golga6l22	0.106295	0.0798365
C131R035	XM_014208199.1	LOC106609404	Golgin subfamily B member 1-like	golgb1	0.397538	0.356031
C157R121	XM_014147732.1	LOC106573068	Vesicle transport protein GOT1B	golt1b	2.15572	2.66354
C018R041	XM_014124143.1	LOC106560816	Aspartate aminotransferase, mitochondrial-like	got2	-	0.483744
C008R099	XM_014127000.1	LOC106562243	Aspartate aminotransferase, mitochondrial-like	got2	2.16104	2.13604
C178R139	XM_014149093.1	LOC106573756	Aspartate aminotransferase, mitochondrial-like	got2	-	1.80906
C129R139	XM_014175760.1	LOC106587404	Aspartate aminotransferase, mitochondrial-like	got2	-	1.98849
C138R032	XM_014175760.1	LOC106587404	Aspartate aminotransferase, mitochondrial-like	got2	-	2.30854
C155R116	XM_014175760.1	LOC106587404	Aspartate aminotransferase, mitochondrial-like	got2	-	2.04233
C057R142	XM_014170801.1	LOC106585047	Platelet glycoprotein Ib beta chain-like	gp1bb	-	0.440221
C008R152	XM_014145450.1	LOC106571903	Platelet glycoprotein IX-like	gp9	0.395966	0.307677
C040R130	XM_014145450.1	LOC106571903	Platelet glycoprotein IX-like	gp9	-	0.341269
C112R039	XM_014202632.1	LOC106606433	Cell surface A33 antigen-like	gpa33	-	1.75644
C058R056	XM_014158745.1	-	Glycerol-3-phosphate acyltransferase, mitochondrial	gpam	0.408427	0.507025
C217R107	XM_014158745.1	-	Glycerol-3-phosphate acyltransferase, mitochondrial	gpam	-	0.594073
C012R143	XM_014172018.1	LOC106585610	Glycerol-3-phosphate acyltransferase 4	gpat4	2.0684	2.16956
C189R122	XM_014144635.1	LOC106571476	G patch domain-containing protein 2-like	gpatch2	1.63969	1.64129
C236R072	XM_014204183.1	LOC106607325	G patch domain-containing protein 8-like	gpatch8	-	0.624875
C230R053	XM_014139581.1	LOC106568852	Glypican-1-like	gpc1	3.49864	3.73739
C028R140	XM_014163777.1	LOC106581630	G-protein coupled receptor 183-like	gpr183	0.47757	0.44353
C090R059	XM_014155414.1	LOC106577442	G-protein coupled receptor 4-like	gpr4	1.9126	2.04896
C069R051	XM_014155483.1	LOC106577474	G-protein coupled receptor 4-like	gpr4	2.95741	2.78749
C003R046	XM_014179945.1	LOC106589684	G-protein coupled receptor 4-like	gpr4	-	2.20825
C238R165	XM_021601331.1	LOC110522880	G-protein coupled receptor 55-like	gpr55	2.08127	1.81211
C071R153	XM_014207828.1	LOC106609248	Probable G protein-coupled receptor 85	gpr85	2.15648	-
C234R115	XM_014141236.1	LOC106569672	G-protein-signaling modulator 2-like	gpsm2	-	2.24172
C201R170	XM_014168867.1	LOC106584051	G-protein-signaling modulator 2-like	gpsm2	3.72107	3.58583
C086R129	XM_014181395.1	LOC106590406	Alanine aminotransferase 2-like	gpt2	-	0.551226
C046R162	XM_014181396.1	LOC106590406	Alanine aminotransferase 2-like	gpt2	-	0.315881
C187R088	XM_014133872.1	LOC106566059	Glutathione peroxidase 1-like	gpx1	-	0.431016
C250R167	XR_001319691.1	LOC106565574	Glutathione peroxidase 2-like	gpx2	1.95334	1.86869
C057R080	XM_014215802.1	LOC106613502	GRAM domain-containing protein 3-like	gramd2b	-	1.71234
C219R084	XM_014140768.1	LOC106569422	Protein lifeguard 1-like	grina	2.28481	2.60692
C105R107	XM_014158463.1	LOC106579032	Granulins-like	grn	-	1.85317
C124R055	XM_014193860.1	LOC106601556	Granulins-like	grn	1.92422	2.0568
C184R095	XM_014193860.1	LOC106601556	Granulins-like	grn	1.92884	2.12857
C266R036	-		Progranulin*	grn	2.13877	2.21581
C030R083	XM_014195035.1	LOC106602411	Homeobox protein goosecoid	gsc	-	0.452044
C044R081	XM_014186917.1	LOC106595550	Non-syndromic hearing impairment protein 5 homolog	gsdme	1.99763	2.23479
C160R065	XM_014186917.1	LOC106595550	Non-syndromic hearing impairment protein 5 homolog	gsdme	1.63257	1.95843
C176R150	XM_014188268.1	LOC106597029	Non-syndromic hearing impairment protein 5 homolog	gsdme	1.57269	-
C121R144	XM_014213378.1	LOC106612326	Non-syndromic hearing impairment protein 5 homolog	gsdme	2.29947	2.76054
C237R010	XM_021619870.1	LOC110534991	Non-syndromic hearing impairment protein 5 homolog	gsdme	2.75161	2.44856
C167R044	XM_014177477.1	LOC106588452	Germ cell-specific gene 1-like protein	gsg1	0.29324	0.455193
C137R117	XR_001327146.1	-	Gelsolin*	gsn	2.1177	1.7117
C195R160	XM_014128619.1	LOC106563231	Gelsolin-like	gsn	-	0.492026
C156R045	XM_014169118.1	LOC106584171	Gelsolin-like	gsn	0.378603	0.244591
C163R148	XM_014169118.1	LOC106584171	Gelsolin-like	gsn	0.204417	0.140282
C009R118	XM_014169118.1	LOC106584171	Gelsolin-like	gsn	0.293738	0.209882
C039R114	XM_014169118.1	LOC106584171	Gelsolin-like	gsn	0.245037	0.176984
C203R087	XM_014169118.1	LOC106584171	Gelsolin-like	gsn	0.230487	0.20024
C156R146	NM_001141472.1	-	Glutathione S-transferase omega 1	gsto1	-	1.63876
C130R076	NM_001141472.1	-	Glutathione S-transferase omega 1	gsto1	-	1.84363
C216R105	XM_014171685.1	LOC106585460	Glutathione S-transferase theta-1-like	gstt1	1.89832	2.15374
C189R140	XM_014171685.1	LOC106585460	Glutathione S-transferase theta-1-like	gstt1	-	2.53267
C109R159	XM_014171685.1	LOC106585460	Glutathione S-transferase theta-1-like	gstt1	-	2.19569
C230R123	XM_014171685.1	LOC106585460	Glutathione S-transferase theta-1-like	gstt1	-	2.15292
C056R016	XM_014171685.1	LOC106585460	Glutathione S-transferase theta-1-like	gstt1	-	2.4382
C162R069	XM_014171685.1	LOC106585460	Glutathione S-transferase theta-1-like	gstt1	-	2.18099
C098R049	XM_014127845.1	-	Glutathione S-transferase theta 2B	gstt2b	2.24268	2.42345
C202R025	XM_014127845.1	-	Glutathione S-transferase theta 2B	gstt2b	2.04307	2.34745
C062R157	-		General transcription factor II-I repeat domain-containing protein 2-like	gtf2ird2b	-	0.36377
C153R060	XM_014203794.1	LOC106607156	Heat-stable enterotoxin receptor-like	gucy2c	0.602314	0.522804
C236R059	NM_001140533.1	-	Guanylate kinase	guk1	1.85758	1.7452
C058R045	XM_014198291.1	LOC106603975	Beta-glucuronidase-like	gusb	-	1.59815
C114R097	-		Interferon-induced very large GTPase 1*	gvinp1	4.10253	-
C240R040	XM_014155220.1	LOC106577279	Interferon-induced very large GTPase 1-like	gvinp1	9.91143	12.5762
C034R162	XM_014133169.1	LOC106565732	Glucoside xylosyltransferase 2-like	gxylt2	-	0.445066
C103R029	XR_001323390.1	LOC106582850	Glucoside xylosyltransferase 2-like	gxylt2	0.466025	0.420056
C235R079	NM_001139830.1	-	Glycogenin-1	gyg1	-	1.66918
C015R091	NM_001139830.1	-	Glycogenin-1	gyg1	1.51348	1.75817
C078R170	NM_001139830.1	-	Glycogenin-1	gyg1	-	1.53307
C002R049	XM_014182204.1	LOC106591034	Glycogenin-1-like	gyg1	-	2.64062
C188R134	XM_014173411.1	LOC106586280	Glycophorin-C-like	gypc	-	0.462528
C171R099	NM_001141037.1	-	Granzyme A	gzmk	12.6982	20.4615
C143R077	XM_014132812.1	LOC106565554	Histone H1x	h1fx	0.529219	-
C208R005	XM_014170525.1	LOC106584895	Histone H2A.V-like	h2afv	-	2.22574
C032R145	XM_014155778.1	LOC106577590	Histone H2A.Z	h2afz	-	1.64135
C012R124	XM_014137102.1	LOC106567593	Histone H3.3	h3f3b	-	0.563042
C133R149	XM_014207917.1	LOC106609283	Hemagglutinin/amebocyte aggregation factor-like	haaf	3.27362	4.93557
C243R027	XR_001328913.1	-	E3 ubiquitin-protein ligase HACE1*	hace1	-	1.84277
C089R062	NM_001140564.1	-	Hydroxyacylglutathione hydrolase	hagh	-	1.79874
C201R032	NM_001140849.1	-	Hepcidin-1	hampa	13.8008	29.0501
C198R010	NM_001140849.1	-	Hepcidin-1	hampa	21.3034	36.1768
C067R165	XM_014170044.1	LOC106584587	Hepcidin-1	hampb	3.35222	10.1101
C056R125	-		Hemoglobin subunit alpha-4*	hba4	-	0.298846
C062R154	NM_001140720.1	-	Hemoglobin subunit alpha-D	hbad	-	0.274528
C225R074	NM_001140720.1	-	Hemoglobin subunit alpha-D	hbad	-	0.275804
C203R119	XR_001329185.1	-	Hemoglobin subunit beta-1*	hbe1	-	0.0872742
C126R123	XM_014192974.1	LOC106601064	Hemoglobin subunit beta-like	hbe1	-	0.0231447
C085R079	XM_014204294.1	LOC106607377	Hemoglobin subunit beta-like	hbe1	-	0.181062
C109R104	-		Hemoglobin subunit alpha*	hbz	0.400383	0.283109
C169R064	-		Host cell factor 1*	hcfc1	0.411715	0.411229
C023R090	NM_001123540.1	-	Hemopoietic cell kinase	hck	-	1.825
C265R096	XM_021615968.1	LOC110532244	Tyrosine-protein kinase HCK-like	hck	1.82658	2.4615
C212R028	NM_001141811.1	-	Hematopoietic cell-specific Lyn substrate 1	hcls1	-	2.10593
C117R153	XM_014135456.1	LOC106566895	Histone deacetylase 7-like	hdac7	-	0.597406
C185R069	NM_001173965.1	-	Histidine decarboxylase	hdc	-	0.6171
C205R082	NM_001173653.1		Vigilin	hdlbp	-	1.67968
C212R074	NM_001173653.1		Vigilin	hdlbp	-	1.83137
C048R106	XM_014122844.1	LOC106613993	Heme-binding protein 1-like	hebp1	2.12225	2.52726
C154R028	XR_001323579.1	LOC106583651	Helicase with zinc finger domain 2-like	helz2	0.418173	0.425038
C135R034	XM_014194883.1	LOC106602323	Probable E3 ubiquitin-protein ligase HERC3	herc3	0.285746	0.37058
C077R053	XM_014209557.1	LOC106610285	Probable E3 ubiquitin-protein ligase HERC3	herc3	0.245684	0.330639
C193R042	XM_014209558.1	LOC106610286	Probable E3 ubiquitin-protein ligase HERC3	herc3	0.32062	0.380521
C050R077	XM_014188866.1	LOC106597709	Probable E3 ubiquitin-protein ligase HERC4	herc4	0.301958	0.363274
C231R096	XM_014195415.1	LOC106602661	E3 ISG15--protein ligase HERC5-like	herc5	0.389322	0.351544
C016R114	XM_014195415.1	LOC106602661	E3 ISG15--protein ligase HERC5-like	herc5	0.412952	0.39104
C098R162	XM_014195415.1	LOC106602661	E3 ISG15--protein ligase HERC5-like	herc5	0.363263	0.35622
C110R053	XM_014215164.1	LOC106613171	Transcription cofactor HES-6-like	hes6	0.418883	0.264236
C160R127	XM_014139744.1	LOC106568911	Beta-hexosaminidase subunit beta-like	hexb	2.44949	2.81488
C156R168	XM_014181932.1	-	Heparan-alpha-glucosaminide N-acetyltransferase	hgsnat	-	0.36462
C042R073	NM_001173848.1	-	Hedgehog acyltransferase like	hhatl	-	0.39565
C120R146	NM_001140022.1	-	Hypoxia-inducible factor 1 alpha	hif1a	-	1.79253
C113R073	XM_014210724.1	LOC106610969	Hypoxia-inducible factor 1-alpha-like	hif1a	0.561969	-
C173R036	NM_001146518.1	-	Histidine triad nucleotide binding protein 3	hint3	-	1.65849
C054R141	XM_014147908.1	LOC106573173	Homeodomain-interacting protein kinase 2-like	hipk2	0.454376	0.359623
C137R154	XM_014147908.1	LOC106573173	Homeodomain-interacting protein kinase 2-like	hipk2	0.388296	0.324095
C003R089	NM_001165307.1	-	HIRA interacting protein 3	hirip3	0.468946	0.496155
C002R054	XM_014142588.1	LOC106570361	Zinc finger protein 40-like	hivep1	-	0.450465
C079R020	XM_014178672.1	LOC106589029	Zinc finger protein 40-like	hivep1	2.02478	-
C177R088	XM_014170943.1	LOC106585103	Hexokinase-2-like	hk2	1.91523	2.34048
C144R145	XM_014170943.1	LOC106585103	Hexokinase-2-like	hk2	2.59352	2.9437
C158R074	XM_014130418.1	LOC106564360	H-2 class II histocompatibility antigen, A-Q alpha chain-like	hla-dpa1 (alias SasaDDA or mhciia2)	3.1664	3.67907
C023R031	XM_014130418.1	LOC106564360	H-2 class II histocompatibility antigen, A-Q alpha chain-like	hla-dpa1 (alias SasaDDA or mhciia2)	-	1.96627
C098R076	XM_014137044.1	LOC106567571	H-2 class II histocompatibility antigen, A-K alpha chain-like	hla-dpa1 (alias SasaDDA or mhciia1)	7.92897	8.09241
C209R043	XM_014204671.1	LOC106607589	H2.0-like homeobox protein	hlx	-	1.75769
C054R090	XM_014213656.1	LOC106612480	Porphobilinogen deaminase-like	hmbs	0.278107	0.0549618
C251R011	XM_021587362.1	LOC110507390	Porphobilinogen deaminase-like	hmbs	-	0.198095
C072R113	XM_014200381.1	LOC100136501	Hemicentin-1	hmcn1	-	0.384293
C259R019	XM_014146376.1	LOC106572339	High mobility group protein HMG-I/HMG-Y-like	hmga1	-	0.419157
C151R108	XM_014129454.1	LOC106563671	High mobility group protein B3-like	hmgb3	1.95078	1.91836
C111R151	XM_014129454.1	LOC106563671	High mobility group protein B3-like	hmgb3	-	1.96633
C127R109	XM_014129454.1	LOC106563671	High mobility group protein B3-like	hmgb3	-	1.94563
C214R055	XM_014129454.1	LOC106563671	High mobility group protein B3-like	hmgb3	2.50862	3.07747
C110R094	XM_014129454.1	LOC106563671	High mobility group protein B3-like	hmgb3	2.38036	2.56211
C092R134	XM_014203614.1	LOC106607053	HMG box-containing protein 4-like	hmgxb4	0.32172	0.242779
C171R159	XM_014181272.1	LOC106590338	HMG domain-containing protein 4-like	hmgxb4	-	1.86013
C091R051	XM_014203617.1	LOC106607056	Heme oxygenase-like	hmox1	1.63281	2.57281
C133R031	XM_014193414.1	LOC106601306	Heme oxygenase-like	hmox1a	-	2.49216
C068R075	XM_021579867.1	LOC110501994	Histamine N-methyltransferase-like	hnmt	-	2.75905
C184R027	XM_021565940.1	LOC110492002	Heterogeneous nuclear ribonucleoprotein A1-like	hnrnpa1	0.484555	0.41034
C257R025	XM_021565940.1	LOC110492002	Heterogeneous nuclear ribonucleoprotein A1-like	hnrnpa1	-	0.556881
C051R106	XR_001320268.1	LOC106568347	Heterogeneous nuclear ribonucleoprotein K-like	hnrnpk	-	1.69816
C076R114	NM_001140019.1	-	Heterogeneous nuclear ribonucleoprotein L-like	hnrnpl	-	1.56022
C212R073	NM_001140019.1	-	Heterogeneous nuclear ribonucleoprotein L-like	hnrnpl	2.50604	2.60665
C095R142	-		Homeobox and leucine zipper protein Homez*	homez	-	1.78895
C062R009	XM_014155156.1	LOC106577237	Hsp70-Hsp90 organizing protein-like	hop	-	2.63292
C225R110	XM_014175485.1	LOC106587252	Haptoglobin-like	hp	-	9.19158
C162R011	XM_014175485.1	LOC106587252	Haptoglobin-like	hp	7.17941	8.81183
C059R031	XR_001327258.1	LOC106598663	Haptoglobin-like	hp	4.38076	4.57461
C024R090	XR_001327258.1	LOC106598663	Haptoglobin-like	hp	4.58057	7.37669
C180R154	XR_001327258.1	LOC106598663	Haptoglobin-like	hp	16.5489	34.6699
C133R037	XR_001327258.1	LOC106598663	Haptoglobin-like	hp	3.92351	7.64034
C140R021	XM_014123128.1	LOC106560323	4-hydroxyphenylpyruvate dioxygenase-like protein	hpdl	-	2.61967
C256R100	NM_001141071.1	-	Glutathione-requiring prostaglandin D synthase	hpgds	-	0.406586
C194R153	XM_014214573.1	-	Hermansky-Pudlak syndrome 1	hps1	5.25598	16.7125
C192R124	XM_014170327.1	LOC106584775	Hermansky-Pudlak syndrome 5 protein-like	hps5	-	1.92317
C082R077	XM_014138239.1	LOC106568158	Heparanase-like	hpse	2.64587	3.54504
C201R010	XM_014151787.1	LOC106575321	Hemopexin-like	hpx	-	5.49749
C203R011	XM_021599265.1	LOC110521597	Histamine H3 receptor-like	hrh3	-	1.86063
C106R063	XM_014158844.1	LOC106579182	Heparan sulfate glucosamine 3-O-sulfotransferase 2-like	hs3st4	0.304934	-
C243R123	NM_001141111.1	-	Heat shock protein 67B2	hs6b	-	1.67223
C054R033	NM_001140853.1	-	17-beta-hydroxysteroid dehydrogenase 14	hsd17b14	2.60162	2.47595
C079R109	NM_001140853.1	-	17-beta-hydroxysteroid dehydrogenase 14	hsd17b14	2.21926	2.52929
C224R022	NM_001140968.1	-	Heat shock protein 30	hsp30	2.44572	-
C054R063	NM_001140968.1	-	Heat shock protein 30	hsp30	3.00501	5.12509
C164R102	NM_001140968.1	-	Heat shock protein 30	hsp30	3.12089	5.32684
C041R169	NM_001140968.1	-	Heat shock protein 30	hsp30	3.74144	9.80004
C021R073	NM_001123532.1	-	Heat shock protein 90 alpha family class B member 1	hsp90ab1	0.54181	0.587555
C187R160	XM_014125920.1	LOC106561706	Endoplasmin-like	hsp90b1	-	1.4508
C010R067	XM_014214958.1	LOC106613070	Heat shock 70 kDa protein 13-like	hspa13	2.45415	3.11898
C134R037	XM_014210776.1	LOC106610995	Heat shock 70 kDa protein 4L-like	hspa4l	0.452926	-
C154R116	NM_001139610.1	-	Small heat shock protein-like	hspb6l	0.294498	-
C049R082	XM_014156290.1	LOC106577870	Basement membrane-specific heparan sulfate proteoglycan core protein-like	hspg2	-	0.287687
C144R110	XM_014133713.1	LOC106565982	Hyaluronidase-1-like	hyal1	1.64311	1.58154
C247R107	NM_001141115.1	-	Eukaryotic translation initiation factor 2C 2	i2c2	1.69516	1.98271
C150R046	NM_001141080.1	-	Interleukin-20 receptor alpha chain	i2ra	0.208095	0.216438
C092R088	XM_014203942.1	LOC106607215	Intercellular adhesion molecule 2-like	icam2	2.43422	3.08188
C086R056	XM_014134753.1	LOC106566577	DNA-binding protein inhibitor ID-2-like	id2	-	1.93357
C159R051	XM_014210107.1	LOC106610662	DNA-binding protein inhibitor ID-3-A-like	id3	-	0.594208
C125R081	XM_014132056.1	LOC106565197	Isocitrate dehydrogenase [NAD] subunit beta, mitochondrial-like	idh3b	-	0.48009
C032R095	XM_014157457.1	-	Isopentenyl-diphosphate delta isomerase 1	idi1	-	1.77822
C071R064	XM_014203149.1	LOC106606793	Immediate early response gene 2 protein-like	ier2	-	0.630344
C068R148	XM_014172635.1	LOC106585901	Radiation-inducible immediate-early gene IEX-1*	ier3	3.1426	3.0507
C094R127	NM_001140400.1	-	Interferon-induced protein 44	ifi44	2.67722	3.88978
C236R062	XM_014132022.1	LOC106565178	Interferon-induced protein 44-like	ifi44	4.44837	6.24357
C046R038	XM_014149381.1	LOC106573920	Interferon-induced protein 44-like	ifi44	-	0.203519
C002R053	XM_014150387.1	LOC106574482	Interferon-induced protein 44-like	ifi44	-	0.585123
C080R031	XM_014167587.1	LOC106583431	Interferon-induced protein 44-like	ifi44	6.08252	10.9376
C205R149	XM_014203108.1	LOC106606746	Interferon-induced protein 44-like	ifi44	5.05886	7.66953
C207R073	XM_014158292.1	LOC106578964	Interferon-induced protein with tetratricopeptide repeats 5-like	ifit5	0.229173	0.198369
C055R128	XM_014179291.1	LOC106589386	Interferon-induced protein with tetratricopeptide repeats 5-like	ifit5	0.323124	0.346086
C025R082	NM_001123558.1	-	Interferon gamma	ifng	21.391	39.5875
C029R132	NM_001123558.1	-	Interferon gamma	ifng	6.74144	12.4431
C216R147	XM_014205282.1	-	Intraflagellar transport 172	ift172	-	0.348392
C239R038	XM_014137500.1	LOC106567775	Immunoglobulin-binding protein 1-like	igbp1	-	1.5748
C226R049	XM_014131503.1	LOC106564953	Insulin-like growth factor-binding protein 4	igfbp4	0.294949	0.246801
C116R063	NM_001123649.1	LOC100136552	IGF binding protein 5	igfbp5	0.0768045	-
C182R162	NM_001173675.1	-	Transmembrane protein 149	igflr1	0.441907	0.294438
C113R004	-		Ig heavy chain Mem5*	igh	-	5.87802
C198R142	-		Ig mu chain C region membrane-bound form*	igm	-	1.86473
C074R074	-		Ig mu chain C region membrane-bound form*	igm	-	2.46223
C127R028	XM_014174110.1	LOC106586623	Immunoglobulin superfamily member 3-like	igsf3	3.97259	4.60408
C073R006	XM_014147587.1	LOC106572992	NF-kappa-B essential modulator-like	ikbkg	2.8854	-
C159R150	XM_014196344.1	LOC106603109	Interleukin-13 receptor subunit alpha-2-like	il13ra2	-	1.76473
C230R100	NM_001123582.1	LOC100136449	Interleukin-1 beta	il1b	9.28062	13.3918
C111R068	NM_001145420.1	-	Interleukin-1 receptor type II	il1r2	2.59972	3.77681
C071R100	NM_001123552.1	-	Interleukin 1 receptor accessory protein	il1rap	2.03738	2.17116
C010R048	NM_001123552.1	-	Interleukin 1 receptor accessory protein	il1rap	2.16968	2.79566
C148R056	NM_001123633.1	-	Interleukin-1 receptor-like protein	il-1rl	2.28271	2.85227
C175R091	NM_001140548.1	-	Interleukin 2 receptor subunit beta	il2rb	-	0.411077
C246R149	XM_014129519.1	LOC106563704	Cytokine receptor common subunit gamma-like	il2rg	2.74012	2.83549
C179R115	XM_014124241.1	-	Interleukin 34	il34	-	1.94006
C204R081	XM_014162539.1	LOC106580948	L-amino-acid oxidase-like	il4i1	3.62445	4.34087
C202R049	XM_014213791.1	LOC106612549	L-amino-acid oxidase-like	il4i1	-	2.53977
C103R033	NM_001140093.1	-	Interleukin-4 receptor alpha chain	il4ra	-	1.88938
C051R059	NM_001140093.1	-	Interleukin-4 receptor alpha chain	il4ra	1.63142	1.94447
C082R041	XM_014129609.1	LOC106563758	Interleukin-7 receptor subunit alpha-like	il7r	0.201963	0.386392
C053R063	XM_014129609.1	LOC106563758	Interleukin-7 receptor subunit alpha-like	il7r	0.235201	0.178889
C177R046	XM_014135519.1	LOC106566916	Uncharacterized protein C6orf106 homolog	ilrun	-	0.533882
C049R111	NM_001140029.1	-	IlvB [bacterial acetolactate synthase]-like	ilvbl	2.18539	-
C179R094	NM_001139605.1	LOC100194519	Impact-like	impact	1.77506	2.03563
C257R026	NM_001139605.1	LOC100194519	Impact-like	impact	-	2.00671
C086R078	XM_014166477.1	LOC100380739	Inverted formin-2	inf2	0.463328	0.531391
C043R065	XM_014204769.1	LOC106607633	Inverted formin-2-like	inf2	2.91228	2.64913
C169R045	XM_014132833.1	LOC106565567	Protein FAM212A-like	inka1	-	0.435228
C003R088	XM_014166145.1	LOC106582755	Protein FAM212A-like	inka1	-	0.334834
C239R164	XM_014167101.1	LOC106583194	Protein FAM212A-like	inka1	-	0.406947
C060R061	XM_014168659.1	LOC106583950	Insulin receptor-like	insr	0.379463	0.360626
C130R047	XM_014204660.1	-	Integrator complex subunit 7	ints7	-	1.84233
C001R025	NM_001140432.1	-	Inositol hexaphosphate kinase 2	ip6k2	-	0.285185
C107R140	XM_014140734.1	LOC106569400	Importin-13-like	ipo13	-	0.0956713
C149R140	XM_014145448.1	LOC106571902	IQ motif and SEC7 domain-containing protein 1-like	iqsec1	-	1.67754
C231R099	NM_001165270.1	-	Interleukin 1 receptor associated kinase 1 binding protein 1	irak1bp1	1.90252	2.21112
C189R008	NM_001123645.1	-	Interferon regulatory factor 1	irf1	3.18143	3.46374
C262R115	XM_014136758.1	-	Interferon regulatory factor 1	irf1	2.24588	3.12964
C021R100	XM_014136758.1	-	Interferon regulatory factor 1	irf1	2.93176	4.6613
C168R159	XM_014136758.1	-	Interferon regulatory factor 1	irf1	2.33103	2.96729
C008R149	NM_001252364.1	-	Interferon regulatory factor 1 isoform 2	irf1	1.76091	2.23316
C211R151	NM_001252364.1	-	Interferon regulatory factor 1 isoform 2	irf1	-	2.03969
C093R102	NM_001172282.1	-	Interferon regulatory factor 3	irf3	0.487249	-
C084R105	XM_014127061.1	LOC106562284	Interferon regulatory factor 8-like	irf8	-	1.85546
C169R089	XM_014127061.1	LOC106562284	Interferon regulatory factor 8-like	irf8	-	2.13814
C038R124	XM_021607485.1	LOC110526480	Interferon regulatory factor 8-like	irf8	-	2.81298
C085R135	XM_014163747.1	-	Immunoresponsive 1 homolog [mouse]	irg1	28.0081	50.2212
C127R080	XM_014182703.1	LOC106591476	Iroquois-class homeodomain protein irx-3-like	irx3	-	0.329575
C200R107	XM_014143571.1	LOC106570962	Iron-sulfur cluster assembly 1 homolog, mitochondrial	isca1	-	0.531877
C221R065	XM_014143571.1	LOC106570962	Iron-sulfur cluster assembly 1 homolog, mitochondrial	isca1	-	0.538122
C135R161	XM_014130644.1	LOC106564518	Iron-sulfur cluster assembly scaffold protein IscU-like	iscu	-	0.535207
C216R064	XM_014145299.1	-	Isochorismatase domain containing 1	isoc1	-	1.47039
C229R074	XM_014175480.1	LOC100196237	IST1 homolog	ist1	-	2.46049
C207R047	XM_014175480.1	LOC100196237	IST1 homolog	ist1	-	1.90739
C011R061	XM_014168000.1	LOC106583616	Integrin alpha-5-like	itga5	2.59274	2.93169
C022R045	XM_014214327.1	-	Integrin, alpha E [antigen CD103, human mucosal lymphocyte antigen 1; alpha polypeptide]	itgae	2.05082	2.29615
C110R055	XM_014214327.1	-	Integrin, alpha E [antigen CD103, human mucosal lymphocyte antigen 1; alpha polypeptide]	itgae	-	2.07176
C184R135	XM_014214327.1	-	Integrin, alpha E [antigen CD103, human mucosal lymphocyte antigen 1; alpha polypeptide]	itgae	7.2356	8.23327
C079R123	XM_014165693.1	-	Integrin, alpha V	itgav	-	0.578706
C175R169	XM_014159297.1	LOC106579408	Integrin alpha-X-like	itgax	2.08543	2.00992
C074R141	NM_001165324.1	-	Integrin beta-2	itgb2	1.65179	2.19388
C160R029	XM_014192833.1	LOC106600998	Integrin beta-3-like	itgb3	2.59227	3.81281
C266R073	-		Integrin beta-7*	itgb7	-	1.88582
C078R167	-		Integral membrane protein 2A*	itm2a	0.56235	0.500211
C095R070	XM_014213662.1	-	Inositol-trisphosphate 3-kinase C	itpkc	0.474817	-
C186R098	XM_014137575.1	LOC106567814	Inositol-trisphosphate 3-kinase C-like	itpkc	-	0.405076
C150R087	XM_014134557.1	LOC106566485	Inositol 1,4,5-trisphosphate receptor type 3-like	itpr3	0.587816	0.498533
C014R017	XM_014145919.1	LOC106572092	Inositol 1,4,5-trisphosphate receptor type 3-like	itpr3	-	0.39233
C266R129	XM_014139300.1	LOC106568720	Tyrosine-protein kinase JAK1-like	jak1	0.373849	-
C067R012	XM_021559900.1	LOC110487971	Juxtaposed with another zinc finger protein 1	jazf1	-	0.505069
C055R098	XM_014216828.1	LOC106613963	Transcription factor AP-1-like	jun	-	3.41645
C015R051	XM_021589802.1	LOC110508902	Transcription factor jun-D-like	jund	-	3.67342
C027R156	XM_014192608.1	LOC106600871	KAT8 regulatory NSL complex subunit 1-like	kansl1	-	0.581966
C229R070	XM_014204422.1	LOC106607458	KAT8 regulatory NSL complex subunit 1-like	kansl1	0.612682	0.589722
C192R169	-		Lysine--tRNA ligase*	kars1	1.93042	2.15399
C256R076	XM_021609616.1	LOC110527964	Kelch repeat and BTB domain-containing protein 8	kbtbd8	-	1.72663
C144R100	XM_014212565.1	LOC106611908	Kv channel-interacting protein 1-like	kcnip1	2.46401	-
C210R045	NM_001139781.1	-	Potassium two pore domain channel subfamily K member 6	kcnk6	-	0.553126
C207R115	XM_014124978.1	-	Kielin/chordin-like protein	kcp	0.245348	0.121121
C078R158	NM_001140758.1	LOC106574234	Keratinocytes-associated protein 2	kcp2	-	1.85924
C152R059	XM_014152663.1	LOC106575925	BTB/POZ domain-containing protein KCTD12-like	kctd12	-	2.34566
C237R058	XM_014203112.1	LOC106606750	ER lumen protein-retaining receptor 2-like	kdelr2	-	1.79965
C125R162	XM_014160335.1	LOC106579932	Lysine-specific demethylase 2B-like	kdm2a	2.01788	2.29977
C144R070	XM_014149647.1	LOC106574093	Lysine-specific demethylase 4B-like	kdm4b	0.316101	0.305351
C078R077	XM_014149647.1	LOC106574093	Lysine-specific demethylase 4B-like	kdm4b	0.370345	0.385918
C071R070	-		Vascular endothelial growth factor receptor 2*	kdr	2.68489	6.66551
C020R118	XM_014140279.1	LOC106569188	3-ketodihydrosphingosine reductase-like	kdsr	-	0.629559
C211R129	XM_014152565.1	LOC106575861	Kell blood group glycoprotein-like	kel	0.310744	0.339688
C185R066	XM_014206516.1	-	KIAA0232 ortholog	kiaa0232	0.348823	0.321143
C159R158	XM_014169896.1	-	KIAA1033 ortholog	kiaa1033	2.08656	1.93341
C248R034	-		E3 SUMO-protein ligase KIAA1586*	kiaa1586	0.279666	0.261599
C035R141	XM_014157968.1	LOC106578804	Kinesin-like protein KIF20B	kif20b	1.92594	-
C172R086	XM_014154389.1	LOC106576879	Kinesin light chain 1-like	klc1	-	0.644326
C168R019	XM_014210229.1	LOC100194692	Krueppel-like factor 11	klf11	-	0.468127
C139R058	NM_001139829.1	-	Krueppel-like factor 11*	klf11	-	0.481183
C092R137	NM_001139829.1	-	Transforming growth factor-beta-inducible early growth response protein 3	klf11	0.39902	0.267858
C259R111	XM_014149159.1	-	Kruppel-like factor 2	klf2	-	0.55656
C104R134	NM_001142713.1	-	Kruppel-like factor 4	klf4	-	0.170105
C082R064	XM_014210749.1	-	Kelch domain containing 2	klhdc2	-	0.624826
C124R169	XM_014198584.1	LOC106604165	Kelch-like protein 4	klhl4	0.611753	0.566515
C032R037	NM_001139979.1	-	Kelch like family member 6	klhl6	-	1.47494
C258R095	XM_014154221.1	LOC106576798	Kynurenine 3-monooxygenase-like	kmo	-	0.187679
C202R122	-		Histone-lysine N-methyltransferase 2A*	kmt2a	-	0.289159
C190R113	XM_014201450.1	LOC106605615	Histone-lysine N-methyltransferase 2A-like	kmt2a	0.340895	0.327113
C130R124	XM_014181463.1	LOC106590429	Histone-lysine N-methyltransferase 2C-like	kmt2c	0.600279	0.582323
C077R151	XM_014190387.1	LOC106599252	Histone-lysine N-methyltransferase 2C-like	kmt2c	0.52017	0.544492
C220R038	XR_002468433.1	LOC110488555	Histone-lysine N-methyltransferase 2D-like	kmt2d	-	0.246357
C080R163	XM_014193569.1	LOC106601395	Importin subunit alpha-1-like	kpna2	1.81147	-
C039R113	XM_014214568.1	-	Karyopherin alpha 4 [importin alpha 3]	kpna4	0.397518	0.373332
C165R072	XM_014214568.1	-	Karyopherin alpha 4 [importin alpha 3]	kpna4	0.287775	0.331503
C049R129	-		Karyopherin alpha 4 [importin alpha 3]	kpna4	-	0.499673
C054R159	XR_001320731.1	LOC106570694	Importin subunit alpha-7	kpna6	-	0.497527
C196R026	NM_001173721.1	LOC106561428	GTPase KRas	kras	0.202971	0.254946
C009R146	-		Keratin, type I cytoskeletal 18*	krt18	-	1.8034
C233R051	XM_014135681.1	LOC106566972	Keratin, type I cytoskeletal 18-like	krt18	-	1.77505
C101R063	XR_001321707.1	LOC106575231	Kynureninase-like	kynu	-	1.73861
C102R113	XR_001321707.1	LOC106575231	Kynureninase-like	kynu	2.95472	2.73989
C152R115	XM_014205068.1	LOC106607759	Lethal[3]malignant brain tumor-like protein 3	l3mbtl3	0.341122	0.138635
C040R035	XM_014125557.1	LOC106561510	Laminin subunit beta-4-like	lamb4	0.511844	0.546919
C040R090	NM_001165374.1	-	Lysosomal-associated membrane protein 1	lamp1	2.03675	2.16086
C209R059	NM_001165374.1	-	Lysosomal-associated membrane protein 1	lamp1	-	1.84542
C182R020	XM_014174360.1	LOC106586760	Lysosome-associated membrane glycoprotein 1-like	lamp1	0.453196	0.421595
C170R143	XM_014199045.1	LOC106604436	Lysosome-associated membrane glycoprotein 2-like	lamp2	2.57526	3.1418
C161R106	XM_014123923.1	-	La ribonucleoprotein domain family, member 1	larp1	0.286708	0.240128
C150R048	XM_014198278.1	LOC106603968	La-related protein 1-like	larp1	0.496122	0.436427
C130R155	XM_014198278.1	LOC106603968	La-related protein 1-like	larp1	0.496436	0.479381
C098R024	XM_014198278.1	LOC106603968	La-related protein 1-like	larp1	0.0904274	0.0863431
C150R113	XM_014206727.1	-	La ribonucleoprotein domain family, member 7	larp7	-	0.428236
C217R128	XM_014137336.1	LOC106567717	Linker for activation of T-cells family member 2-like	lat2	1.58755	1.68765
C154R027	XM_014143801.1	LOC106571118	Protein LBH-like	lbh	-	3.11804
C193R122	NM_001139907.1	-	Lymphocyte-specific protein tyrosine kinase	lck	-	0.53731
C105R056	XM_014165132.1	LOC106582249	Plastin-2	lcp1	-	2.33112
C202R093	NM_001140232.1	-	Lymphocyte cytosolic protein 2	lcp2	-	1.56329
C129R085	XM_014199366.1	LOC106604583	Leukocyte cell-derived chemotaxin-2-like	lect2	2.66274	2.77021
C086R032	XM_014196748.1	LOC106603287	Galectin-9-like	lgals9a	0.301697	0.276576
C128R041	XM_014196748.1	LOC106603287	Galectin-9-like	lgals9a	0.265706	0.307902
C111R157	XM_014137459.1	LOC106567757	Galectin-9-like	lgals9b	0.428956	0.428814
C070R081	XM_014137459.1	LOC106567757	Galectin-9-like	lgals9b	0.395469	-
C074R102	XM_014215012.1	LOC106613095	Galectin-9B-like	lgals9c	2.05869	1.83293
C238R054	NM_001140282.1	-	Leucine-rich glioma-inactivated protein 1	lgi1	4.00684	3.55262
C111R164	NM_001140282.1	-	Leucine-rich glioma-inactivated protein 1	lgi1	2.96476	3.02972
C113R125	NM_001165395.1	-	Legumain	lgmn	1.77478	2.74807
C212R147	NM_001146670.1	-	Lipoma HMGIC fusion partner-like 4 protein	lhfpl4	0.55511	-
C192R067	-		Protein LIAT1*	liat1	-	2.20646
C143R054	XM_014132608.1	LOC106565453	LIM domain and actin-binding protein 1-like	lima1	1.81482	2.02954
C057R022	XM_014199294.1	LOC106604545	LIM and calponin homology domains-containing protein 1-like	limch1	-	0.436156
C113R106	XM_014134732.1	-	Lck interacting transmembrane adaptor 1	lime1	-	0.620571
C018R107	NM_001139859.1	-	Lysosomal acid lipase/cholesteryl ester hydrolase	lipa	-	1.61957
C125R166	NM_001139859.1	-	Lysosomal acid lipase/cholesteryl ester hydrolase	lipa	-	1.58935
C180R145	NM_001140535.1	-	Lipase, hormone-sensitive	lipe	3.04174	5.27152
C105R010	XM_014172689.1	LOC106585939	Endothelial lipase-like	lipg	-	4.10245
C081R148	NM_001173770.1	-	Lipase member H	liph	2.33402	3.36445
C134R013	NM_001173770.1	-	Lipase member H	liph	3.1054	3.28288
C125R151	XM_014130341.1	LOC106564305	Lipopolysaccharide-induced tumor necrosis factor-alpha factor homolog	litaf	0.455448	0.407883
C224R163	XR_001325439.1	-	Uncharacterized LOC106591629	-	-	0.268081
C222R073	XM_014123333.1	LOC106560436	Protein ERGIC-53-like	lman1	-	1.69738
C186R163	XM_021577359.1	LOC110500165	Lipase maturation factor 2-like	lmf2	-	1.90337
C134R151	NM_001160508.1	-	LIM domain only 2	lmo2	-	0.36529
C053R158	NM_001160508.1	-	LIM domain only 2	lmo2	-	0.314172
C084R139	NM_001140013.1	-	LIM domain only 2	lmo2	0.47876	0.303268
C113R020	NM_001140013.1	-	LIM domain only 2	lmo2	0.422267	0.294174
C237R064	NM_001173846.1	-	Limb and neural patterns a	lnpk	1.51122	1.50605
C114R132	XM_014139591.1	LOC106568857	Lysophosphatidic acid receptor 5-like	lpar5	0.44125	0.415993
C130R017	XM_014157809.1	LOC106578699	Phosphatidate phosphatase LPIN2-like	lpin2	2.69084	3.23993
C182R009	XM_014157809.1	LOC106578699	Phosphatidate phosphatase LPIN2-like	lpin2	3.72754	4.58331
C076R080	NM_001140926.1	-	Lecithin retinol acyltransferase	lrat	-	2.43718
C151R057	XM_014195265.1	LOC106602563	Lecithin retinol acyltransferase-like	lrat	-	2.73706
C086R150	XM_014153316.1	LOC106576247	Leucine-rich repeats and immunoglobulin-like domains protein 3	lrig3	-	2.16389
C043R069	XM_014135895.1	LOC106567057	Low-density lipoprotein receptor-related protein 1-like	lrp1	0.502557	-
C066R141	XM_014126101.1	LOC106561837	Leucine-rich repeat-containing protein 10B-like	lrrc10b	2.47643	2.96851
C037R011	XR_001330556.1	-	Leucine-rich repeat-containing protein 20*	lrrc20	-	2.33151
C215R133	XM_014186087.1	LOC106594692	Leucine-rich repeat-containing protein 20-like	lrrc20	2.56079	2.87728
C197R170	XM_014136999.1	LOC106567550	Leucine-rich repeat-containing protein 32-like	lrrc32	0.0859197	0.10945
C100R078	XM_014161327.1	-	Leucine rich repeat containing 43	lrrc43	-	0.276417
C145R033	XM_014154296.1	-	Leucine rich repeat [in FLII] interacting protein 2	lrrfip2	-	0.637262
C143R024	NM_001141430.1	-	Fibronectin type-III domain-containing protein UNQ728/PRO1410 homolog	lrrn4cl	0.320101	0.333893
C078R113	XM_014161782.1	LOC106580576	U6 snRNA-associated Sm-like protein LSm1	lsm1	-	1.5221
C046R170	XM_014184868.1	LOC106593528	Caldesmon, smooth muscle-like	lsp1	2.30139	2.08852
C016R147	XM_014164267.1	-	Lanosterol synthase [2,3-oxidosqualene-lanosterol cyclase]	lss	-	2.13105
C050R083	XM_014156541.1	LOC106578013	Leukotriene B4 receptor 1-like	ltb4r	1.61015	1.89191
C056R167	XM_014207321.1	LOC106609000	Leukotriene B4 receptor 1-like	ltb4r	-	1.75268
C114R114	XM_014207321.1	LOC106609000	Leukotriene B4 receptor 1-like	ltb4r	2.57944	2.98565
C249R122	XM_014214146.1	LOC106612711	Latent-transforming growth factor beta-binding protein 4-like	ltbp4	-	0.505285
C088R001	NM_001140062.1	-	Lumican	lum	-	0.455194
C032R018	XM_014210121.1	LOC106610673	Leucine zipper protein 1-like	luzp1	-	0.414097
C154R087	XM_021557048.1	LOC110485851	Lysozyme g-like	lyg2	-	0.394265
C080R161	NM_001141801.1		V-yes-1 Yamaguchi sarcoma viral related oncogene homolog	lyn	1.64334	1.77692
C048R157	NM_001141251.1	-	Lymphatic vessel endothelial hyaluronic acid receptor 1	lyve1	-	0.484081
C232R117	NM_001139825.1	-	Cation-dependent mannose-6-phosphate receptor	m6pr	1.63689	-
C159R127	XM_014141897.1	LOC106570016	Microtubule-actin cross-linking factor 1-like	macf1	-	0.693375
C179R096	XM_014177526.1	LOC106588461	Microtubule-actin cross-linking factor 1-like	macf1	0.52806	0.466484
C127R126	XM_014177526.1	LOC106588461	Microtubule-actin cross-linking factor 1-like	macf1	0.0988058	0.0993321
C077R094	XM_021559523.1	LOC110487604	Microtubule-actin cross-linking factor 1-like	macf1	0.245874	0.284783
C146R069	XM_021574534.1	LOC110498006	Macoilin-2-like	maco1	-	0.389803
C035R055	XM_014157631.1	LOC106578620	Repressor of RNA polymerase III transcription MAF1 homolog	maf1	-	3.22478
C136R057	-		Mucosa-associated lymphoid tissue lymphoma translocation protein 1*	malt1	-	2.00627
C245R046	XM_014124834.1	LOC106561168	Mucosa-associated lymphoid tissue lymphoma translocation protein 1-like	malt1	-	1.653
C206R092	XM_014185044.1	LOC101448032	Lysosomal alpha-mannosidase	man2b1	2.05238	2.68442
C216R128	-		Lysosomal alpha-mannosidase*	man2b1	1.76363	1.66627
C079R102	-		Mesencephalic astrocyte-derived neurotrophic factor*	manf	3.41758	4.27737
C047R124	XM_014134085.1	LOC106566211	Mesencephalic astrocyte-derived neurotrophic factor-like	manf	-	1.98628
C060R031	XM_014216381.1	LOC106613775	Dual specificity mitogen-activated protein kinase kinase 2	map2k2	-	1.70018
C053R168	XM_014173287.1	LOC106586235	Mitogen-activated protein kinase kinase kinase MLT-like	map3k20	-	3.0862
C264R040	NM_001173785.1	-	Mitogen-activated protein kinase kinase kinase 8	map3k8	-	1.97238
C087R168	XM_014157509.1	LOC106578553	Mitogen-activated protein kinase kinase kinase 8-like	map3k8	1.9584	2.45575
C214R004	XM_014148206.1	LOC106573286	Mitogen-activated protein kinase 12-like	mapk12	-	2.00977
C128R001	XM_014148206.1	LOC106573286	Mitogen-activated protein kinase 12-like	mapk12	-	2.20992
C173R045	-		Mitogen-activated protein kinase 14A*	mapk14	2.15197	2.99719
C243R030	XM_014133956.1	LOC106566105	Mitogen-activated protein kinase 14A-like	mapk14	2.2366	2.71254
C146R049	XM_014147225.1	LOC106572761	Mitogen-activated protein kinase 14A-like	mapk14	0.619713	0.54033
C153R029	XM_014184853.1	LOC106593512	Mitogen-activated protein kinase 6-like	mapk6	0.534033	-
C211R105	XM_014209535.1	LOC106610275	Mitogen-activated protein kinase 7-like	mapk7	-	0.309804
C053R146	XM_014158395.1	LOC106579004	Mitogen-activated protein kinase 8	mapk8	0.536452	0.555392
C233R087	XM_014134882.1	LOC106566648	MAP kinase-activated protein kinase 2-like	mapkapk2	-	1.8347
C070R091	XM_014133374.1	LOC106565813	MAP kinase-activated protein kinase 3-like	mapkapk3	-	1.90969
C163R008	XM_014204432.1	LOC106607459	Microtubule-associated protein tau-like	mapt	0.305461	0.3057
C242R155	XM_014143162.1	LOC106570689	MARCKS-related protein-like	marcksl1	5.23689	7.34134
C122R146	XM_014143162.1	LOC106570689	MARCKS-related protein-like	marcksl1	33.2358	43.3271
C043R046	XM_014210546.1	LOC106610887	MARCKS-related protein-like	marcksl1	-	2.79462
C171R080	XM_021572770.1	LOC110496734	MARCKS-related protein-like	marcksl1	-	1.50573
C117R056	-		Methionine adenosyltransferase 2 subunit beta*	mat2b	-	4.09449
C008R128	-		Methyl-CpG-binding domain protein 2*	mbd2	-	2.31679
C174R144	XM_014192085.1	LOC106600594	Muscleblind-like protein 1	mbnl1	0.406701	0.358357
C011R117	XM_014151304.1	LOC106575106	Muscleblind-like protein 2a	mbnl2	0.599674	0.542274
C123R034	XM_014204848.1	LOC106607658	Membrane-bound O-acyltransferase domain-containing protein 2-like	mboat2	2.84816	3.78651
C088R077	XM_014174722.1	LOC106586961	Melanocortin 2 receptor	mc2r	0.466489	0.535788
C048R004	XM_014126838.1	LOC106562156	Methylmalonyl-CoA epimerase, mitochondrial-like	mcee	3.50334	3.06268
C110R128	XM_021586032.1	LOC110506431	Methylmalonyl-CoA epimerase, mitochondrial-like	mcee	3.0462	3.23725
C190R024	XR_001321792.1	LOC106575511	Guanine nucleotide exchange factor DBS-like	mcf2l	-	0.508757
C194R061	NM_001140627.2	-	Multiple coagulation factor deficiency 2	mcfd2	-	1.88242
C222R130	XM_014180151.1	-	Family with sequence similarity 195, member A	mcrip2	-	0.456164
C122R135	XR_001329072.1	LOC106606511	Protein FAM195A-like	mcrip2	-	0.395339
C110R130	XM_014131323.1	LOC106564857	Malate dehydrogenase, cytoplasmic-like	mdh1	-	1.56498
C231R082	XM_014155354.1	LOC106577388	Malate dehydrogenase, cytoplasmic-like	mdh1	-	1.65012
C216R103	XM_014172595.1	LOC106585868	Malate dehydrogenase, cytoplasmic-like	mdh1	1.6337	-
C091R118	XM_014204961.1	-	Midasin AAA ATPase 1	mdn1	-	0.627963
C144R062	XM_014168666.1	LOC106583951	NADP-dependent malic enzyme-like	me1	-	1.63157
C062R045	XM_014147507.1	LOC106572920	Methyl-CpG-binding protein 2-like	mecp2	0.382847	0.419309
C259R094	XM_021600334.1	LOC110522173	Enoyl-[acyl-carrier-protein] reductase, mitochondrial-like	mecr	10.5745	14.676
C194R024	XM_014205065.1	LOC106607757	Trans-2-enoyl-CoA reductase, mitochondrial-like	mecr	11.3913	16.5191
C057R133	XM_014177962.1	LOC106588698	Mediator of RNA polymerase II transcription subunit 10	med10	-	1.71266
C112R049	XM_014137886.1	-	Mediator complex subunit 13	med13	0.556459	0.435687
C110R034	XM_014164521.1	LOC106581951	Mediator of RNA polymerase II transcription subunit 14-like	med14	-	1.61127
C263R141	NM_001146654.1	-	Mediator of RNA polymerase II transcription subunit 19-B	med19	-	0.630723
C034R006	XM_014139841.1	LOC106568954	Mediator of RNA polymerase II transcription subunit 26-like	med26	-	3.40172
C083R050	XM_014177610.1	LOC106588506	Mediator of RNA polymerase II transcription subunit 30	med30	1.95791	2.89383
C022R112	NM_001140009.1	-	Mediator complex subunit 6	med6	0.559504	0.546855
C012R095	XM_014202669.1	LOC106606459	Mediator of RNA polymerase II transcription subunit 9-like	med9	2.77518	1.97999
C116R060	XM_014129718.1	-	Mesenteric estrogen-dependent adipogenesis	medag	-	1.9666
C133R079	XM_014124113.1	-	Myocyte enhancer factor 2A	mef2a	0.230875	0.225586
C144R082	NM_001160648.1	-	Methionine aminopeptidase 1	metap1	0.472504	0.459845
C183R041	XM_014125867.1	LOC106561684	Methionine aminopeptidase 2-like	metap2	0.267452	0.135708
C104R081	XM_014147704.1	LOC106573055	Methionine aminopeptidase 2-like	metap2	0.431063	0.303634
C180R163	XM_014147705.1	LOC106573055	Methionine aminopeptidase 2-like	metap2	0.299839	0.137956
C105R049	XM_014184408.1	LOC106593061	Meteorin-like protein	metrnl	0.383812	0.358509
C154R036	NM_001140912.1	-	Methyltransferase-like protein 5	mettl5	1.75644	1.92587
C071R040	NM_001140912.1	-	Methyltransferase-like protein 5	mettl5	1.88507	2.29109
C114R138	NM_001140719.1	-	Methyltransferase-like protein 6	mettl6	1.81245	1.70378
C040R127	XM_021605212.1	-	Mex-3 RNA binding family member C	mex3c	2.66866	2.49978
C261R079	NM_001141303.1	-	Microfibrillar-associated protein 2	mfap2	0.364764	0.257204
C092R045	NM_001141303.1	-	Microfibrillar-associated protein 2	mfap2	0.349204	0.283781
C079R064	NM_001141303.1	-	Microfibrillar-associated protein 2	mfap2	0.323428	0.291538
C233R053	NM_001141303.1	-	Microfibrillar-associated protein 2	mfap2	0.262129	0.257465
C235R001	NM_001141303.1	-	Microfibrillar-associated protein 2	mfap2	-	0.29459
C176R033	XM_014166921.1	-	Microfibrillar-associated protein 2	mfap2	0.397205	0.34464
C113R129	NM_001141245.1	-	Microfibrillar-associated protein 4	mfap4	21.8915	70.8951
C085R081	XM_014172320.1	LOC106585745	Major facilitator superfamily domain-containing protein 10-like	mfsd10	-	1.9885
C070R044	NM_001173595.1	-	UNC93-like protein MFSD11	mfsd11	1.84857	-
C228R156	XM_014216523.1	LOC106613850	Major facilitator superfamily domain-containing protein 12-like	mfsd12	2.50431	2.4696
C073R032	XM_014141157.1	LOC106569615	Hippocampus abundant transcript 1 protein-like	mfsd14a	-	2.17057
C198R144	XM_014174392.1	-	Major facilitator superfamily domain containing 9	mfsd9	4.4264	4.85613
C118R102	XM_014205344.1	LOC106607880	Alpha-1,6-mannosyl-glycoprotein 2-beta-N-acetylglucosaminyltransferase-like	mgat2	-	1.98883
C145R097	XM_014212333.1	LOC106611774	Alpha-1,3-mannosyl-glycoprotein 4-beta-N-acetylglucosaminyltransferase B-like	mgat4b	-	0.300365
C066R139	NM_001140001.1	-	Monoglyceride lipase	mgll	-	0.417458
C136R102	XM_014151199.1	LOC106575061	Microsomal glutathione S-transferase 1-like	mgst1	0.434204	0.355759
C172R019	XM_014140549.1	LOC106569317	E3 ubiquitin-protein ligase mib1-like	mib1	-	0.589828
C072R087	NM_001140031.1	-	MIC1 protein	mic1	-	2.0459
C079R062	XM_014152305.1	LOC106575673	Mid1-interacting protein 1-B-like	mid1ip1	-	1.60004
C252R154	XM_014169708.1	LOC106584411	Mesoderm induction early response protein 2-like	mier2	-	0.325072
C186R103	XM_014216412.1	LOC106613796	Mesoderm induction early response protein 2-like	mier2	0.41844	0.316581
C196R046	XM_014175659.1	LOC106587341	Protein FAM63B-like	mindy2	-	0.602679
C043R030	XM_014137727.1	LOC106567878	Misshapen-like kinase 1	mink1	-	0.509112
C156R036	XM_014194636.1	-	Mirror-image polydactyly 1	mipol1	-	6.62687
C036R100	XM_014216046.1	LOC106613611	Mitotic interactor and substrate of PLK1-like	misp	-	0.197096
C171R107	XM_021565092.1	LOC110491556	Proliferation marker protein Ki-67-like	mki67	0.244757	0.24826
C032R131	XM_021565092.1	LOC110491556	Proliferation marker protein Ki-67-like	mki67	0.420314	0.405459
C017R062	XM_014213602.1	-	Myeloid leukemia factor 1	mlf1	0.386684	0.349927
C177R066	XM_014181638.1	LOC106590532	Protein AF-10-like	mllt10	0.350478	0.411774
C140R045	XM_014155786.1	LOC106577592	Protein AF-9-like	mllt3	0.377818	0.315332
C204R042	-		Methylmalonic aciduria and homocystinuria type D homolog, mitochondrial*	mmadhc	2.00082	2.18449
C133R147	XM_014137820.1	LOC106567924	Collagenase 3-like	mmp13c	5.57668	5.38633
C137R125	XM_014140798.1	LOC106569443	Matrix metalloproteinase-14-like	mmp14	13.5736	21.5465
C047R004	XM_014134387.1	LOC106566399	Matrix metalloproteinase-9-like	mmp9	-	3.76444
C067R013	XM_014154030.1	-	Multimerin 2	mmrn2	-	0.514772
C247R080	XM_014202244.1	LOC106606107	Multimerin-2-like	mmrn2	-	2.08422
C082R107	XM_021599574.1	LOC110521742	MOB kinase activator 2-like	mob2	1.65496	1.58699
C027R090	XR_001330517.1	LOC106613547	MOB kinase activator 3C-like	mob3c	-	0.359872
C056R101	XM_014195610.1	LOC106602766	Mannosyl-oligosaccharide glucosidase-like	mogs	-	1.65201
C218R126	NM_001141085.1	-	Mitogen-activated protein kinase organizer 1	morg1	-	1.66864
C001R024	XM_014150261.1	LOC106574402	Motile sperm domain-containing protein 2-like	mospd2	5.93638	8.42355
C074R054	XM_014129097.1	LOC106563480	Mannose-P-dolichol utilization defect 1 protein-like	mpdu1	-	1.85896
C177R068	XM_014123943.1	LOC106560745	Mannose-6-phosphate isomerase-like	mpi	-	1.64372
C019R061	XM_014128908.1	LOC106563394	55 kDa erythrocyte membrane protein-like	mpp1	-	2.19911
C123R135	NM_001141325.1	-	MPV17, mitochondrial inner membrane protein	mpv17	0.558397	0.413094
C020R105	XM_021567371.1	LOC110492876	Mpv17-like protein 2	mpv17l2	-	0.576097
C176R146	XM_014188694.1	LOC106597513	Class I histocompatibility antigen, F10 alpha chain-like	mr1	2.0187	-
C158R160	XM_014188694.1	LOC106597513	Class I histocompatibility antigen, F10 alpha chain-like	mr1	1.77328	-
C257R142	XM_014127629.1	LOC106562659	Major histocompatibility complex class I-related gene protein-like	mr1	2.40787	2.99316
C015R069	XM_014176536.1	LOC106587880	Major histocompatibility complex class I-related gene protein-like	mr1	2.08568	2.86447
C038R057	-		39S ribosomal protein L11, mitochondrial*	mrpl11	0.359943	0.312912
C252R033	XM_014190264.1	-	Mitochondrial ribosomal protein L37	mrpl37	0.458867	0.230189
C165R120	XM_014169512.1	LOC106584336	39S ribosomal protein L55, mitochondrial-like	mrpl55	-	1.43929
C004R109	XM_014142290.1	-	Mitochondrial ribosomal protein L9	mrpl9	-	1.51051
C084R114	XM_014200449.1	LOC106605120	28S ribosomal protein S15, mitochondrial-like	mrps15	1.65454	-
C128R128	XM_014131568.1	LOC100196678	28S ribosomal protein S28, mitochondrial	mrps28	-	1.77221
C023R137	XM_014201091.1	LOC106605437	Membrane-spanning 4-domains subfamily A member 4A-like	ms4a4a	2.52728	2.61145
C065R084	XR_001324863.1	LOC106589567	Methionine-R-sulfoxide reductase B1-A-like	msrb1	2.86539	3.86258
C023R011	NM_001124492.1	-	Metal response element-binding transcription factor	mtf	-	1.91544
C045R094	XM_014135537.1	LOC106566934	Mitochondrial fission process protein 1-like	mtfp1	1.7363	1.83153
C201R034	XM_014206255.1	-	Mitochondrial fission regulator 2	mtfr2	-	2.04803
C185R041	XM_014171313.1	LOC106585270	Bifunctional methylenetetrahydrofolate dehydrogenase/cyclohydrolase, mitochondrial-like	mthfd2	0.444711	0.5228
C120R022	-		NADH-ubiquinone oxidoreductase chain 1*	mt-nd1	0.433649	0.447934
C205R127	-		NADH-ubiquinone oxidoreductase chain 2*	mt-nd2	0.390179	0.416339
C001R146	-		NADH-ubiquinone oxidoreductase chain 2*	mt-nd2	0.347625	0.375855
C255R159	-		NADH-ubiquinone oxidoreductase chain 4*	mt-nd4	0.450083	0.406299
C240R125	-		NADH-ubiquinone oxidoreductase chain 5*	mt-nd5	0.239486	0.256072
C235R104	-		NADH-ubiquinone oxidoreductase chain 5*	mt-nd5	0.135725	0.175026
C057R101	-		NADH-ubiquinone oxidoreductase chain 5*	mt-nd5	-	0.450327
C064R104	XM_014181735.1	LOC106590608	Methionine synthase reductase-like	mtrr	1.75163	1.84366
C193R135	XM_014155771.1	LOC106577588	Mucin-5AC-like	muc5ac	0.508252	-
C128R013	NM_001140496.1	-	Diphosphomevalonate decarboxylase	mvd	2.47959	2.80552
C223R103	NM_001140496.1	-	Diphosphomevalonate decarboxylase	mvd	2.31821	2.71582
C106R068	XM_014127046.1	LOC106562275	Diphosphomevalonate decarboxylase-like	mvd	-	1.59086
C258R101	NM_001173669.1	-	Major vault protein	mvp	1.80728	2.06712
C237R052	NM_001173669.1	-	Major vault protein	mvp	-	1.6559
C046R063	XM_014174618.1	LOC106586891	Interferon-induced GTP-binding protein Mx2-like	mx1 (alias mx)	16.2995	31.4059
C217R071	XM_014174614.1	LOC106586887	Interferon-induced GTP-binding protein Mx-like	mx1 (alias mx)	-	2.20227
C030R081	NM_001123690.1	-	Myxovirus resistance 2	mx1 (alias mxa)	0.21012	0.205485
C236R043	NM_001139918.1	-	Interferon-induced GTP-binding protein Mx	mx1 (alias mxb)	0.378857	-
C202R061	XM_014140690.1	LOC106569375	Myeloid-associated differentiation marker homolog	myadm	-	1.8248
C263R019	XM_014158835.1	LOC106579178	Myosin-binding protein C, fast-type-like	mybpc2	0.403081	-
C098R104	XM_014178642.1	LOC106589014	C-Myc-binding protein-like	mycbp	-	1.50194
C041R093	XM_014216182.1	LOC106613675	Myeloid-derived growth factor-like	mydgf	1.63822	1.80755
C170R117	-		Myosin-9*	myh9	1.66589	-
C035R157	XM_014204135.1	LOC106607302	Myosin light chain kinase, smooth muscle-like	mylk	1.76189	1.46091
C163R103	XM_021575565.1	LOC110498886	Myosin-16-like	myo16	0.603101	-
C223R008	XM_014142576.1	LOC106570358	Unconventional myosin-Id-like	myo1d	-	3.07033
C033R082	XM_014184626.1	LOC106593286	Unconventional myosin-Ie-like	myo1e	2.62653	3.14837
C139R053	XM_014216509.1	LOC100380684	Unconventional myosin-If	myo1f	-	1.81772
C064R136	XM_014201996.1	LOC106605970	Unconventional myosin-If-like	myo1f	-	0.323896
C234R095	XM_014130388.1	LOC106564323	Unconventional myosin-Ih-like	myo1h	0.450737	0.276928
C143R075	XM_021565690.1	LOC110491866	Unconventional myosin-IXa-like	myo9a	-	1.63309
C258R066	XM_014216167.1	LOC106613666	Unconventional myosin-IXb-like	myo9b	-	1.99893
C229R109	XM_014216167.1	LOC106613666	Unconventional myosin-IXb-like	myo9b	0.271441	0.125172
C191R057	XM_014204255.1	LOC100380767	Myoferlin	myof	-	1.82624
C170R065	XM_014144883.1	LOC106571614	Myelin transcription factor 1-like protein	myt1l	2.32031	2.40561
C024R095	XM_014199505.1	LOC106604650	Myeloid zinc finger 1-like	mzf1	-	0.621678
C142R040	XM_014151578.1	LOC106575217	NGFI-A-binding protein 1-like	nab1	0.50373	-
C222R092	XM_014163909.1	LOC106581684	SOSS complex subunit B2-like	nabp1	-	1.71534
C021R056	XM_014147087.1	LOC106572697	Nascent polypeptide-associated complex subunit alpha-like	naca	-	0.310721
C053R170	XM_014135410.1	-	NAD kinase	nadk	-	4.4185
C016R036	XM_014135410.1	-	NAD kinase	nadk	2.18525	2.31996
C068R099	NM_001140273.1	-	Alpha-N-acetylgalactosaminidase	naga	2.25229	2.52528
C219R112	NM_001140273.1	-	Alpha-N-acetylgalactosaminidase	naga	2.4388	2.5509
C105R127	-		N-acetyl-D-glucosamine kinase*	nagk	2.02104	2.3621
C017R122	XR_001324885.1	-	Sodium leak channel non-selective protein*	nalcn	0.314379	0.275447
C250R061	XM_014199845.1	-	N-acetylneuraminic acid phosphatase	nanp	-	1.62403
C244R058	XM_014199845.1	-	N-acetylneuraminic acid phosphatase	nanp	2.26074	2.49858
C164R106	XM_014179480.1	-	Nuclear prelamin A recognition factor	narf	-	0.336184
C143R130	XM_014147631.1	-	N-acetyltransferase 10 [GCN5-related]	nat1	-	0.381148
C014R032	NM_001173686.1	LOC106592154	N-acetyltransferase UNQ2771/PRO7155 homolog	natu	-	2.16181
C202R052	XM_014202048.1	LOC106605998	Nibrin-like	nbn	0.396875	0.194233
C155R041	NM_001124504.1	LOC100136240	Neutrophil cytosolic factor 2	ncf2	2.19784	2.35171
C203R071	NM_001145423.1	-	Neutrophil cytosolic factor 2	ncf2	2.4664	2.98145
C110R102	NM_001145423.1	-	Neutrophil cytosolic factor 2	ncf2	2.23862	2.64315
C140R064	NM_001145423.1	-	Neutrophil cytosolic factor 2	ncf2	2.29693	3.0381
C028R160	NM_001145423.1	-	Neutrophil cytosolic factor 2	ncf2	2.15144	2.21057
C069R122	XM_014182612.1	LOC106591388	Neutrophil cytosol factor 4-like	ncf4	2.35068	3.12504
C129R027	XM_014151641.1	LOC106575249	Cytoplasmic protein NCK2-like	nck2	0.36523	-
C095R135	NM_001140592.1	-	Nck-associated protein 1	nckap1	-	0.517696
C020R060	XM_021567542.1	LOC110493288	Nck-associated protein 1-like	nckap1	-	1.62915
C140R148	XM_014149857.1	-	Nucleolin	ncl	0.460171	0.52149
C204R107	XM_014216171.1	LOC106613668	Nicalin-1-like	ncln	-	0.611583
C218R023	XM_014154094.1	LOC106576735	Nuclear receptor coactivator 4-like	ncoa4	0.435874	0.352645
C183R144	-		Nuclear receptor coactivator 6*	ncoa6	0.3595	0.410258
C036R055	XM_014197775.1	LOC106603732	Natural cytotoxicity triggering receptor 3 ligand 1-like	ncr3lg1	2.20171	2.55366
C156R035	NM_001173803.1	-	NDC80 homolog, kinetochore complex component [S. cerevisiae]	ndc80	0.388646	0.308736
C082R124	XM_014159093.1	LOC106579298	Nuclear distribution protein nudE-like 1-B	ndel1	-	1.7154
C043R122	XM_014156516.1	LOC106577998	Protein NDRG2-like	ndrg2	-	0.528496
C024R103	XM_021616055.1	LOC110532292	Protein NDRG3-like	ndrg3	-	0.401155
C097R143	XR_001319779.1	LOC106566006	Cytochrome c oxidase subunit NDUFA4 pseudogene	ndufa4	-	0.143081
C240R002	-		Cytochrome c oxidase subunit NDUFA4*	ndufa4	3.06318	3.28666
C159R160	XM_014125241.1	LOC106561367	NADH dehydrogenase [ubiquinone] 1 alpha subcomplex subunit 9, mitochondrial-like	ndufa9	-	0.485389
C096R105	-		NADH dehydrogenase [ubiquinone] iron-sulfur protein 5*	ndufs5	-	1.82953
C255R067	XM_014212129.1	LOC106611680	NADH dehydrogenase [ubiquinone] iron-sulfur protein 8, mitochondrial-like	ndufs8	1.89942	2.18846
C098R127	XM_014146046.1	LOC106572152	N-terminal EF-hand calcium-binding protein 1-like	necab1	-	0.364625
C085R169	XM_014201010.1	LOC106605406	Nectin-2-like	nectin2	2.32793	2.51485
C258R019	-		Nectin-3*	nectin3	-	0.481079
C183R143	XM_014170439.1	-	Nei-like DNA glycosylase 1	neil1	0.489646	0.385473
C169R135	XM_014170439.1	-	Nei-like DNA glycosylase 1	neil1	0.450423	0.376865
C220R058	XM_014170439.1	-	Nei-like DNA glycosylase 1	neil1	0.385843	0.416466
C248R145	XM_014143552.1	LOC106570951	Serine/threonine-protein kinase Nek6-like	nek6	-	1.49818
C227R036	NM_001140471.1	LOC106565425	Negative elongation factor D	nelfcd	-	1.84324
C166R009	XM_014153272.1	LOC106576227	Neuroepithelial cell-transforming gene 1 protein-like	net1	2.53673	2.66604
C115R103	XM_014153272.1	LOC106576227	Neuroepithelial cell-transforming gene 1 protein-like	net1	-	1.95969
C090R054	XM_014128854.1	LOC106563338	E3 ubiquitin-protein ligase NEURL3-like	neurl3	15.5323	30.4431
C167R117	XM_014135921.1	LOC106567066	Transcription factor NF-E2 45 kDa subunit-like	nfe2	-	0.42812
C042R037	XM_021616749.1	LOC110532661	Transcription factor NF-E2 45 kDa subunit-like	nfe2	0.503516	0.395219
C107R084	XM_014180498.1	LOC106589946	Nuclear factor 1 X-type-like	nfix	0.208507	0.139479
C095R106	XM_014199786.1	LOC106604768	Nuclear factor NF-kappa-B p105 subunit-like	nfkb1	2.23543	3.2357
C178R130	XM_014199786.1	LOC106604768	Nuclear factor NF-kappa-B p105 subunit-like	nfkb1	-	1.83485
C037R145	XM_014204687.1	LOC106607598	NF-kappa-B inhibitor alpha-like	nfkbia	2.36668	2.49782
C226R030	NM_001140380.1	-	NF-kappa-B inhibitor epsilon	nfkbie	-	1.82475
C170R085	NM_001140380.1	-	NF-kappa-B inhibitor epsilon	nfkbie	1.96785	2.47935
C026R048	XM_014144009.1	-	Nuclear factor of kappa light polypeptide gene enhancer in B-cells inhibitor, epsilon	nfkbie	-	2.03042
C240R073	XM_014151002.1	LOC106574873	NF-kappa-B inhibitor zeta-like	nfkbiz	-	1.54781
C251R104	-		Ephexin-1*	ngef	0.277911	0.134332
C207R064	XM_014197830.1	-	NHL repeat containing 3	nhlrc3	-	1.93745
C258R073	XM_014171171.1	LOC106585213	Niban-like protein 1	niban2	2.36085	2.63524
C087R011	XR_001323600.1	-	Nicolin 1	nicn1	-	3.14589
C149R132	XM_014157879.1	LOC106578745	Nidogen-1-like	nid1	-	0.390705
C013R072	XM_014167618.1	LOC106583445	Ninjurin-1-like	ninj1	3.62832	4.99026
C019R137	XM_014208853.1	LOC106609835	Ninjurin-2-like	ninj2	10.4104	19.7692
C096R162	XM_014142433.1	-	NFKB inhibitor interacting Ras-like 1	nkiras1	2.36307	2.63568
C113R041	NM_001141110.1	-	Antimicrobial peptide NK-lysin	nkl	-	3.69376
C135R079	XM_014160479.1	LOC106579984	Protein NLRC3-like	nlrc3	-	1.92516
C190R152	XM_014184801.1	LOC106593433	Protein NLRC3-like	nlrc3	-	3.1581
C071R077	XM_014214046.1	LOC106612656	Protein NLRC3-like	nlrc3	3.05343	3.52199
C026R058	XM_014214046.1	LOC106612656	Protein NLRC3-like	nlrc3	3.95427	4.99961
C178R008	XM_014144005.1	LOC106571215	NACHT, LRR and PYD domains-containing protein 12-like	nlrp12	-	0.388978
C198R096	XR_001321092.1	LOC106572290	NACHT, LRR and PYD domains-containing protein 12-like	nlrp12	-	1.75206
C264R078	XM_014134904.1	LOC106566663	NACHT, LRR and PYD domains-containing protein 3-like	nlrp3	-	1.85201
C088R037	XM_014139359.1	LOC106568746	NACHT, LRR and PYD domains-containing protein 3-like	nlrp3	-	2.47234
C212R084	XM_014139359.1	LOC106568746	NACHT, LRR and PYD domains-containing protein 3-like	nlrp3	-	1.63981
C057R136	NM_001123526.1	LOC100136353	Nucleoside diphosphate kinase	nme1	-	1.52018
C131R052	NM_001146483.1	-	Normal mucosa of esophagus-specific gene 1 protein	nmes1	0.342342	0.298327
C263R150	NM_001146483.1	-	Normal mucosa of esophagus-specific gene 1 protein	nmes1	-	0.252973
C195R091	NM_001139785.1	-	Nicotinamide mononucleotide adenylyltransferase 1	nmnat1	-	1.95254
C017R114	NM_001139785.1	-	Nicotinamide mononucleotide adenylyltransferase 1	nmnat1	-	2.3777
C205R162	XM_014158670.1	LOC106579105	Glycylpeptide N-tetradecanoyltransferase 1-like	nmt1	-	0.173571
C053R043	XM_014158670.1	LOC106579105	Glycylpeptide N-tetradecanoyltransferase 1-like	nmt1	-	0.110305
C002R095	XM_014159237.1	LOC106579390	Nucleotide-binding oligomerization domain-containing protein 1-like	nod1	-	0.579147
C019R031	XM_014172440.1	-	Nucleolar protein 6 [RNA-associated]	nol6	-	1.9236
C220R015	XM_014180665.1	-	Nucleolar protein with MIF4G domain 1	nom1	0.193258	0.170272
C174R072	NM_001124359.1	-	Inducible nitric oxide synthase	nos2	0.301504	0.329279
C021R156	XM_014160493.1	LOC106579992	Neurogenic locus notch homolog protein 1-like	notch1	-	1.52439
C156R120	XM_014140538.1	LOC106569313	Niemann-Pick C1 protein-like	npc1	-	0.506201
C243R120	XM_014191768.1	LOC106600427	Niemann-Pick C1 protein-like	npc1	2.71788	2.76046
C206R045	NM_001140590.1	-	NPC intracellular cholesterol transporter 2	npc2	-	1.7497
C033R019	-		Probable aminopeptidase NPEPL1*	npepl1	2.84967	-
C060R080	XM_014170844.1	LOC106585072	Putative aminopeptidase W07G4.4	npepl1	-	1.52203
C209R147	XM_014176307.1	LOC106587691	Puromycin-sensitive aminopeptidase-like	npepps	0.488627	0.477878
C037R089	XM_014172729.1	LOC106585972	Atrial natriuretic peptide receptor 3-like	npr3	-	0.2609
C162R129	XM_014204286.1	LOC106607369	Nitrogen permease regulator 3-like protein	nprl3	-	0.510762
C163R106	XM_014204376.1	LOC106607437	Neuronal pentraxin-2-like	nptx2	0.408187	0.414545
C226R129	XM_014176646.1	LOC106587985	NAD[P]H dehydrogenase [quinone] 1-like	nqo1	2.95838	3.04725
C060R121	NM_001140885.1	-	Nuclear receptor 2C2-associated protein	nr2c2ap	1.69081	1.90355
C006R074	XM_014200768.1	LOC106605293	Nuclear receptor subfamily 2 group F member 5	nr2f2	0.386819	0.379563
C030R048	XM_014124108.1	-	Nuclear receptor subfamily 2, group F, member 2	nr2f2	0.368933	0.345546
C101R115	XM_014160483.1	LOC106579988	Nuclear receptor subfamily 5 group A member 2-like	nr5a2	0.318624	0.21104
C241R066	XM_014185364.1	LOC100286539	Neuropilin-2	nrp2	-	0.646448
C029R050	XM_014213152.1	LOC106612199	Sterol-4-alpha-carboxylate 3-dehydrogenase, decarboxylating-like	nsdhl	-	1.80755
C034R097	NM_001141035.1	-	E3 SUMO-protein ligase NSE2	nsmce2	1.83779	1.82535
C112R142	-		Cytosolic purine 5'-nucleotidase*	nt5c2	0.407848	0.374063
C156R097	XM_014193942.1	-	RUN domain containing 3A	nthl1	2.21119	2.82205
C168R018	XM_014181350.1	LOC106590377	NEDD8 ultimate buster 1-like	nub1	-	2.56746
C139R073	XM_014170116.1	LOC106584632	Nucleobindin-2-like	nucb2	2.2674	3.68717
C140R052	NM_001141087.1	-	NudC domain-containing protein 2	nudcd2	-	1.40405
C222R060	XM_014166035.1	LOC106582705	Diphosphoinositol polyphosphate phosphohydrolase 1	nudt3	-	1.575
C109R027	XM_014136436.1	LOC106567294	Diphosphoinositol polyphosphate phosphohydrolase 1-like	nudt3	-	2.00281
C163R014	XM_014212025.1	-	Nudix [nucleoside diphosphate linked moiety X]-type motif 6	nudt6	2.20061	-
C044R147	XM_014134173.1	-	NUF2, NDC80 kinetochore complex component	nuf2	-	2.48203
C019R105	XM_014202841.1	LOC106606551	Nuclear GTPase SLIP-GC-like	nuggc	-	2.10528
C234R140	-		Nuclear pore membrane glycoprotein 210-like	nup210	0.378896	0.523515
C110R137	XM_014165666.1	LOC106582498	Nucleoporin NUP53-like	nup35	2.25903	2.24606
C110R150	XM_021561576.1	LOC110489026	NXPE family member 3-like	nxpe3	0.59121	0.493485
C104R029	XM_021561576.1	LOC110489026	NXPE family member 3-like	nxpe3	-	0.442754
C162R165	XM_014136490.1	LOC106567351	O-acetyl-ADP-ribose deacetylase 1-like	oard1	1.94314	2.60582
C266R119	XM_014136490.1	LOC106567351	O-acetyl-ADP-ribose deacetylase 1-like	oard1	-	3.26658
C055R162	XM_014146602.1	LOC106572424	O-acetyl-ADP-ribose deacetylase 1-like	oard1	2.0993	3.18458
C211R136	XM_014184635.1	LOC106593297	Ornithine aminotransferase, mitochondrial-like	oat	-	0.528441
C141R134	XM_014191215.1	LOC106599860	Obscurin-like	obscn	3.31206	4.35842
C163R152	XM_014203002.1	LOC106606661	Parvalbumin beta-like	ocm2	-	0.193741
C249R168	XR_001319156.1	LOC106563000	2-oxoglutarate dehydrogenase, mitochondrial-like	ogdh	0.313882	0.206093
C064R065	NM_001139776.1	-	2-oxoglutarate and iron dependent oxygenase domain containing 3	ogfod3	1.53995	1.71003
C217R165	XM_014132528.1	-	Olfactomedin-like 3	olfm3	1.92759	2.46223
C221R166	XM_014132528.1	-	Olfactomedin-like 3	olfm3	2.26954	3.03764
C030R095	XM_021605624.1	LOC110525489	Olfactomedin-like protein 2A	olfml2a	-	0.509591
C163R138	NM_001140289.1	-	Optineurin	optn	-	1.78642
C007R019	NM_001140289.1	-	Optineurin	optn	6.25091	6.19013
C241R154	NM_001140289.1	-	Optineurin	optn	4.01696	6.57467
C027R067	XM_014160340.1	LOC106579934	Calcium release-activated calcium channel protein 1-like	orai1	-	1.79085
C147R116	XM_014173319.1	LOC106586252	Oxysterol-binding protein-related protein 6-like	osbpl6	-	0.531896
C039R012	XM_014129696.1	LOC106563802	Leukemia inhibitory factor receptor-like	osmr	-	4.57237
C114R003	XM_014184873.1	LOC106593533	Protein odd-skipped-related 2	osr2	-	0.510015
C246R130	XM_014145255.1	LOC106571796	Osteopetrosis-associated transmembrane protein 1-like	ostm1	1.75109	2.06067
C115R165	XM_014200604.1	-	Oxoeicosanoid [OXE] receptor 1	oxer1	2.77238	4.16162
C191R009	NM_001140204.1	-	P2X purinoceptor 4	p2rx4	-	2.12799
C134R158	NM_001141051.1	-	Purinergic receptor P2Y, G-protein coupled, 11	p2ry11	-	2.02304
C213R006	XM_014163573.1	LOC106581495	P2Y purinoceptor 12-like	p2ry12	5.41699	5.36947
C175R002	XM_014137771.1	LOC106567899	P2Y purinoceptor 3-like	p2ry3	-	0.389514
C031R058	XM_021578658.1	LOC110501266	P2Y purinoceptor 8-like	p2ry8	0.54641	0.416143
C145R112	NM_001252353.1	-	Phosphoinositide-3-kinase-interacting protein 1 precursor	p3ip1	-	0.321677
C145R093	XM_014135890.1	LOC106567055	Proliferation-associated protein 2G4-like	pa2g4	0.410678	0.433274
C157R125	XM_014134887.1	LOC106566651	Embryonic polyadenylate-binding protein-like	pabpc1	-	0.538281
C250R114	XR_001327164.1	-	Polyadenylate-binding protein 1*	pabpc1	-	0.433141
C094R072	XM_014148350.1	LOC106573364	Polyadenylate-binding protein 1-A-like	pabpc1	0.219403	0.250017
C132R092	XM_014169570.1	LOC106584354	Serine/threonine-protein kinase PAK 2-like	pak2	-	1.88309
C025R059	XM_014158036.1	LOC106578834	Pantothenate kinase 1-like	pank1	-	1.79951
C005R137	XM_014216469.1	-	Poly[A] polymerase gamma	papolg	-	0.456438
C242R037	-		Presenilins-associated rhomboid-like protein, mitochondrial*	parl	0.331682	-
C018R132	XM_014205692.1	-	Poly [ADP-ribose] polymerase 1	parp1	-	1.4754
C134R038	XM_014208617.1	LOC106609653	Poly [ADP-ribose] polymerase 11-like	parp11	0.321124	-
C017R151	XM_014156190.1	LOC106577828	Poly [ADP-ribose] polymerase 14-like	parp14	1.86599	1.78075
C033R061	XM_014174534.1	LOC106586830	Poly [ADP-ribose] polymerase 14-like	parp14	1.84067	2.23155
C183R071	XM_014183562.1	LOC106592241	Poly [ADP-ribose] polymerase 14-like	parp14	2.68061	4.80995
C152R049	XM_014202844.1	LOC106606554	Poly [ADP-ribose] polymerase 14-like	parp14	2.80084	4.07849
C026R123	XM_021597986.1	LOC110520592	Poly [ADP-ribose] polymerase 14-like	parp14	1.66759	1.88607
C119R004	-		Protein mono-ADP-ribosyltransferase PARP15*	parp15	5.75538	7.22963
C232R075	XM_014129884.1	-	PAX3 and PAX7 binding protein 1	paxbp1	0.427708	0.409225
C076R026	-		PAX3- and PAX7-binding protein 1*	paxbp1	0.45389	0.519994
C095R164	XM_014190403.1	LOC106599262	Pre-B-cell leukemia transcription factor 1-like	pbx1	-	0.330755
C130R055	XM_014190403.1	LOC106599262	Pre-B-cell leukemia transcription factor 1-like	pbx1	-	0.235469
C139R071	NM_001146554.1	-	Pterin-4-alpha-carbinolamine dehydratase	pcbd1	-	1.65406
C232R143	NM_001146554.1	-	Pterin-4-alpha-carbinolamine dehydratase	pcbd1	1.50834	1.54444
C087R047	XM_014144214.1	LOC106571303	Protein-L-isoaspartate[D-aspartate] O-methyltransferase-like	pcmt1	-	0.32599
C075R104	XM_014210408.1	LOC106610792	Pecanex-like protein 2	pcnx2	0.350664	0.255495
C021R101	XM_014128895.1	LOC106563388	Procollagen C-endopeptidase enhancer 2-like	pcolce2	0.422419	0.327678
C129R144	XM_014197412.1	LOC106603560	Purkinje cell protein 4-like	pcp4	-	0.137922
C156R009	NM_001141138.2	-	Phosphatidylcholine transfer protein	pctp	-	2.0603
C079R033	XM_014209057.1	LOC106609974	Programmed cell death protein 4-like	pdcd4	-	0.507909
C044R137	XM_014175996.1	-	Phosphodiesterase 3B, cGMP-inhibited	pde3b	0.608749	0.607433
C083R079	XM_014139997.1	-	Phosphodiesterase 7A	pde7a	-	1.5587
C140R062	XR_001329060.1	LOC106606462	Platelet-derived growth factor subunit A-like	pdgfa	-	2.8725
C104R170	XR_001329060.1	LOC106606462	Platelet-derived growth factor subunit A-like	pdgfa	4.89209	6.68727
C178R042	XM_014199904.1	LOC106604848	Platelet-derived growth factor receptor beta-like	pdgfrb	-	1.80303
C099R137	XM_014212821.1	-	Platelet-derived growth factor receptor-like	pdgfrl	-	0.586904
C088R108	NM_001168519.1	-	Protein disulfide isomerase family A, member 3	pdia3	-	1.74642
C032R083	XM_014181670.1	LOC106590560	Protein disulfide-isomerase A4-like	pdia4	-	1.47875
C036R120	XM_014212794.1	-	PDZ and LIM domain 3	pdlim3	-	3.91586
C099R131	XM_014148556.1	LOC106573473	Pyruvate dehydrogenase [acetyl-transferring]-phosphatase 2, mitochondrial-like	pdp2	1.69079	1.60103
C260R064	XM_014165552.1	LOC106582439	Pyridoxal kinase-like	pdxk	-	1.8374
C173R001	NM_001173646.1	-	Pyridoxal phosphate phosphatase	pdxp	-	1.98907
C056R139	NM_001141612.1	-	Phosphatidylethanolamine binding protein 1	pebp1	-	0.562821
C119R133	NM_001141612.1	-	Phosphatidylethanolamine binding protein 1	pebp1	-	0.525498
C095R134	NM_001141612.1	-	Phosphatidylethanolamine binding protein 1	pebp1	-	0.505768
C043R100	NM_001141612.1	-	Phosphatidylethanolamine binding protein 1	pebp1	-	0.549713
C182R032	NM_001141612.1	-	Phosphatidylethanolamine binding protein 1	pebp1	-	0.531517
C150R068	NM_001141612.1	-	Phosphatidylethanolamine binding protein 1	pebp1	-	0.505852
C138R116	XM_014176071.1	LOC106587563	Xaa-Pro dipeptidase-like	pepd	-	1.60952
C017R116	XM_014200397.1	LOC106605093	Peroxisomal targeting signal 1 receptor-like	pex5	-	0.194013
C010R045	NM_001141000.2	-	Prefoldin subunit 2	pfdn2	-	2.01781
C231R168	XM_014135488.1	LOC106566908	6-phosphofructo-2-kinase/fructose-2,6-bisphosphatase 2-like	pfkfb2	-	1.71118
C172R062	XM_014146415.1	LOC106572354	6-phosphofructo-2-kinase/fructose-2,6-bisphosphatase 2-like	pfkfb2	2.15108	2.40331
C158R033	XM_014146415.1	LOC106572354	6-phosphofructo-2-kinase/fructose-2,6-bisphosphatase 2-like	pfkfb2	2.99268	2.73995
C243R139	XM_014207889.1	-	6-phosphofructo-2-kinase/fructose-2,6-biphosphatase 3	pfkfb3	-	2.81268
C084R078	XM_014153182.1	LOC106576192	6-phosphofructo-2-kinase/fructose-2,6-bisphosphatase 3-like	pfkfb3	2.71109	3.5667
C236R063	XM_014132816.1	LOC106565557	6-phosphofructo-2-kinase/fructose-2,6-bisphosphatase 4-like	pfkfb4	0.353956	-
C248R130	-		ATP-dependent 6-phosphofructokinase, platelet type*	pfkp	2.07447	2.56828
C265R119	XM_014157466.1	LOC106578535	ATP-dependent 6-phosphofructokinase, platelet type-like	pfkp	1.61683	1.64929
C095R066	XM_014157466.1	LOC106578535	ATP-dependent 6-phosphofructokinase, platelet type-like	pfkp	-	2.06412
C109R047	XM_014185330.1	LOC106593951	Probable GPI-anchored adhesin-like protein PGA55	pga55	-	1.84506
C070R098	-		PiggyBac transposable element-derived protein 3*	pgbd3	-	0.39519
C012R074	XM_014131547.1	LOC106564993	N-acetylmuramoyl-L-alanine amidase-like	pglyrp2	-	4.91317
C223R157	NM_001139891.1	-	Phosphoacetylglucosamine mutase	pgm3	1.91693	2.43838
C130R058	NM_001139891.1	-	Phosphoacetylglucosamine mutase	pgm3	1.67583	2.45509
C192R132	NM_001139891.1	-	Phosphoacetylglucosamine mutase	pgm3	2.09338	2.99398
C033R086	XM_014197218.1	LOC106603476	Membrane-associated progesterone receptor component 1-like	pgrmc1	-	1.69115
C139R107	XM_014133482.1	LOC106565865	Polyhomeotic-like protein 2	phc2	2.88324	3.57883
C029R051	XM_014173231.1	LOC106586211	D-3-phosphoglycerate dehydrogenase-like	phgdh	-	2.2968
C210R078	XM_014208776.1	LOC106609765	Pleckstrin homology-like domain family A member 1	phlda1	0.473936	0.410875
C089R114	XM_014208776.1	LOC106609765	Pleckstrin homology-like domain family A member 1	phlda1	-	0.393491
C188R145	NM_001139857.1	-	Pyridoxal phosphate phosphatase PHOSPHO2	phospho2	2.27518	2.35535
C182R083	XM_014132783.1	LOC106565536	14 kDa phosphohistidine phosphatase-like	phpt1	1.58807	-
C103R111	XM_014183053.1	LOC106591792	14 kDa phosphohistidine phosphatase-like	phpt1	-	0.467708
C114R077	XM_014183053.1	LOC106591792	14 kDa phosphohistidine phosphatase-like	phpt1	-	0.430678
C264R066	XM_014183053.1	LOC106591792	14 kDa phosphohistidine phosphatase-like	phpt1	-	0.421706
C079R032	XM_021579988.1	LOC110502110	PHD and RING finger domain-containing protein 1-like	phrf1	0.446765	0.460952
C120R118	NM_001141529.1	-	PHS1 protein	phs1	0.23389	0.186115
C022R077	XM_014154797.1	LOC106577069	Phytanoyl-CoA hydroxylase-interacting protein-like	phyhip	0.395793	0.247127
C045R036	XM_014200055.1	LOC100286425	5-phosphohydroxy-L-lysine phospho-lyase	phykpl	0.332667	0.392784
C141R038	XR_001325085.1	LOC106590674	Peptidase inhibitor 15-A-like	pi15	-	2.85915
C115R043	XM_014141620.1	LOC106569902	Phosphatidylinositol 4-kinase beta-like	pi4kb	-	1.59395
C112R038	XM_014214829.1	LOC106613010	Phosphatidylinositol-binding clathrin assembly protein-like	picalm	-	0.392895
C020R032	NM_001160586.1	-	Phosphatidylinositol glycan anchor biosynthesis, class H	pigh	0.5907	0.553158
C060R115	XM_014157154.1	-	Phosphatidylinositol glycan anchor biosynthesis, class N	pign	-	2.10344
C157R050	XR_001320389.1	LOC106568747	Phosphatidylinositol 4,5-bisphosphate 3-kinase catalytic subunit alpha isoform-like	pik3ca	0.243631	0.381467
C127R043	XM_014137306.1	LOC106567700	Phosphatidylinositol 3-kinase regulatory subunit alpha	pik3r1	0.338957	0.32737
C158R069	XM_014137332.1	LOC106567700	Phosphatidylinositol 3-kinase regulatory subunit alpha	pik3r1	0.123733	0.0851986
C228R059	XM_014137339.1	LOC106567700	Phosphatidylinositol 3-kinase regulatory subunit alpha	pik3r1	0.429222	0.456981
C176R049	XM_014128204.1	LOC106563018	Phosphatidylinositol 3-kinase regulatory subunit alpha-like	pik3r1	-	0.331369
C214R104	XM_014175020.1	LOC106587077	Phosphoinositide 3-kinase regulatory subunit 5-like	pik3r5	-	1.91273
C166R112	NM_001139796.1	-	Pim-1 oncogene	pim1	-	1.55903
C163R125	XM_014134554.1	LOC106566482	Serine/threonine-protein kinase pim-1-like	pim1	-	3.19374
C095R105	XM_014134554.1	LOC106566482	Serine/threonine-protein kinase pim-1-like	pim1	2.06724	2.83551
C207R103	XM_014134554.1	LOC106566482	Serine/threonine-protein kinase pim-1-like	pim1	-	4.26007
C026R052	XM_014145875.1	LOC106572073	Serine/threonine-protein kinase pim-1-like	pim1	2.25683	3.21725
C154R077	NM_001139867.1	-	Serine/threonine-protein kinase Pim-3	pim3	2.24337	3.46777
C250R033	XM_014161444.1	LOC106580411	Phosphatidylinositol 4-phosphate 5-kinase type-1 beta-like	pip5k1b	2.82335	3.51111
C242R071	XM_014161367.1	LOC106580376	Phosphatidylinositol transfer protein beta isoform	pitpnb	-	1.68281
C020R131	-		Phosphatidylinositol transfer protein beta isoform*	pitpnb	2.60073	2.41609
C179R135	XM_014172040.1	LOC106585622	Phosphatidylinositol transfer protein beta isoform-like	pitpnb	1.71696	2.03426
C193R032	XM_014131017.1	LOC106564724	Serine/threonine-protein kinase N1-like	pkn1	-	0.489691
C126R048	-		Plakophilin-4*	pkp4	2.486	3.04817
C021R093	XM_014164797.1	LOC106582073	Phospholipase A1 member A-like	pla1a	3.84411	3.69671
C055R146	XM_014170817.1	LOC106585058	Tissue-type plasminogen activator-like	plat	2.63548	2.87297
C126R104	XM_014134667.1	-	Phospholipase C, gamma 1	plcg1	0.604037	0.628801
C040R050	XM_014148957.1	-	Phospholipase C, gamma 2 [phosphatidylinositol-specific]	plcg2	-	1.55172
C003R052	XM_014162108.1	-	Phospholipase D family, member 3	pld3	-	2.15489
C208R085	XM_014213279.1	LOC106612271	Phospholipase D3-like	pld3	1.51986	-
C239R024	XM_021582010.1	LOC110503597	Phospholipase D3-like	pld3	0.455815	-
C227R168	XM_014177027.1	LOC100194709	Plectin	plec	2.59466	2.94041
C198R156	XM_014168263.1	LOC106583613	Plectin-like	plec	-	1.74495
C132R115	XM_014200164.1	LOC106604986	Plectin-like	plec	-	0.210896
C152R064	NM_001140738.1	-	Pleckstrin homology domain-containing family F member 1	plekhf1	-	2.0491
C040R107	NM_001140738.1	-	Pleckstrin homology domain-containing family F member 1	plekhf1	2.5832	3.08534
C026R055	XM_014200911.1	-	Pleckstrin homology domain containing, family F [with FYVE domain] member 2	plekhf2	2.52651	3.21894
C118R094	XM_014159022.1	LOC106579266	Pleckstrin homology domain-containing family M member 1-like	plekhm1	-	1.61334
C049R002	XM_014206726.1	-	Perilipin 2	plin2	-	3.08881
C214R030	XM_014182155.1	LOC106590979	Serine/threonine-protein kinase PLK1-like	plk1	0.365096	0.342328
C164R090	XM_014144140.1	-	Polo-like kinase 2	plk2	0.379635	0.305763
C164R139	XM_014144140.1	-	Polo-like kinase 2	plk2	0.314932	0.356456
C170R150	-		Serine/threonine-protein kinase PLK2*	plk2	-	0.426287
C190R063	XM_014171090.1	LOC106585174	Lipid phosphate phosphohydrolase 1-like	plpp1	2.92519	3.15379
C097R130	NM_001140716.1	-	Lipid phosphate phosphohydrolase 2	plpp2	0.43869	0.535417
C094R053	XM_014215726.1	-	Lipid phosphate phosphohydrolase 2	plpp2	0.35032	0.462062
C245R088	XM_014203204.1	LOC106606828	Lipid phosphate phosphohydrolase 3-like	plpp3	-	2.09357
C011R014	NM_001146657.1	-	Phosphatidic acid phosphatase type 2 domain-containing protein 1A	plpp4	-	0.491578
C170R006	NM_001139847.1	-	Phosphatidic acid phosphatase type 2 domain-containing protein 1B	plpp5	-	1.96491
C206R084	XM_014206758.1	LOC106608666	Phospholipid scramblase 2-like	plscr2	1.83083	2.03685
C264R065	XM_014139858.1	LOC106568963	Plasmalemma vesicle-associated protein-like	plvap	-	0.462542
C137R075	XM_014132080.1	-	Plexin A1	plxna1	-	1.82695
C075R018	-		Protein PML*	pml	2.77079	-
C128R051	XM_014169872.1	LOC106584497	Transcription intermediary factor 1-alpha-like	pml	-	1.99432
C087R138	NM_001141678.1	-	Phosphomannomutase 2	pmm2	-	1.71922
C201R089	NM_001141678.1	-	Phosphomannomutase 2	pmm2	-	1.88548
C041R107	NM_001141678.1	-	Phosphomannomutase 2	pmm2	-	1.63014
C223R064	NM_001141678.1	-	Phosphomannomutase 2	pmm2	-	1.52446
C056R102	XM_014159211.1	-	Phenylethanolamine N-methyltransferase	pnmt	-	0.122861
C069R046	XM_014193052.1	LOC106601115	Pinin-like	pnn	-	0.497309
C057R114	XM_014207309.1	LOC106608992	Purine nucleoside phosphorylase-like	pnp	-	0.338861
C194R103	NM_001142711.1	-	DNA polymerase delta 2, accessory subunit	pold2	3.83556	2.71407
C145R039	NM_001146625.1	-	DNA polymerase subunit delta-4	pold4	0.581016	0.592703
C130R147	XM_014173967.1	LOC106586546	DNA polymerase subunit gamma-2, mitochondrial-like	polg2	0.420617	-
C172R029	-		DNA-directed RNA polymerase I subunit RPA49*	polr1e	0.438874	0.451951
C009R107	XM_014186336.1	LOC106594950	DNA-directed RNA polymerase II subunit RPB1	polr2a	0.569788	0.581209
C007R110	XM_014214656.1	-	Polymerase [RNA] II [DNA directed] polypeptide I, 14.5kDa	polr2i	3.12628	6.2581
C006R070	XR_001322777.1	LOC106579937	Protein O-linked-mannose beta-1,4-N-acetylglucosaminyltransferase 2	pomgnt2	0.313165	0.192701
C261R021	NM_001141215.1	-	Processing of precursor 5, ribonuclease P/MRP subunit [S. cerevisiae]	pop5	0.545858	0.414367
C141R095	XM_014194813.1	LOC106602282	Inorganic pyrophosphatase-like	ppa1	-	1.76118
C166R121	XM_014194813.1	LOC106602282	Inorganic pyrophosphatase-like	ppa1	1.69758	1.73815
C221R024	XM_014206378.1	LOC106608436	Inorganic pyrophosphatase-like	ppa1	-	1.94614
C221R111	XM_014209672.1	LOC106610355	Inorganic pyrophosphatase-like	ppa1	1.77424	1.94042
C196R105	XM_014209672.1	LOC106610355	Inorganic pyrophosphatase-like	ppa1	1.6636	1.817
C171R093	XM_014209669.1	LOC106610351	Inorganic pyrophosphatase 2, mitochondrial-like	ppa2	1.82959	-
C193R118	XM_014203929.1	LOC106607208	Suppressor of SWI4 1 homolog	ppan	0.212351	0.214694
C172R168	-		Peroxisome proliferator-activated receptor delta*	ppard	-	0.498778
C204R014	NM_001141223.1	-	Platelet basic protein	ppbp	-	8.26451
C120R016	XM_014127091.1	LOC106562300	Liprin-beta-2-like	ppfibp2	3.32775	5.54047
C235R166	NM_001140913.1	-	Periphilin-1	pphln1	-	1.53269
C195R159	NM_001140870.1	-	Peptidylprolyl isomerase B [cyclophilin B]	ppib	-	3.20157
C087R137	XM_014164072.1	-	Peptidylprolyl isomerase G [cyclophilin G]	ppig	0.568209	0.583812
C165R098	NM_001173961.1	-	Peptidylprolyl isomerase like 2	ppil2	0.366747	0.231377
C117R169	XR_001318722.1	-	Diphosphoinositol pentakisphosphate kinase 1	ppip5k1	-	0.427135
C002R111	XM_014182248.1	LOC106591064	Serine/threonine-protein kinase ppk4-like	ppk4	-	0.611249
C188R110	XR_001329550.1	LOC106608620	Serine/threonine-protein kinase ppk4-like	ppk4	-	1.7734
C015R127	NM_001173888.1	-	Protoporphyrinogen oxidase	ppox	-	0.322851
C214R029	XM_014193890.1	LOC106601579	Serine/threonine-protein phosphatase alpha-2 isoform-like	ppp1ca	0.418763	0.433364
C196R071	XM_014142516.1	LOC106570322	Serine/threonine-protein phosphatase 1 regulatory subunit 10-like	ppp1r10	-	1.72078
C086R024	XM_014162168.1	LOC106580771	Protein phosphatase 1 regulatory subunit 14A-like	ppp1r14a	-	0.451764
C180R109	NM_001173609.1	LOC106612245	Serine/threonine-protein phosphatase 2A catalytic subunit alpha isoform	ppp2ca	-	0.545149
C103R054	XM_021615192.1	LOC110531778	Serine/threonine-protein phosphatase 2B catalytic subunit alpha isoform-like	ppp3ca	-	1.8146
C140R088	NM_001141331.1	-	Lysosomal thioesterase PPT2-A	ppt2a	2.11506	3.10539
C265R031	NM_001141331.1	-	Lysosomal thioesterase PPT2-A	ppt2a	2.04673	3.06397
C057R083	XM_014176981.1	LOC106588210	Lysosomal thioesterase PPT2-A-like	ppt2a	-	0.572133
C151R136	XM_014200869.1	-	PR domain containing 1, with ZNF domain	prdm1	2.43561	2.10624
C115R107	NM_001173912.1	-	PR domain containing 9	prdm9	-	0.444278
C242R078	XM_014154251.1	LOC100194723	Thioredoxin-dependent peroxide reductase, mitochondrial	prdx3	-	0.673559
C052R148	XM_014154251.1	LOC100194723	Thioredoxin-dependent peroxide reductase, mitochondrial	prdx3	-	0.592117
C071R137	NM_001173865.1	-	Prolyl endopeptidase	prep	-	1.67123
C236R155	XM_014135623.1	LOC106566945	Phosphatidylinositol 3,4,5-trisphosphate-dependent Rac exchanger 1 protein-like	prex1	-	2.11747
C170R091	XM_014146340.1	LOC106572294	Phosphatidylinositol 3,4,5-trisphosphate-dependent Rac exchanger 1 protein-like	prex1	-	2.58656
C229R156	XM_014139934.1	LOC106569000	Proteoglycan 4-like	prg4	1.9441	2.25267
C078R134	XM_021609941.1	LOC110528118	5'-AMP-activated protein kinase subunit gamma-1-like	prkag1	-	1.82992
C112R077	XM_014135164.1	LOC106566777	CAMP-dependent protein kinase type II-alpha regulatory subunit-like	prkar2a	-	0.684027
C221R091	XM_014146327.1	LOC106572271	CAMP-dependent protein kinase type II-alpha regulatory subunit-like	prkar2a	-	0.588358
C134R149	XM_014146327.1	LOC106572271	CAMP-dependent protein kinase type II-alpha regulatory subunit-like	prkar2a	-	0.524659
C119R108	XM_021609603.1	LOC110527955	Protein kinase C delta type-like	prkcd	2.81379	3.0614
C036R126	XM_021609603.1	LOC110527955	Protein kinase C delta type-like	prkcd	3.65739	3.42264
C047R095	XM_014189932.1	LOC106598906	Protein kinase C eta type-like	prkch	-	1.745
C173R163	XM_014192026.1	LOC106600568	Pre-mRNA-splicing factor 38B-like	prpf38b	-	0.509002
C167R145	NM_001173794.1	-	Proline-rich protein 11	prr11	2.41865	2.86292
C011R037	NM_001173794.1	-	Proline-rich protein 11	prr11	0.392446	0.354434
C097R025	XM_014192180.1	-	Proline rich 12	prr12	-	0.375891
C069R076	XM_014213931.1	-	Protease, serine, 16 [thymus]	prss16	0.262809	0.33849
C256R024	XM_014213931.1	-	Protease, serine, 16 [thymus]	prss16	0.284128	0.354017
C053R023	XM_014213931.1	-	Protease, serine, 16 [thymus]	prss16	-	0.481017
C193R143	NM_001140425.1	-	Serine protease 23	prss23	0.533661	-
C246R129	NM_001140425.1	-	Serine protease 23	prss23	0.568372	0.582569
C026R093	-		Peroxiredoxin*	prxl1	-	0.347488
C229R052	-		Peroxiredoxin-like 2A*	prxl2a	0.372402	0.214401
C046R036	XM_014143568.1	-	Phosphoserine aminotransferase 1	psat1	-	1.8427
C249R012	XM_014143568.1	-	Phosphoserine aminotransferase 1	psat1	-	0.59006
C265R053	XM_014199617.1	LOC106604696	Saxitoxin and tetrodotoxin-binding protein 2-like	psbp2	15.281	28.532
C175R073	XM_014144590.1	LOC106571427	PH and SEC7 domain-containing protein 3-like	psd3	1.5549	2.16719
C025R047	XM_014135279.1	LOC106566806	PH and SEC7 domain-containing protein 4-like	psd4	-	0.473942
C158R079	XM_014142648.1	LOC106570382	Proteasome subunit alpha type-2	psma2	2.19873	-
C219R144	XM_021609811.1	-	Proteasome subunit alpha 5	psma5	-	1.74234
C004R156	NM_001140960.1	-	Proteasome subunit alpha type-5	psma5	-	1.86179
C024R047	XM_014204688.1	LOC106607599	Proteasome subunit alpha type-6	psma6	1.76369	1.97942
C230R126	XM_014162314.1	LOC106580837	Proteasome subunit alpha type-6-like	psma6	1.67776	1.76193
C226R145	XM_014162314.1	LOC106580837	Proteasome subunit alpha type-6-like	psma6	1.67091	2.02246
C220R119	XM_014162314.1	LOC106580837	Proteasome subunit alpha type-6-like	psma6	-	1.6984
C076R133	XM_014145490.1	LOC106571922	Proteasome subunit alpha type-7-like	psma7	1.89487	2.05523
[truncated: 1,248 more rows]
