# Supplementary material for: Transcriptome Profiling of Atlantic Salmon (Salmo salar) Parr With Higher and Lower Pathogen Loads Following Piscirickettsia salmonis Infection
Source: Front Immunol. 2021 Dec 31;12:789465. doi: 10.3389/fimmu.2021.789465 (PMC8758579; doi:10.3389/fimmu.2021.789465)
Supplement: Supplementary file 1 [file DataSheet_1.zip › Supplemental files/Supplemental Table S4_Xue.xlsx]

## Sheet: ClueGO Results
Supplemental Table S4. List of Biological Process GO terms enriched in SRS-responsive transcripts shared by both SRS groups (L-SRS and H-SRS) (1,470 DEPs). An additional table below shows the contribution (%) of each functional theme to the total number of over-represented GO terms.
GO ID	GO Term1	Theme2	GO Groups3	Term p-value4	Group p-values4	GO Levels5	% Associated Genes6	No. Genes7	Associated Genes Found8
GO:0034341	response to interferon-gamma	adaptive immune response	Group00	2.2483e-07	5.35309e-08	[4, 5, 6, 7]	22.449	33	[ACOD1, ACTR3, AIF1, ARG1, CAMK2G, CCL19, CCL20, CCL22, CCL25, CCL4, CDC42, FCGR1A, GBP6, GLUL, GNAO1, GSN, GUCY2C, HCK, HLA-DPA1, HLA-DQA1, IFNG, IRF1, KYNU, LGALS9, MYO1E, NOS2, PARP14, PRKCD, RAB20, SOCS1, STAT1, STX4, VCAM1]
GO:0048872	homeostasis of number of cells	development	Group01	0.00476537	0.00149589	[4]	13.0769	34	[ACIN1, ADA, AFDN, AKIRIN2, ARID4A, BCL10, BCL6, BSG, CASP3, CCR7, DMTN, FADD, FLT3, FOXP3, G6PD, GNPDA1, GPAM, GPR183, HIPK2, HMOX1, IL7R, KRAS, L3MBTL3, LGALS9, LYN, MAPK14, PTPN11, RHAG, SLC4A1, STAT1, TAL1, TCIRG1, TFRC, TGFBR3]
GO:0050730	regulation of peptidyl-tyrosine phosphorylation	metabolic process	Group02	0.00918245	0.00250366	[7, 8, 9, 10]	12.8099	31	[ABI1, ADNP, AGT, CADM4, CHAF1A, CPOX, CSF1R, DMTN, DUSP7, FCGR1A, FGFR1OP, FLT3, GATD3A, GGNBP2, IFNG, ITGA5, ITGB2, ITGB3, LYN, MVP, OPTN, PARP14, PDGFA, PRKCD, PTK6, PTPN11, PTPN6, RAP2B, SOCS1, SRC, TAL1]
GO:0042127	regulation of cell population proliferation	development	Group03	0.00741985	0.00206439	[2, 3, 4]	9.44935	139	[ABI1, ACP5, ACSBG2, ACVRL1, ADA, AFDN, AGT, AIF1, AKIRIN2, AKR1A1, ALOX15B, APC, APLNR, ARG1, AZIN1, BCL6, BSG, BTG1, CADM4, CALR, CAMP, CASP3, CCAR1, CCL19, CCL4, CCR3, CD1B, CD209, CD274, CD46, CDC42, CDKN1A, CHAF1A, CNN1, COL18A1, CPOX, CSF1R, CTSH, CXCL11, CXCL8, CYP1B1, DDX58, DLG5, DRD3, DUSP7, ECM1, EGLN3, ELN, F3, FABP7, FADD, FES, FGFR1OP, FLT3, FN1, FOSL2, FOXP1, FOXP3, GATD3A, GGNBP2,…
GO:0051092	positive regulation of NF-kappaB transcription factor activity	immune response	Group04	0.00816267	0.00225849	[3, 4, 5, 8, 9, 10, 11, 12, 13, 14]	14.2857	23	[ACP5, AGT, AKIRIN2, ATP6AP1, BCL10, CAT, CD5, IL1B, IL1RAP, IL1RL1, ITGB2, KRAS, LGALS9, NFKB1, NLRP3, PSMA6, RBCK1, TANK, TFRC, TRAF2, TRAF5, TRAPPC9, UBB]
GO:0071214	cellular response to abiotic stimulus	response to stress	Group05	0.00446713	0.00141699	[3, 4]	12.2507	43	[AGT, AKR1A1, BCL10, BNIP3, CASP3, CASP8AP2, CCL4, CDKN1A, CEBPE, COL1A1, DDX3X, DNM2, FADD, FASN, FLT3, GADD45A, GOLGB1, GOLT1B, HAMP, HYAL1, IL1B, IMPACT, IRF1, MAPK14, MAPK8, METAP1, METAP2, MFAP4, MYLK, NET1, NFKB1, PIK3R1, PTPN11, PTPRK, RELB, SLC12A4, SLC12A9, TANK, TAP1, TENT2, TLR5, TMEM109, TRAF2]
GO:0097696	receptor signaling pathway via STAT	immune response	Group06	0.0058276	0.00174062	[4, 5, 6]	14.966	22	[AGT, AKR1A1, BCL3, CCL4, CHAF1A, CSF1R, CYP1B1, FLT3, GADD45A, GATD3A, GGNBP2, IFNG, IL7R, LYN, PARP14, PTK6, RET, SOCS1, STAT1, STAT2, TFRC, TP53INP2]
GO:0006909	phagocytosis	immune response	Group07	0.00516327	0.00160669	[5]	12.9771	34	[ABI1, ABR, ACSBG2, ACTB, ACTR3, AIF1, ATG3, C4B, CALR, CCL4, CDC42, CEBPE, CXCL8, DNM2, ELMO3, FCGR1A, GSN, HCK, IFNG, IL1B, IL2RG, ITGB2, ITGB3, LYN, MYO1E, NCF2, NCF4, PIK3CA, PIK3R1, PLCG1, PRKCD, RAB20, SRC, TLN1]
GO:0007264	small GTPase mediated signal transduction	cellular process, localisation, and structure	Group08	0.00532297	0.00163292	[4, 5, 6]	11.1317	60	[ABR, AIF1, ARAP3, ARFGAP3, ARHGAP11A, ARHGAP15, ARHGAP45, ARHGEF17, ART4, BCL6, BDH2, CADM4, CDC42, CDKN1A, CXCL8, CYTH2, DENND4B, DNM2, DOCK7, FAM13A, FAM49B, FUBP1, GPR4, GPR55, GPSM2, HMOX1, KRAS, LYN, MAPK14, MYO9B, NET1, NUCB2, OBSCN, OPTN, P2RY8, PIP5K1B, PLK2, PSD3, RAB20, RAB35, RAB4B, RAP1GAP, RAP1GAP2, RAP2B, RASGEF1B, RASSF1, RBCK1, RFXANK, RHOC, RIN2, SHTN1, SLC12A9, SRC, SRGAP2, SSX…
GO:0009615	response to virus	immune response	Group09	0.000108671	3.23058e-05	[3, 5]	15.415	39	[BATF3, BCL3, BNIP3, CAP1, CARD9, CCL19, CCL22, CCL4, CHAF1A, DDX17, DDX3X, DDX58, DNAJC3, ENO1, FADD, FOXP3, GPAM, GSDME, HERC5, HYAL1, IFI44, IFIT5, IFNG, IL1B, IRF1, ITGAX, LGALS9, MAPK14, MX2, MYDGF, NLRP3, PIM2, PLSCR1, PTPN11, SAMD11, SAMHD1, SRC, STAT1, STAT2]
GO:0016052	carbohydrate catabolic process	metabolic process	Group10	0.00396274	0.00132565	[4]	14.0097	29	[AGL, AKIRIN2, AKR1A1, ENO1, ENO2, ENOSF1, FUBP1, GALE, GALK1, GLB1, GNPDA1, HEXB, HK2, IFNG, INSR, MAN2B1, MECP2, NAGA, NUP210, NUP35, OGDH, PFKFB2, PFKFB3, PFKP, PPP1CA, PYGM, SCARB2, SEC13, SLC4A1]
GO:0030198	extracellular matrix organization	cellular process, localisation, and structure	Group11	0.00719054	0.00203206	[4]	12.1875	39	[AGT, BCL3, BSG, CAPN2, CD46, COL11A1, COL12A1, COL18A1, COL1A1, CYP1B1, ELN, FGA, FN1, FSCN1, GFOD2, GZMK, ICAM2, ITGA5, ITGAE, ITGAX, ITGB2, ITGB3, LAMB4, MFAP2, MFAP4, MMP13, MMP14, MPV17, MYO1E, PDGFA, SERPINE1, SH3PXD2A, SPARC, SULF2, TIMP2, TLN1, TMEM38B, TNFRSF11B, VCAM1]
GO:0042742	defense response to bacterium	immune response	Group12	0.00384538	0.00131996	[4, 5, 6]	15.0943	24	[ACP5, ADRB2, BCL3, BPI, CAMP, CARD9, CCL20, CEBPE, DEF6, FGA, FOXP1, GBP6, GRN, HAMP, HP, NLRP3, NOS2, OPTN, PRKCD, SAMD11, SELENOP, SERPINE1, SIGLEC16, TLR5]
GO:0019884	antigen processing and presentation of exogenous antigen	adaptive immune response	Group13	0.00608552	0.000940635	[3]	14.6497	23	[AP1S3, AP3D1, CALR, CD1B, DCTN1, DNM2, FCGR1A, GNAO1, HLA-DPA1, HLA-DQA1, LGMN, NCF2, NCF4, PSMA6, PSMA7, PSMB6, PSMB7, SEC13, SEC24A, SEM1, TAP1, TAP2, TAPBP]
GO:0048002	antigen processing and presentation of peptide antigen	adaptive immune response	Group13	0.00787451	0.000940635	[3]	14.1176	24	[AP1S3, CALR, CD209, DCTN1, DNM2, ERAP1, FCGR1A, GNAO1, HLA-DPA1, HLA-DQA1, LGMN, NCF2, NCF4, PSMA6, PSMA7, PSMB6, PSMB7, SEC13, SEC24A, SEM1, TAP1, TAP2, TAPBP, TAPBPL]
GO:0048518	positive regulation of biological process	cellular process, localisation, and structure	Group14	0.00233809	0.000803411	[1, 2, 3]	8.45934	414	[ABI1, ABR, ACIN1, ACOD1, ACOT7, ACP5, ACSBG2, ACTB, ACTR3, ACVRL1, ADA, ADNP, ADRB2, AFDN, AGO1, AGT, AHCYL1, AIF1, AKIRIN2, AKR1A1, ALOX15B, ANK1, ANKFY1, ANKIB1, ANPEP, AP3D1, APC, APLNR, ARF4, ARG1, ARHGEF17, ARID4A, ARL4C, ARRDC3, ART4, ATF6, ATG4B, ATP1B1, ATP2B1, ATP6AP1, ATP6V0C, ATP6V1C1, AZIN1, BCL10, BCL3, BCL6, BLOC1S5, BNIP3, BRDT, BTG1, BTN3A2, C1QTNF3, C3AR1, C4B, CACNA2D2, CACNB2,…
GO:0048522	positive regulation of cellular process	cellular process, localisation, and structure	Group14	0.00485377	0.000803411	[2, 3, 4]	8.46573	373	[ABI1, ABR, ACIN1, ACOD1, ACOT7, ACP5, ACSBG2, ACTR3, ACVRL1, ADA, ADNP, ADRB2, AGO1, AGT, AIF1, AKIRIN2, AKR1A1, ALOX15B, ANK1, ANKFY1, ANKIB1, ANPEP, AP3D1, APC, APLNR, ARF4, ARG1, ARHGEF17, ARID4A, ARL4C, ARRDC3, ART4, ATF6, ATP1B1, ATP6AP1, ATP6V0C, ATP6V1C1, AZIN1, BCL10, BCL3, BCL6, BLOC1S5, BNIP3, BRDT, BTG1, C1QTNF3, C3AR1, CACNB2, CALR, CAMK2G, CAMP, CAP1, CAPN2, CAPRIN1, CARD8, CARD9, C…
GO:0055067	monovalent inorganic cation homeostasis	cellular process, localisation, and structure	Group15	0.00717348	0.0135265	[7]	15.2672	20	[AGT, ATP1B1, ATP6AP1, ATP6AP1L, ATP6V0A1, ATP6V0C, ATP6V1A, ATP6V1C1, ATP6V1E1, CDKN1A, DRD3, GRN, NLRP3, PTGDS, RAB20, RBCK1, SLC12A4, SLC12A9, SLC4A1, TCIRG1]
GO:0022853	active ion transmembrane transporter activity	cellular process, localisation, and structure	Group15	0.00985268	0.0135265	[7]	13.0045	29	[ATP1B1, ATP2B1, ATP6AP1, ATP6AP1L, ATP6V0A1, ATP6V0C, ATP6V1A, ATP6V1C1, ATP6V1E1, BSG, CDKN1A, DNM2, DRD3, DTD1, NET1, NQO1, PTGDS, RBCK1, SAT1, SLC12A4, SLC12A9, SLC16A10, SLC16A7, SLC26A5, SLC37A2, SLC4A1, SLCO2A1, TCIRG1, VAT1]
GO:0071347	cellular response to interleukin-1	immune response	Group16	0.00351962	0.00181201	[6]	14.9701	25	[ACOD1, CAMP, CCL19, CCL20, CCL22, CCL25, CCL4, CXCL8, HYAL1, IL1B, IL1R2, IL1RAP, MAP3K8, MYLK, NFKB1, NFKBIA, PSMA6, PSMA7, PSMB6, PSMB7, SEM1, TANK, TRAF2, UBB, USP10]
GO:0070555	response to interleukin-1	immune response	Group16	0.006309	0.00181201	[5]	13.7755	27	[ACOD1, CAMP, CCL19, CCL20, CCL22, CCL25, CCL4, CXCL8, HYAL1, IL1B, IL1R2, IL1RAP, LGALS9, MAP3K8, MYLK, NFKB1, NFKBIA, PSMA6, PSMA7, PSMB6, PSMB7, SEM1, SRC, TANK, TRAF2, UBB, USP10]
GO:0071706	tumor necrosis factor superfamily cytokine production	immune response	Group17	0.00540302	0.00163501	[3]	15.0685	22	[ACP5, ACSBG2, ADRB2, BCL10, BCL3, BPI, CARD9, CCL19, CD274, CPOX, CXCL8, DDT, DDX58, FADD, FOXP1, FOXP3, IFNG, LGALS9, PIK3R1, PTPN11, PTPN6, UBE2J1]
GO:1903555	regulation of tumor necrosis factor superfamily cytokine production	immune response	Group17	0.00981273	0.00163501	[4, 5]	14.8148	20	[ACP5, ACSBG2, ADRB2, BCL3, BPI, CARD9, CCL19, CD274, CPOX, DDT, DDX58, FADD, FOXP1, FOXP3, IFNG, LGALS9, PIK3R1, PTPN11, PTPN6, UBE2J1]
GO:2000377	regulation of reactive oxygen species metabolic process	response to stress	Group18	0.00415095	0.00130237	[4, 5]	14.5251	26	[ACOD1, ACP5, ACSBG2, AGT, AIF1, ARF4, BNIP3, CDKN1A, CYP1B1, DNM2, G6PD, GADD45A, GNAI3, HK2, HP, IFNG, IL1B, INSR, ITGB2, MAPK14, MAPT, MPV17, PRKCD, SLC12A9, TGFBR2, TLR5]
GO:0072593	reactive oxygen species metabolic process	response to stress	Group18	0.0041568	0.00130237	[3]	13.2296	34	[ACOD1, ACP5, ACSBG2, AGT, AIF1, ARF4, BNIP3, CAT, CDKN1A, CYB5R4, CYP1B1, DNM2, G6PD, GADD45A, GNAI3, HK2, HP, IFNG, IL1B, INSR, ITGB2, MAPK14, MAPT, MPV17, NCF2, NCF4, NOS2, NQO1, PRKCD, SESN1, SH3PXD2A, SLC12A9, TGFBR2, TLR5]
GO:0042592	homeostatic process	cellular process, localisation, and structure	Group19	0.00111558	0.000407847	[3]	9.71395	163	[ACIN1, ACP5, ACTB, ADA, ADNP, ADRB2, AFDN, AGT, AKIRIN2, AKR1A1, ANKRD11, AP3D1, APC, APLNR, ARID4A, ARRDC3, ATP1B1, ATP2B1, ATP6AP1, ATP6AP1L, ATP6V0A1, ATP6V0C, ATP6V1A, ATP6V1C1, ATP6V1E1, BCL10, BCL6, BDH2, BNIP3, BSG, C1QTNF3, C3AR1, CACNB2, CALR, CASP3, CASQ2, CCL19, CCL4, CCR3, CCR7, CCR8, CDKN1A, CFL2, CHMP4B, CLDN4, CLIC2, CLNS1A, CPOX, CPT1A, CRTC2, CSF1R, CTSH, CXCL11, CXCL8, CXCR3, C…
GO:0019725	cellular homeostasis	cellular process, localisation, and structure	Group19	0.00560109	0.000407847	[2, 4]	10.3118	86	[ADRB2, AGT, AP3D1, APLNR, ARID4A, ATP1B1, ATP2B1, ATP6AP1, ATP6AP1L, ATP6V0A1, ATP6V0C, ATP6V1A, ATP6V1C1, ATP6V1E1, BNIP3, C1QTNF3, C3AR1, CACNB2, CALR, CASQ2, CCL19, CCL4, CCR3, CCR7, CCR8, CDKN1A, CFL2, CLIC2, CLNS1A, CPOX, CXCL11, CXCR3, DCTN1, DRD3, F3, FPR1, GOLT1B, GPR4, GPR55, GRINA, GRN, GUCY2C, HAMP, HEXB, HK2, HMOX1, IFNG, ITGB2, ITPR3, KEL, KMT2A, LAMP2, LYN, MARCKSL1, METAP1, NADK, …
GO:0034032	purine nucleoside bisphosphate metabolic process	metabolic process	Group20	0.0027906	0.000948205	[5, 6, 7, 8]	16.4062	21	[ACOT7, ACSBG2, ACSL5, CAT, DBI, DTD1, FASN, GPAM, GPAT4, ITGB2, KYNU, MAP3K8, MCEE, MVD, NQO1, OGDH, PDP2, SAT1, SUCLA2, SULT1A1, SULT2B1]
GO:0033875	ribonucleoside bisphosphate metabolic process	metabolic process	Group20	0.0027906	0.000948205	[6, 7, 8]	16.4062	21	[ACOT7, ACSBG2, ACSL5, CAT, DBI, DTD1, FASN, GPAM, GPAT4, ITGB2, KYNU, MAP3K8, MCEE, MVD, NQO1, OGDH, PDP2, SAT1, SUCLA2, SULT1A1, SULT2B1]
GO:0044403	symbiotic process	immune response	Group21	0.00511977	0.00163434	[3]	10.1713	95	[ABI1, ANPEP, AP1S3, APLNR, ARG1, ATP6AP1, ATP6V0C, ATP6V1C1, BNIP3, CAMP, CCDC85B, CCL4, CCR3, CD209, CD46, CDC42, CDKN1A, CHAF1A, CHMP4B, CPOX, CRTC2, CSF1R, CTSH, CXCL8, DDX3X, DDX5, DDX58, FADD, FES, FLT3, FN1, FUCA2, GSN, HCK, HIPK2, HNRNPA1, HPSE, HYAL1, IFIT5, IL2RG, INSR, ITGA5, ITGB3, KPNA4, LAMP1, LARP1, LGALS9, LYN, NBN, NECTIN2, NFKBIA, NPC1, NR5A2, NUP210, NUP35, OPTN, PABPC1, PIK3R1…
GO:0016032	viral process	immune response	Group21	0.00942195	0.00163434	[4]	10.0451	89	[ABI1, ANPEP, AP1S3, APLNR, ATP6AP1, ATP6V0C, ATP6V1C1, BNIP3, CCDC85B, CCL4, CCR3, CD209, CD46, CDC42, CDKN1A, CHAF1A, CHMP4B, CPOX, CRTC2, CSF1R, CTSH, CXCL8, DDX3X, DDX5, DDX58, FADD, FES, FLT3, GSN, HCK, HIPK2, HNRNPA1, HYAL1, IFIT5, IL2RG, INSR, ITGA5, ITGB3, KPNA4, LAMP1, LARP1, LGALS9, LYN, NBN, NECTIN2, NFKBIA, NPC1, NR5A2, NUP210, NUP35, OPTN, PABPC1, PIK3R1, PLCG1, PLSCR1, POLR2A, POLR2…
GO:0007249	I-kappaB kinase/NF-kappaB signaling	immune response	Group22	6.57982e-05	2.00461e-05	[4, 5, 6]	15.4717	41	[ADRB2, ARL4C, ATP6AP1, BCL10, BCL3, CAP1, CARD8, CARD9, CASP10, CCL19, CCR7, CXCL8, ECM1, FADD, GOLT1B, HMOX1, IFIT5, IL1B, IRAK1BP1, LGALS9, LITAF, NFKB1, NFKBIA, NKIRAS1, OPTN, PIM2, PLK2, RBCK1, RELB, RHOC, STAT1, TANK, TFRC, TIFA, TNIP1, TRAF2, TRAF5, TRIM39, UBB, USP10, WLS]
GO:0043122	regulation of I-kappaB kinase/NF-kappaB signaling	immune response	Group22	0.00244262	2.00461e-05	[5, 6, 7]	13.8655	33	[ADRB2, ARL4C, ATP6AP1, BCL10, CAP1, CARD8, CARD9, CASP10, CCL19, CCR7, ECM1, FADD, GOLT1B, HMOX1, IFIT5, IL1B, LGALS9, LITAF, OPTN, PIM2, PLK2, RBCK1, RHOC, STAT1, TANK, TFRC, TIFA, TNIP1, TRAF2, TRAF5, TRIM39, USP10, WLS]
GO:0043123	positive regulation of I-kappaB kinase/NF-kappaB signaling	immune response	Group22	0.00531839	2.00461e-05	[5, 6, 7, 8]	14.3678	25	[ARL4C, ATP6AP1, BCL10, CARD9, CASP10, CCL19, CCR7, ECM1, FADD, GOLT1B, HMOX1, IFIT5, IL1B, LGALS9, LITAF, PIM2, PLK2, RBCK1, RHOC, TANK, TFRC, TIFA, TRAF2, TRAF5, WLS]
GO:0046649	lymphocyte activation	adaptive immune response	Group23	9.31307e-07	3.59742e-07	[3, 4]	13.6964	83	[ACP5, ACSBG2, ADA, ADGRG3, AIF1, AKIRIN2, AP3D1, ARG1, BCL10, BCL3, BCL6, CAMK2G, CASP3, CBFB, CCL19, CCL4, CCR7, CD209, CD274, CD46, CD5, CD83, CDC42, CDKN1A, CMTM7, CPOX, CXCL8, DLG5, DTX1, DUSP7, EXO1, FADD, FAM49B, FLT3, FOXP1, FOXP3, GATD3A, GNAO1, GPAM, GPR183, GSN, HLA-DPA1, HMGB3, HPSE, IFNG, IL1B, IL4R, IL7R, IRF1, ITGB2, LAMP1, LAT2, LGALS9, LGALS9B, LRRC32, LYN, MAP3K8, MMP14, MYDGF, …
GO:0030098	lymphocyte differentiation	adaptive immune response	Group23	0.000562012	3.59742e-07	[4, 5, 6, 7, 8, 9]	13.5802	44	[ACP5, ADA, ADGRG3, AKIRIN2, AP3D1, BCL3, BCL6, CAMK2G, CBFB, CCL19, CCR7, CD46, CD83, CMTM7, CPOX, DTX1, FADD, FLT3, FOXP1, FOXP3, GNAO1, GPR183, HMGB3, IFNG, IL1B, IL4R, IL7R, IRF1, LGALS9, MMP14, MYDGF, NLRP3, PIK3R1, PRDM1, PTPN6, RELB, RUNX3, SEMA4A, SOCS1, TCF3, TCIRG1, TGFBR2, TRAF2, VCAM1]
GO:0042113	B cell activation	adaptive immune response	Group23	0.00449435	3.59742e-07	[4, 5]	13.5371	31	[ACP5, ADA, ADGRG3, AKIRIN2, BCL3, BCL6, CASP3, CDKN1A, CMTM7, CPOX, EXO1, FLT3, FOXP3, GNAO1, GPR183, HMGB3, HPSE, IL7R, LAT2, LYN, MMP14, NBN, PIK3R1, PRKCD, PTPN6, SLC12A9, TCF3, TCIRG1, TFRC, TRAF2, VCAM1]
GO:0016064	immunoglobulin mediated immune response	adaptive immune response	Group23	0.00520066	3.59742e-07	[6]	15.748	20	[ACP5, BCL10, BCL3, BCL6, C4B, CD46, CPOX, EXO1, FOXP3, GNAO1, HPSE, IL4R, NBN, NECTIN2, PRKCD, PSMA7, PTPN6, TCIRG1, TFRC, TRAF2]
GO:0019752	carboxylic acid metabolic process	metabolic process	Group24	0.000806179	0.000734718	[5]	10.6	106	[ACOD1, ACOT7, ACSBG2, ACSL5, ADRB2, AKIRIN2, AKR1A1, ALOX15B, ARG1, ARID4A, ART4, ASPG, AZIN1, BDH2, BHMT, BSG, CARS, CAT, CBR1, CBS, CHST2, CNPY2, CPT1A, CYP1B1, CYP46A1, DDO, DEGS1, DTD1, ENO1, ENO2, ENOSF1, FADS2, FASN, FUBP1, GADL1, GALK1, GFPT1, GGH, GLDC, GLUL, GNPDA1, GOLT1B, GOT2, GPAM, GPAT4, GUCY2C, HEXB, HK2, HYAL1, IFNG, IL1B, IL4I1, INSR, ITGB2, KYNU, LIPE, LPIN2, MAP3K8, MAPK14, MA…
GO:0043436	oxoacid metabolic process	metabolic process	Group24	0.00208782	0.000734718	[4]	10.2421	110	[ACOD1, ACOT7, ACSBG2, ACSL5, ADRB2, AKIRIN2, AKR1A1, ALOX15B, ARG1, ARID4A, ART4, ASPG, AZIN1, BDH2, BHMT, BSG, CARS, CAT, CBR1, CBS, CHST2, CNPY2, CPT1A, CYP1B1, CYP46A1, DDO, DEGS1, DTD1, ENO1, ENO2, ENOSF1, FADS2, FASN, FUBP1, GADL1, GALK1, GFPT1, GGH, GLB1, GLDC, GLUL, GNPDA1, GOLT1B, GOT2, GPAM, GPAT4, GUCY2C, HEXB, HK2, HYAL1, IFNG, IL1B, IL4I1, INSR, ITGB2, KYNU, LIPE, LPIN2, MAP3K8, MAPK…
GO:1901605	alpha-amino acid metabolic process	metabolic process	Group24	0.00266583	0.000734718	[4, 5, 7]	13.913	32	[ACOD1, ADRB2, ARG1, ART4, ASPG, AZIN1, BHMT, BSG, CAT, CBS, CNPY2, DDO, GADL1, GFPT1, GLDC, GLUL, GOLT1B, GOT2, GPAM, IL4I1, ITGB2, KYNU, MECP2, MTRR, NOS2, NPEPPS, OGDH, PCBD1, PHYKPL, SARS, SEPSECS, SLC7A7]
GO:0006520	cellular amino acid metabolic process	metabolic process	Group24	0.0044009	0.000734718	[3, 4, 6]	12.1884	44	[ACOD1, ADRB2, ARG1, ART4, ASPG, AZIN1, BHMT, BSG, CARS, CAT, CBS, CNPY2, DDO, DTD1, ENOSF1, GADL1, GFPT1, GLDC, GLUL, GOLT1B, GOT2, GPAM, IL4I1, ITGB2, KYNU, MECP2, MTRR, NOS2, NPEPPS, NQO1, OGDH, PCBD1, PHYKPL, PPA1, PSMA6, PSMA7, PSMB6, PSMB7, SARS, SEM1, SEPSECS, SLC7A7, TAL1, VARS2]
GO:0051239	regulation of multicellular organismal process	development	Group25	0.000716231	0.000203374	[2, 3]	9.17431	250	[ABR, ACIN1, ACOD1, ACP5, ACSBG2, ACVRL1, ADA, ADNP, ADRB2, AFDN, AGO1, AGT, AHCYL1, AIF1, AKIRIN2, AKR1A1, ALOX15B, ANPEP, AP3D1, APC, APLNR, ARG1, ARID4A, ARRDC3, ATP1B1, ATP2B1, ATP6AP1, BCL10, BCL3, BCL6, BPI, BTG1, BTN3A2, C1QTNF3, C3AR1, CACNA2D2, CACNB2, CALR, CAMK2G, CAMP, CAP1, CAPN2, CAPRIN1, CARD8, CARD9, CASQ2, CBFB, CBLN2, CCL19, CCR3, CCR7, CD274, CD46, CD5, CD83, CDC42, CDKN1A, CLI…
GO:0051240	positive regulation of multicellular organismal process	development	Group25	0.000812964	0.000203374	[2, 3, 4]	9.83199	158	[ACIN1, ACP5, ACSBG2, ACVRL1, ADA, ADNP, ADRB2, AGT, AIF1, AKIRIN2, ALOX15B, ANPEP, AP3D1, APC, APLNR, ATP2B1, ATP6AP1, BCL10, BCL3, BCL6, BTG1, C1QTNF3, C3AR1, CACNA2D2, CALR, CAMP, CAPRIN1, CARD8, CARD9, CBFB, CBLN2, CCL19, CCR3, CCR7, CD274, CD46, CD5, CD83, CDC42, CDKN1A, COL1A1, CPOX, CPT1A, CSF1R, CTSH, CXCL8, CYP1B1, DDT, DDX3X, DDX58, DLG5, DMTN, DRD3, DVL3, ECM1, EHD1, ENO1, EPHB3, ERAP1…
GO:0022603	regulation of anatomical structure morphogenesis	development	Group25	0.00209355	0.000203374	[3, 4]	10.3483	104	[ABR, ACVRL1, ADA, ADNP, AGO1, AGT, APC, APLNR, ARHGAP15, BCL6, BNIP3, BTG1, C3AR1, CALR, CAMP, CAPN2, CAPRIN1, CCL4, CCR3, CD46, CDC42, CLDN4, CSF1R, CTSH, CXCL8, CYP1B1, DMTN, DNM2, DVL3, ECM1, EHD1, EPB41, EPB41L3, EPHB3, ERAP1, F3, FAM49B, FES, FGA, FN1, FOXP1, GADD45A, GATD3A, GLUL, GPR4, GRN, HCK, HEXB, HIPK2, HK2, HMOX1, HYAL1, IL1B, IL4R, INF2, ITGA5, ITGAX, ITGB2, KEL, MACF1, MAPK14, MAP…
GO:0051094	positive regulation of developmental process	development	Group25	0.00247773	0.000203374	[2, 3, 4]	9.92963	127	[ACIN1, ACSBG2, ACVRL1, ADA, ADNP, ADRB2, AGT, ALOX15B, ANPEP, AP3D1, APC, APLNR, ATP2B1, ATP6AP1, BCL6, BLOC1S5, BNIP3, BTG1, C3AR1, CACNA2D2, CALR, CAMP, CAPN2, CAPRIN1, CBFB, CBLN2, CCL19, CCR3, CD274, CD46, CD83, CDC42, CDKN1A, COL1A1, CTSH, CXCL8, CYP1B1, DDX58, DLG5, DMTN, DNM2, DVL3, ECM1, EHD1, EPHB3, ERAP1, F3, FADD, FES, FGA, FN1, FOS, FOXP3, GATD3A, GPAM, GPC1, GRN, GUCY2C, HAMP, HIPK2…
GO:0050793	regulation of developmental process	development	Group25	0.00260244	0.000203374	[2, 3]	9.18635	210	[ABR, ACIN1, ACSBG2, ACVRL1, ADA, ADNP, ADRB2, AFDN, AGO1, AGT, AKR1A1, ALOX15B, ANPEP, AP3D1, APC, APLNR, ARHGAP15, ARID4A, ATP2B1, ATP6AP1, BCL6, BLOC1S5, BNIP3, BTG1, C3AR1, CACNA2D2, CALR, CAMK2G, CAMP, CAPN2, CAPRIN1, CBFB, CBLN2, CCDC85B, CCL19, CCL4, CCR3, CD274, CD46, CD83, CDC42, CDKN1A, CLDN4, COL1A1, CPOX, CSF1R, CTSC, CTSH, CXCL8, CYP1B1, DDX17, DDX5, DDX58, DLG5, DMTN, DNM2, DOCK7, D…
GO:0030168	platelet activation	response to stress	Group26	6.34644e-06	0.00169892	[3, 4, 6]	20.2703	30	[ACP5, ACTB, BSG, COL1A1, CPOX, DMTN, ENTPD2, FGA, GP9, ITGB3, ITPR3, LYN, METAP1, P2RY12, PDGFA, PIK3CA, PIK3R1, PLSCR1, PRKCD, PTPN11, PTPN6, RAP2B, SAA1, SELENOP, SRC, TFRC, THBD, TLN1, TRAF2, ZHX2]
GO:0007599	hemostasis	response to stress	Group26	0.00013725	0.00169892	[4]	14.5215	44	[ACP5, ACTB, BSG, CDC42, COL1A1, CPOX, DMTN, EHD1, ENTPD2, F3, FGA, GNPDA1, GP9, HPSE, IRF1, ITGB3, ITPR3, LNPK, LYN, METAP1, NFE2, P2RY12, PDGFA, PIK3CA, PIK3R1, PLAT, PLSCR1, PRKCD, PTPN11, PTPN6, RAP2B, RCOR1, SAA1, SELENOP, SERPINA10, SERPINE1, SLC4A1, SRC, TFPI2, TFRC, THBD, TLN1, TRAF2, ZHX2]
GO:0042060	wound healing	response to stress	Group26	0.000439212	0.00169892	[4]	12.2137	64	[ACP5, ACSBG2, ACTB, ACVRL1, BSG, CADM4, CASP3, CDC42, CDKN1A, CLDN4, COL1A1, CPOX, DMTN, EHD1, ENTPD2, F3, FGA, FN1, GP9, GPR4, GSN, HMOX1, HPSE, IRF1, ITGA5, ITGB3, ITPR3, LNPK, LYN, MACF1, METAP1, MYLK, NFE2, NINJ1, P2RY12, PDGFA, PIK3CA, PIK3R1, PLAT, PLEC, PLSCR1, PRKCD, PTPN11, PTPN6, RAP2B, RCOR1, RHOC, SAA1, SDC4, SELENOP, SERPINA10, SERPINE1, SLC12A9, SLC4A1, SPARC, SRC, TFPI2, TFRC, TGF…
GO:0009611	response to wounding	response to stress	Group26	0.00227137	0.00169892	[3]	11.1811	71	[ACP5, ACSBG2, ACTB, ACVRL1, AIF1, ARF4, ARG1, BNIP3, BSG, CADM4, CASP3, CDC42, CDKN1A, CLDN4, COL1A1, CPOX, DMTN, EHD1, ENTPD2, F3, FGA, FN1, GP9, GPR4, GRN, GSN, HMOX1, HPSE, IRF1, ITGA5, ITGB3, ITPR3, LNPK, LYN, MACF1, METAP1, MYLK, NFE2, NINJ1, OPTN, P2RY12, PDGFA, PIK3CA, PIK3R1, PLAT, PLEC, PLSCR1, PRKCD, PTPN11, PTPN6, RAP2B, RCOR1, RHOC, SAA1, SDC4, SELENOP, SERPINA10, SERPINE1, SLC12A9, …
GO:0050878	regulation of body fluid levels	response to stress	Group26	0.0027496	0.00169892	[3]	11.8421	54	[ACOD1, ACP5, ACTB, ADA, AKR1A1, APLNR, BSG, CDC42, CLDN4, COL1A1, CPOX, DMTN, EHD1, ENTPD2, F3, FGA, GNPDA1, GOT2, GP9, GPAM, GPAT4, HK2, HPSE, IRF1, ITGB3, ITPR3, LNPK, LYN, METAP1, NFE2, NLRP3, P2RY12, PDGFA, PIK3CA, PIK3R1, PLAT, PLSCR1, PRKCD, PTPN11, PTPN6, RAP2B, RCOR1, SAA1, SELENOP, SERPINA10, SERPINE1, SLC4A1, SRC, TFPI2, TFRC, THBD, TLN1, TRAF2, ZHX2]
GO:0050900	leukocyte migration	immune response	Group27	3.88147e-06	3.39939e-05	[2, 4, 5]	14.8515	60	[ABR, ADA, AIF1, ATP1B1, BSG, C3AR1, CALR, CCL19, CCL20, CCL22, CCL25, CCL4, CCR7, CDC42, COL1A1, CPOX, CXCL11, CXCL2, CXCL8, CXCR3, DDT, ECM1, FADD, FN1, GALK1, GPC1, GPR183, HCK, HMOX1, IL1B, ITGA5, ITGAX, ITGB2, ITGB3, LAT2, LGALS9, LGMN, LYN, MAPK14, MMP14, MOSPD2, P2RY12, PIK3CA, PIK3R1, PLCG1, PPIL2, PTPN11, PTPN6, RET, SAA1, SAMD11, SDC2, SDC4, SELENOP, SERPINE1, SLC7A7, SRC, STK10, THBD, …
GO:0016477	cell migration	immune response	Group27	5.22451e-05	3.39939e-05	[3, 4]	10.6557	143	[ABR, ACSBG2, ACVRL1, ADA, ADGRG3, AFDN, AGT, AIF1, ALOX15B, APC, ARF4, ATP1B1, BSG, BTG1, C3AR1, CALR, CAP1, CCAR1, CCL19, CCL20, CCL22, CCL25, CCL4, CCR3, CCR7, CCR8, CD274, CD46, CDC42, CDKN1A, CLDN4, COL18A1, COL1A1, CPOX, CSF1R, CTSH, CXCL11, CXCL2, CXCL8, CXCR3, CYP1B1, DDT, DDX58, DLG5, DMTN, DOCK7, DUSP7, ECM1, ELMO3, ELP5, EPHB3, F3, FADD, FAM49B, FES, FGFR1OP, FN1, FOXP1, FSCN1, GADD45A…
GO:0048870	cell motility	immune response	Group27	7.10097e-05	3.39939e-05	[2, 3]	10.4366	153	[ABR, ACSBG2, ACTB, ACTR3, ACVRL1, ADA, ADGRG3, AFDN, AGT, AIF1, ALOX15B, APC, ARF4, ARMC2, ATP1B1, BSG, BTG1, C3AR1, CADM4, CALR, CAP1, CCAR1, CCL19, CCL20, CCL22, CCL25, CCL4, CCR3, CCR7, CCR8, CD274, CD46, CDC42, CDKN1A, CLDN4, COL18A1, COL1A1, CPOX, CSF1R, CTSH, CXCL11, CXCL2, CXCL8, CXCR3, CYP1B1, DDT, DDX58, DLG5, DMTN, DOCK7, DPCD, DUSP7, ECM1, ELMO3, ELP5, EPHB3, F3, FADD, FAM49B, FES, FG…
GO:0002685	regulation of leukocyte migration	immune response	Group27	0.00473789	3.39939e-05	[3, 4, 5, 6, 7]	14.1361	27	[ABR, ADA, AIF1, C3AR1, CALR, CCL19, CCL20, CCL25, CCL4, CCR7, CXCL8, CXCR3, DDT, ECM1, FADD, GALK1, HMOX1, LGALS9, LGMN, LYN, MAPK14, MMP14, MOSPD2, P2RY12, SELENOP, SERPINE1, STK10]
GO:0006935	chemotaxis	immune response	Group27	0.00539306	3.39939e-05	[3, 4]	10.9589	64	[AIF1, ALCAM, ART4, BSG, C3AR1, CALR, CCL19, CCL20, CCL22, CCL25, CCL4, CCR3, CCR7, CCR8, CMTM7, CSF1R, CXCL11, CXCL2, CXCL8, CXCR3, DDT, EPHB3, F3, FAM49B, FES, FPR1, GALK1, GPC1, GPR183, IL1B, ITGB2, ITGB3, LECT2, LGALS9, LGI1, LGMN, LYN, MAPK14, MARCKSL1, MOSPD2, OPTN, P2RY12, PDGFA, PIK3CA, PIK3R1, PLCG1, PRKCD, PTPN11, RAP1GAP, RET, SAA1, SAMD11, SEMA3G, SEMA4A, SEMA7A, SERPINE1, SPTB, SRC, …
GO:0000302	response to reactive oxygen species	response to stress	Group28	0.000168895	0.00249143	[4]	15.5844	36	[ADA, ARG1, BNIP3, CAPN2, CASP3, CAT, CCL19, CCR7, CDKN1A, COL1A1, CYP1B1, DNM2, EEF2, FOS, GUCY2C, HMOX1, HP, HYAL1, IMPACT, KMT2A, KPNA4, MAPK8, MAPT, MPV17, NET1, NQO1, PRKCD, PTPRK, SESN1, SRC, STAT1, TANK, TFPI2, TPM1, TRAF2, TXN]
GO:0010035	response to inorganic substance	response to stress	Group28	0.00104359	0.00249143	[3]	11.7229	66	[ADA, ADNP, AHCYL1, AKR1A1, ALAD, ARG1, BNIP3, BSG, CALR, CAPN2, CASP3, CASQ2, CAT, CCL19, CCR7, CDKN1A, CEBPE, COL18A1, COL1A1, CPNE8, CPOX, CYP1B1, DMTN, DNM2, EEF2, F3, FGA, FOS, FUBP1, G6PD, GGH, GNPDA1, GOLT1B, GSN, GUCY2C, HAMP, HMOX1, HNRNPA1, HP, IMPACT, ITPR3, KMT2A, KPNA4, LGMN, MAPK8, MAPT, MEF2A, NET1, NPC1, NQO1, PPP1CA, PRKCD, RBCK1, SELENOP, SLC26A5, SPARC, SRC, SS18, STAT1, TANK, …
GO:0042542	response to hydrogen peroxide	response to stress	Group28	0.00447263	0.00249143	[4, 5]	15.1316	23	[ADA, ARG1, BNIP3, CAPN2, CASP3, CAT, CDKN1A, COL1A1, CYP1B1, EEF2, GUCY2C, HMOX1, HP, IMPACT, KMT2A, KPNA4, NET1, NQO1, PRKCD, SRC, STAT1, TFPI2, TXN]
GO:0006979	response to oxidative stress	response to stress	Group28	0.0080261	0.00249143	[3]	11.3082	51	[ADA, AIF1, ALAD, ARG1, BNIP3, BSG, CAPN2, CASP3, CAT, CCL19, CCR7, CDKN1A, COL1A1, CYP1B1, DNM2, EEF2, FOS, G6PD, GPX2, GUCY2C, HMOX1, HP, HYAL1, IMPACT, KMT2A, KPNA4, MAPK8, MAPT, MGST1, MMP14, MPV17, NCF2, NCF4, NDUFS8, NEIL1, NET1, NQO1, PRKCD, PTGS1, PTPRK, SBNO1, SELENOP, SESN1, SRC, STAT1, STX4, TANK, TFPI2, TPM1, TRAF2, TXN]
GO:0046677	response to antibiotic	response to stress	Group28	0.00981025	0.00249143	[3]	11.8694	40	[ADA, ALAD, ARG1, BNIP3, CAPN2, CASP3, CAT, CDKN1A, CEBPE, COL1A1, CYB5R4, CYP1B1, DRD3, EEF2, G6PD, GGH, GNAI1, GOT2, GSN, GUCY2C, HAMP, HMOX1, HNRNPA1, HP, HYAL1, IMPACT, KMT2A, KPNA4, LARP1, NET1, NLRP3, NQO1, PRKCD, SLC26A5, SPARC, SRC, STAT1, TFPI2, TXN, UROS]
GO:0071310	cellular response to organic substance	cellular process, localisation, and structure	Group29	1.0457e-07	1.14022e-05	[4]	10.4211	245	[ACOD1, ACP5, ACSBG2, ACTB, ACTR3, ACVRL1, ADRB2, AGT, AGTRAP, AHCYL1, AIF1, AKIRIN2, AKR1A1, ALAD, APC, APLP1, ARFGAP3, ARG1, ART4, ASAH1, ATF6, ATP2B1, ATP6AP1, ATP6V0A1, ATP6V0C, ATP6V1A, ATP6V1C1, ATP6V1E1, BCL10, BCL6, BPI, CADM4, CALR, CAMK2G, CAMP, CAP1, CAPN2, CARD8, CASP3, CASQ2, CAT, CBFB, CCL19, CCL20, CCL22, CCL25, CCL4, CCR3, CCR7, CCR8, CD274, CD46, CD5, CDC42, CDKN1A, CEBPE, CHAF1A…
GO:0007165	signal transduction	cellular process, localisation, and structure	Group29	0.000204909	1.14022e-05	[2, 3, 4]	8.77593	385	[ABI1, ABR, ACOD1, ACP5, ACSBG2, ACTB, ACTR3, ACVRL1, ADA, ADGRG3, ADNP, ADRB2, AFDN, AGO1, AGT, AGTRAP, AHCYL1, AIF1, AKIRIN2, AKR1A1, ALCAM, ALOX15B, ANK1, ANPEP, APC, APLNR, APLP1, ARAP3, ARF4, ARFGAP3, ARG1, ARHGAP11A, ARHGAP15, ARHGAP45, ARHGEF17, ARL4C, ARRDC3, ART4, ATF6, ATP1B1, ATP6AP1, ATP6V0A1, ATP6V0C, ATP6V1A, ATP6V1C1, ATP6V1E1, BCL10, BCL3, BCL6, BDH2, BNIP3, BOP1, BPI, BSG, BTN3A2…
GO:0007166	cell surface receptor signaling pathway	cellular process, localisation, and structure	Group29	0.000691632	1.14022e-05	[3, 4, 5]	9.29293	230	[ABI1, ACOD1, ACP5, ACTB, ACTR3, ACVRL1, ADA, ADGRG3, ADRB2, AGO1, AGT, AKIRIN2, AKR1A1, ANPEP, APC, ARF4, ARG1, ART4, ATP6AP1, ATP6V0A1, ATP6V0C, ATP6V1A, ATP6V1C1, ATP6V1E1, BCL10, BCL3, BCL6, BPI, BSG, BTN3A2, C3AR1, CADM4, CAMK2G, CAP1, CARD8, CARD9, CASP10, CASP3, CASP8AP2, CBFB, CCL19, CCL20, CCL22, CCL25, CCL4, CCR3, CCR7, CCR8, CD209, CD274, CD46, CD5, CDC42, CDKN1A, CHAF1A, CHST2, CLEC10…
GO:0048584	positive regulation of response to stimulus	cellular process, localisation, and structure	Group29	0.000802781	1.14022e-05	[2, 3, 4]	9.4894	197	[ABI1, ACOD1, ACP5, ACSBG2, ACTB, ACTR3, ACVRL1, ADA, ADRB2, AGO1, AGT, AIF1, AKR1A1, ALOX15B, APC, ARG1, ARL4C, ART4, ATF6, ATP6AP1, ATP6V0C, ATP6V1C1, BCL10, BNIP3, BTN3A2, C3AR1, C4B, CALR, CAP1, CARD9, CASP10, CAT, CBFB, CCL19, CCL20, CCL22, CCL25, CCL4, CCR7, CD1B, CD209, CD274, CD46, CD5, CDC42, CDKN1A, CHST2, CLDN4, CLEC10A, CLEC4F, COL1A1, CPOX, CSF1R, CTSC, CTSH, CXCL8, CYP1B1, DBI, DDT,…
GO:0048583	regulation of response to stimulus	cellular process, localisation, and structure	Group29	0.00147796	1.14022e-05	[2, 3]	8.82438	307	[ABI1, ABR, ACOD1, ACP5, ACSBG2, ACTB, ACTR3, ACVRL1, ADA, ADGRG3, ADRB2, AGO1, AGT, AIF1, AKIRIN2, AKR1A1, ALOX15B, ANPEP, APC, APLNR, APLP1, ARAP3, ARFGAP3, ARG1, ARHGAP11A, ARHGAP15, ARHGAP45, ARHGEF17, ARL4C, ARRDC3, ART4, ATF6, ATP2B1, ATP6AP1, ATP6V0C, ATP6V1C1, BCL10, BCL3, BCL6, BDH2, BNIP3, BOP1, BSG, BTN3A2, C1QTNF3, C3AR1, C4B, CADM4, CALR, CAMK2G, CAP1, CARD8, CARD9, CASP10, CASQ2, CA…
GO:0035556	intracellular signal transduction	cellular process, localisation, and structure	Group29	0.00466259	1.14022e-05	[3, 4, 5]	9.00204	221	[ABR, ACP5, ADA, ADGRG3, ADNP, ADRB2, AGO1, AGT, AIF1, AKR1A1, ANPEP, APC, APLNR, APLP1, ARAP3, ARFGAP3, ARHGAP11A, ARHGAP15, ARHGAP45, ARHGEF17, ARL4C, ARRDC3, ART4, ATP1B1, ATP6AP1, BCL10, BCL3, BCL6, BDH2, BNIP3, BOP1, C1QTNF3, CADM4, CALR, CAMK2G, CAP1, CARD8, CARD9, CASP10, CASP3, CASQ2, CAT, CCL19, CCL20, CCL22, CCL25, CCL4, CCR3, CCR7, CCR8, CD209, CDC42, CDKN1A, CEBPE, CHAF1A, CHD4, CLIC2…
GO:0010952	positive regulation of peptidase activity	metabolic process	Group30	0.000202379	0.00704855	[6, 7, 8, 9]	16.2437	32	[ACSBG2, AKIRIN2, BCL10, CARD8, CARD9, CASP10, CASP14, CASP8AP2, CLDN4, CTSC, CTSH, DDX3X, EGLN3, F3, FADD, FASN, FN1, GRN, GSN, KCP, LGALS9, LGMN, LYN, MAPK14, MAPT, NBN, NLRP3, PCOLCE2, TANK, TAP1, TFRC, TRAF2]
GO:0010950	positive regulation of endopeptidase activity	metabolic process	Group30	0.00202846	0.00704855	[7, 8, 9, 10]	15.3846	26	[ACSBG2, AKIRIN2, BCL10, CARD8, CARD9, CASP10, CASP14, CASP8AP2, CTSH, DDX3X, EGLN3, F3, FADD, FASN, GSN, KCP, LGALS9, LGMN, LYN, MAPT, NBN, NLRP3, TANK, TAP1, TFRC, TRAF2]
GO:0043280	positive regulation of cysteine-type endopeptidase activity involved in apoptotic process	metabolic process	Group30	0.00342677	0.00704855	[6, 7, 8, 9, 10, 11, 12]	15.8273	22	[ACSBG2, BCL10, CARD8, CARD9, CASP10, CASP14, CASP8AP2, CTSH, DDX3X, EGLN3, F3, FADD, FASN, GSN, LGALS9, MAPT, NBN, NLRP3, TANK, TAP1, TFRC, TRAF2]
GO:0045862	positive regulation of proteolysis	metabolic process	Group30	0.00413957	0.00704855	[5, 6, 7, 8]	12.3209	43	[ACSBG2, AKIRIN2, ANKIB1, BCL10, CARD8, CARD9, CASP10, CASP14, CASP8AP2, CLDN4, CTSC, CTSH, DDX3X, EGLN3, ENO1, F3, FADD, FASN, FN1, GRN, GSN, IFNG, IL1B, KCP, LGALS9, LGMN, LYN, MAPK14, MAPT, MMP14, NBN, NLRP3, PCOLCE2, PLK1, PLK2, RNF144A, RNF144B, SRC, TANK, TAP1, TFRC, TNIP1, TRAF2]
GO:0051345	positive regulation of hydrolase activity	metabolic process	Group30	0.00483039	0.00704855	[5]	10.6443	76	[ABR, ACSBG2, AFDN, AGT, AKIRIN2, ANPEP, ARAP3, ARF4, ARFGAP3, ARHGAP11A, ARHGAP15, ARHGAP45, ATP1B1, BCL10, CARD8, CARD9, CASP10, CASP14, CASP8AP2, CCL19, CCL20, CCL22, CCL25, CCL4, CCR7, CLDN4, CTSC, CTSH, DDX3X, DOCK7, DVL3, EGLN3, EIF5, EVI5, F3, FADD, FAM13A, FASN, FGFR1OP, FN1, GPR55, GRN, GSN, IFNG, KCP, LGALS9, LGMN, LYN, MAPK14, MAPK8, MAPT, MYO9B, NBN, NET1, NLRP3, OPTN, P2RY12, PCOLCE2…
GO:0043085	positive regulation of catalytic activity	metabolic process	Group30	0.00489936	0.00704855	[4]	9.66077	131	[ABI1, ABR, ACP5, ACSBG2, ADNP, ADRB2, AFDN, AGT, AKIRIN2, ANPEP, ARAP3, ARF4, ARFGAP3, ARHGAP11A, ARHGAP15, ARHGAP45, ARRDC3, ATP1B1, AZIN1, BCL10, CARD8, CARD9, CASP10, CASP14, CASP3, CASP8AP2, CCL19, CCL20, CCL22, CCL25, CCL4, CCR7, CDC42, CDKN1A, CHST2, CLDN4, CSF1R, CTSC, CTSH, DBF4, DBI, DDX3X, DDX58, DOCK7, DUSP7, DVL3, EGLN3, EIF5, EPHB3, EVI5, F3, FADD, FAM13A, FASN, FCGR1A, FGFR1OP, FLT…
GO:0052547	regulation of peptidase activity	metabolic process	Group30	0.00833033	0.00704855	[5, 6, 7]	11.6279	45	[ACSBG2, AGT, AKIRIN2, BCL10, C4B, CARD8, CARD9, CASP10, CASP14, CASP8AP2, CLDN4, CPOX, CTSC, CTSH, DDX3X, ECM1, EGLN3, F3, FADD, FASN, FN1, GNPDA1, GRN, GSN, KCP, LGALS9, LGMN, LYN, MAPK14, MAPT, NBN, NLRP3, PCOLCE2, PTPN6, SERPINA10, SERPINE1, SRC, TANK, TAP1, TFPI2, TFRC, TIMP2, TRAF2, WFDC3, ZHX2]
GO:0035710	CD4-positive, alpha-beta T cell activation	adaptive immune response	Group31	1.69454e-06	1.33108e-05	[6, 7]	28	21	[BCL3, BCL6, CBFB, CCL19, CD274, CD83, FOXP1, FOXP3, GPR183, IFNG, IL4R, LGALS9, LGALS9B, MYDGF, NLRP3, RELB, RUNX3, SEMA4A, SOCS1, TCIRG1, TGFBR2]
GO:0002460	adaptive immune response based on somatic recombination of immune receptors built from immunoglobulin superfamily domains	adaptive immune response	Group31	3.37169e-06	1.33108e-05	[4]	17.5	42	[ACP5, ADA, ARG1, BACH2, BCL10, BCL3, BCL6, BTN3A2, C4B, CCL19, CD1B, CD274, CD46, CD5, CPOX, CTSC, CTSH, DUSP7, EXO1, FADD, FAM49B, FOXP3, GNAO1, HPSE, IL1B, IL1RL1, IL4R, IL7R, MYDGF, NBN, NECTIN2, NLRP3, PRKCD, PSMA7, PTPN6, RELB, SEMA4A, TANK, TCIRG1, TFRC, TRAF2, TRAPPC9]
GO:0046632	alpha-beta T cell differentiation	adaptive immune response	Group31	5.7572e-06	1.33108e-05	[6, 7, 8, 9, 10, 11]	25	22	[ADA, AP3D1, BCL3, BCL6, CBFB, CCL19, CD83, FOXP1, FOXP3, GPR183, IFNG, IL4R, IRF1, LGALS9, MYDGF, NLRP3, PRDM1, RELB, RUNX3, SEMA4A, SOCS1, TGFBR2]
GO:0046631	alpha-beta T cell activation	adaptive immune response	Group31	6.20646e-06	1.33108e-05	[5, 6]	22.2222	26	[ADA, AP3D1, BCL3, BCL6, CBFB, CCL19, CD274, CD83, FOXP1, FOXP3, GNAO1, GPR183, IFNG, IL4R, IRF1, LGALS9, LGALS9B, MYDGF, NLRP3, PRDM1, RELB, RUNX3, SEMA4A, SOCS1, TCIRG1, TGFBR2]
GO:0030217	T cell differentiation	adaptive immune response	Group31	0.00514018	1.33108e-05	[5, 6, 7, 8, 9, 10]	13.5135	30	[ADA, AP3D1, BCL3, BCL6, CAMK2G, CBFB, CCL19, CCR7, CD46, CD83, DTX1, FADD, FOXP1, FOXP3, GPR183, IFNG, IL1B, IL4R, IL7R, IRF1, LGALS9, MYDGF, NLRP3, PRDM1, RELB, RUNX3, SEMA4A, SOCS1, TCIRG1, TGFBR2]
GO:0016064	immunoglobulin mediated immune response	adaptive immune response	Group31	0.00520066	1.33108e-05	[6]	15.748	20	[ACP5, BCL10, BCL3, BCL6, C4B, CD46, CPOX, EXO1, FOXP3, GNAO1, HPSE, IL4R, NBN, NECTIN2, PRKCD, PSMA7, PTPN6, TCIRG1, TFRC, TRAF2]
GO:0002285	lymphocyte activation involved in immune response	adaptive immune response	Group31	0.00792571	1.33108e-05	[4, 5]	14.5695	22	[ACP5, ADA, BCL3, BCL6, CCL19, CD46, EXO1, FOXP1, FOXP3, GPR183, HPSE, IFNG, IL4R, LAMP1, LGALS9, MYDGF, NBN, NLRP3, RELB, SEMA4A, TFRC, TRAF2]
GO:0051707	response to other organism	immune response	Group32	3.79807e-11	2.10688e-09	[2, 4]	13.5135	155	[ABR, ACOD1, ACP5, ACSBG2, ACTR3, ADRB2, AIF1, AKIRIN2, ALAD, ARG1, ARL4C, BATF3, BCL10, BCL3, BNIP3, BPI, C15orf48, C4B, CA5B, CAMK2G, CAMP, CAP1, CAPN2, CARD8, CARD9, CASP3, CCL19, CCL20, CCL22, CCL25, CCL4, CCR7, CD209, CD274, CD46, CDC42, CEBPE, CHAF1A, CHST2, CLEC10A, CLEC4F, CMPK2, CPOX, CSF1R, CTSH, CXCL11, CXCL2, CXCL8, DDX17, DDX3X, DDX58, DEF6, DNAJC3, ENO1, ERAP1, F3, FADD, FAM49B, FCG…
GO:0002237	response to molecule of bacterial origin	immune response	Group32	2.1863e-06	2.10688e-09	[4, 6]	16.0991	52	[ABR, ACOD1, ACP5, ADRB2, AKIRIN2, ALAD, ARG1, BCL10, BPI, C4B, CAMP, CAPN2, CARD8, CARD9, CASP3, CCL4, CCR7, CD274, CEBPE, CHST2, CMPK2, CXCL11, CXCL2, CXCL8, DEF6, FAM49B, FOS, FOXP1, GNG12, GUCY2C, HAMP, HCK, IL1B, LGALS9, LITAF, LYN, MAPK14, MAPK8, MGST1, NFKB1, NFKBIA, NLRP3, NOS2, REN, SAMD11, SELENOP, SERPINE1, SPARC, SRC, TFRC, THBD, TLR5]
GO:0009617	response to bacterium	immune response	Group32	2.44193e-06	2.10688e-09	[3, 5]	14.1988	70	[ABR, ACOD1, ACP5, ADRB2, AKIRIN2, ALAD, ARG1, BCL10, BCL3, BNIP3, BPI, C15orf48, C4B, CA5B, CAMP, CAPN2, CARD8, CARD9, CASP3, CCL20, CCL4, CCR7, CD274, CEBPE, CHST2, CMPK2, CXCL11, CXCL2, CXCL8, DEF6, ERAP1, F3, FAM49B, FGA, FOS, FOXP1, FUCA2, GBP6, GNG12, GRN, GUCY2C, HAMP, HCK, HP, IFI44, IL1B, LGALS9, LITAF, LYN, MAPK14, MAPK8, MGST1, MYDGF, NFKB1, NFKBIA, NLRP3, NOS2, OPTN, PRKCD, REN, RGS1,…
GO:0032496	response to lipopolysaccharide	immune response	Group32	7.05047e-06	2.10688e-09	[4, 5, 7]	15.7556	49	[ABR, ACOD1, ACP5, ADRB2, AKIRIN2, ALAD, ARG1, BCL10, BPI, CAMP, CAPN2, CARD8, CASP3, CCL4, CCR7, CD274, CEBPE, CHST2, CMPK2, CXCL11, CXCL2, CXCL8, DEF6, FOS, FOXP1, GNG12, GUCY2C, HAMP, HCK, IL1B, LGALS9, LITAF, LYN, MAPK14, MAPK8, MGST1, NFKB1, NFKBIA, NLRP3, NOS2, REN, SAMD11, SELENOP, SERPINE1, SPARC, SRC, TFRC, THBD, TLR5]
GO:1901700	response to oxygen-containing compound	immune response	Group32	0.000244732	2.10688e-09	[3]	10.1095	157	[ABR, ACOD1, ACP5, ACSBG2, ACTB, ADA, ADNP, ADRB2, AGT, AGTRAP, AHCYL1, AIF1, AKIRIN2, AKR1A1, ALAD, APC, APLP1, ARG1, ATP2B1, ATP6AP1, ATP6V0A1, ATP6V0C, ATP6V1A, ATP6V1C1, ATP6V1E1, BCL10, BNIP3, BPI, BSG, CALR, CAMP, CAPN2, CARD8, CARD9, CASP3, CAT, CCL19, CCL4, CCR7, CD274, CDKN1A, CEBPE, CHST2, CLDN4, CMPK2, CNPY2, COL18A1, COL1A1, CPT1A, CTSH, CXCL11, CXCL2, CXCL8, CYP1B1, DEF6, DMTN, DNM2,…
GO:0071216	cellular response to biotic stimulus	immune response	Group32	0.000278599	2.10688e-09	[3]	15.5251	34	[ACOD1, ACSBG2, ADRB2, ARG1, BCL10, BPI, CAMP, CAPN2, CARD8, CCL4, CD274, CEBPE, CMPK2, CXCL11, CXCL2, CXCL8, DEF6, FAM49B, GUCY2C, HAMP, HCK, IL1B, LITAF, LYN, MAPK14, MAPK8, NFKB1, NFKBIA, NLRP3, NOS2, SAMD11, SERPINE1, SRC, TLR5]
GO:0033993	response to lipid	immune response	Group32	0.00487782	2.10688e-09	[4]	10.231	93	[ABR, ACOD1, ACP5, ADRB2, AGL, AGT, AIF1, AKIRIN2, AKR1A1, ALAD, ARG1, ARID4A, ATP2B1, BCL10, BPI, CALR, CAMP, CAPN2, CARD8, CASP3, CAT, CBFB, CCL19, CCL4, CCR7, CD274, CD46, CDKN1A, CEBPE, CHST2, CLDN4, CMPK2, CNPY2, COL1A1, CPT1A, CTSH, CXCL11, CXCL2, CXCL8, DBI, DDX17, DDX5, DEF6, EEF2, FES, FLT3, FOS, FOXP1, GLB1, GLDC, GNAI1, GNG12, GNPDA1, GOLT1B, GPAM, GUCY2C, HAMP, HCK, IL1B, KRAS, LGALS9…
GO:0006915	apoptotic process	cellular process, localisation, and structure	Group33	0.00181711	0.00134671	[4]	9.57569	167	[ABR, ACIN1, ACOD1, ACP5, ACSBG2, ADA, ADNP, ADRB2, AGT, AIF1, AKIRIN2, AKR1A1, ALOX15B, ANP32E, APC, APLP1, ARF4, ARHGEF17, ATF6, ATG3, ATG4D, ATP6AP1, BCL10, BCL3, BCL6, BNIP3, BSG, BTG1, CALR, CAP1, CAPN2, CARD8, CARD9, CASP10, CASP14, CASP3, CASP8AP2, CAT, CCAR1, CCL19, CCL4, CCR7, CD274, CD46, CD5, CDC42, CDKN1A, CEBPE, COL18A1, CPOX, CSF1R, CTNNBL1, CTSC, CTSH, CXCL8, CXCR3, CYP1B1, DDX3X, …
GO:0043068	positive regulation of programmed cell death	cellular process, localisation, and structure	Group33	0.00243694	0.00134671	[4, 5, 6]	11.146	71	[ABR, ACP5, ACSBG2, AGT, APC, ARHGEF17, ATF6, ATP6AP1, BCL10, BCL6, BNIP3, BTG1, CAPN2, CARD8, CARD9, CASP10, CASP14, CASP3, CASP8AP2, CCAR1, CCL4, CD274, CDC42, CDKN1A, COL18A1, CTNNBL1, CTSC, CTSH, CYP1B1, DDX3X, DNM2, EGLN3, F3, FADD, FASN, GADD45A, GRN, GSDME, GSN, GZMK, HMOX1, IFNG, KLF11, LGALS9, LYN, MAPK8, MAPT, NBN, NET1, NLRP3, NQO1, OBSCN, PHLDA1, PLCG1, PLEKHF1, PPP1CA, PRKCD, RBCK1, …
GO:0012501	programmed cell death	cellular process, localisation, and structure	Group33	0.00260015	0.00134671	[3]	9.45796	171	[ABR, ACIN1, ACOD1, ACP5, ACSBG2, ADA, ADNP, ADRB2, AGT, AIF1, AKIRIN2, AKR1A1, ALOX15B, ANP32E, APC, APLP1, ARF4, ARHGEF17, ASAH1, ATF6, ATG3, ATG4D, ATP6AP1, BCL10, BCL3, BCL6, BNIP3, BSG, BTG1, CALR, CAP1, CAPN2, CARD8, CARD9, CASP10, CASP14, CASP3, CASP8AP2, CAT, CCAR1, CCL19, CCL4, CCR7, CD274, CD46, CD5, CDC42, CDKN1A, CEBPE, COL18A1, CPOX, CSF1R, CTNNBL1, CTSC, CTSH, CXCL8, CXCR3, CYP1B1, …
GO:0010942	positive regulation of cell death	cellular process, localisation, and structure	Group33	0.00414167	0.00134671	[3, 4, 5]	10.7872	74	[ABR, ACP5, ACSBG2, AGT, APC, ARHGEF17, ATF6, ATP6AP1, BCL10, BCL6, BNIP3, BTG1, CAPN2, CARD8, CARD9, CASP10, CASP14, CASP3, CASP8AP2, CCAR1, CCL4, CD274, CDC42, CDKN1A, COL18A1, CTNNBL1, CTSC, CTSH, CYP1B1, DDX3X, DNM2, EGLN3, F3, FADD, FASN, FOS, GADD45A, GRN, GSDME, GSN, GZMK, HMOX1, HP, IFNG, ITGB2, KLF11, LGALS9, LYN, MAPK8, MAPT, NBN, NET1, NLRP3, NQO1, OBSCN, PHLDA1, PLCG1, PLEKHF1, PPP1CA…
GO:0043065	positive regulation of apoptotic process	cellular process, localisation, and structure	Group33	0.00426938	0.00134671	[5, 6, 7]	10.935	69	[ABR, ACP5, ACSBG2, AGT, APC, ARHGEF17, ATF6, ATP6AP1, BCL10, BCL6, BNIP3, BTG1, CAPN2, CARD8, CARD9, CASP10, CASP14, CASP3, CASP8AP2, CCAR1, CCL4, CD274, CDC42, COL18A1, CTNNBL1, CTSC, CTSH, CYP1B1, DDX3X, DNM2, EGLN3, F3, FADD, FASN, GADD45A, GRN, GSDME, GSN, GZMK, HMOX1, IFNG, KLF11, LGALS9, LYN, MAPK8, MAPT, NBN, NET1, NLRP3, NQO1, OBSCN, PHLDA1, PLCG1, PLEKHF1, PPP1CA, PRKCD, RBCK1, RET, SPA…
GO:0010941	regulation of cell death	cellular process, localisation, and structure	Group33	0.00506496	0.00134671	[3, 4]	9.48387	147	[ABR, ACP5, ACSBG2, ADA, ADNP, ADRB2, AGR3, AGT, AIF1, AKIRIN2, AKR1A1, ANP32E, APC, ARF4, ARHGEF17, ASAH1, ATF6, ATP6AP1, BCL10, BCL3, BCL6, BNIP3, BSG, BTG1, CALR, CAP1, CAPN2, CARD8, CARD9, CASP10, CASP14, CASP3, CASP8AP2, CAT, CCAR1, CCL19, CCL4, CCR7, CD274, CD46, CDC42, CDKN1A, CHMP4B, COL18A1, CPOX, CSF1R, CTNNBL1, CTSC, CTSH, CYP1B1, DDX3X, DLG5, DNAJC3, DNM2, DRD3, DUSP23, EGLN3, ENO1, F…
GO:0043067	regulation of programmed cell death	cellular process, localisation, and structure	Group33	0.00585169	0.00134671	[4, 5]	9.53375	137	[ABR, ACP5, ACSBG2, ADA, ADNP, ADRB2, AGT, AIF1, AKIRIN2, AKR1A1, ANP32E, APC, ARF4, ARHGEF17, ASAH1, ATF6, ATP6AP1, BCL10, BCL3, BCL6, BNIP3, BSG, BTG1, CALR, CAP1, CAPN2, CARD8, CARD9, CASP10, CASP14, CASP3, CASP8AP2, CAT, CCAR1, CCL19, CCL4, CCR7, CD274, CD46, CDC42, CDKN1A, COL18A1, CPOX, CSF1R, CTNNBL1, CTSC, CTSH, CYP1B1, DDX3X, DLG5, DNAJC3, DNM2, DRD3, DUSP23, EGLN3, ENO1, F3, FADD, FASN,…
GO:0002682	regulation of immune system process	immune response	Group34	7.08575e-11	1.97417e-05	[2, 3]	12.8475	171	[ABI1, ABR, ACIN1, ACOD1, ACP5, ACSBG2, ACTB, ACTR3, ADA, ADRB2, AGO1, AIF1, AKR1A1, AP3D1, ARG1, ARID4A, ARL4C, ATP6AP1, BCL10, BCL6, BPI, BSG, BTN3A2, C3AR1, C4B, CALR, CAMK2G, CAP1, CARD9, CASP3, CBFB, CCL19, CCL20, CCL25, CCL4, CCR7, CD1B, CD209, CD274, CD300LD, CD46, CD5, CD83, CDC42, CDKN1A, CHAF1A, CLEC10A, CLEC4F, COL1A1, CPOX, CTSC, CTSH, CXCL8, CXCR3, DBI, DDT, DDX3X, DDX58, DLG5, DNASE…
GO:0002684	positive regulation of immune system process	immune response	Group34	1.39292e-09	1.97417e-05	[2, 3, 4]	13.3825	127	[ABI1, ACIN1, ACOD1, ACP5, ACSBG2, ACTB, ACTR3, ADA, ADRB2, AIF1, AP3D1, ARG1, ARL4C, ATP6AP1, BCL10, BCL6, BTN3A2, C3AR1, C4B, CALR, CAP1, CARD9, CBFB, CCL19, CCL20, CCL4, CCR7, CD1B, CD209, CD274, CD46, CD5, CD83, CDC42, CDKN1A, CLEC10A, CLEC4F, CPOX, CTSC, CTSH, CXCL8, DBI, DDX3X, DDX58, DUSP7, FADD, FAM49B, FCGR1A, FES, FGA, FOS, FOXP1, FOXP3, FPR1, FYB1, GATD3A, GNAO1, GNPDA1, GPAM, GPR183, …
GO:0050776	regulation of immune response	immune response	Group34	5.58479e-09	1.97417e-05	[3, 4]	13.4638	117	[ABI1, ABR, ACOD1, ACP5, ACTB, ACTR3, ADA, ADRB2, ARG1, ARL4C, ATP6AP1, BCL10, BCL6, BTN3A2, C3AR1, C4B, CAP1, CARD9, CBFB, CCL19, CCR7, CD1B, CD209, CD274, CD300LD, CD46, CD5, CDC42, CHAF1A, CLEC10A, CLEC4F, COL1A1, CPOX, CTSH, CXCL8, DBI, DDX3X, DDX58, DUSP7, ECM1, ERAP1, FADD, FAM49B, FCGR1A, FES, FGA, FOS, FOXP1, FOXP3, FPR1, FYB1, GNAO1, GRN, HCK, HLA-DPA1, HLA-DQA1, HMGB3, HMOX1, HPSE, ICAM…
GO:0032101	regulation of response to external stimulus	immune response	Group34	2.47626e-07	1.97417e-05	[3, 4]	12.3858	122	[ABR, ACOD1, ACP5, ACSBG2, ADA, ADRB2, AGT, AIF1, ARG1, ARL4C, BCL10, BCL6, C1QTNF3, C3AR1, CALR, CAP1, CARD8, CARD9, CCL19, CCL4, CCR7, CD209, CD5, CDKN1A, CHAF1A, CHST2, CLEC10A, CLEC4F, CPOX, CTSC, CTSH, CXCL8, DDT, DDX3X, DDX58, DMTN, DNASE1, DRD3, ERAP1, F3, FABP7, FADD, FAM49B, FGA, FOXP1, FOXP3, GALK1, GPR183, GRN, HCK, HERC5, HMGB3, HPSE, ICAM2, IFNG, IL1B, IL1R2, IL1RL1, IRF1, ITGB2, KRA…
GO:0050778	positive regulation of immune response	immune response	Group34	8.23308e-06	1.97417e-05	[3, 4, 5]	12.6437	88	[ABI1, ACOD1, ACTB, ACTR3, ADA, ADRB2, ARL4C, ATP6AP1, BCL10, BTN3A2, C3AR1, C4B, CAP1, CARD9, CBFB, CCL19, CCR7, CD1B, CD209, CD274, CD46, CDC42, CLEC10A, CLEC4F, CPOX, CTSH, CXCL8, DBI, DDX3X, DDX58, DUSP7, FADD, FAM49B, FCGR1A, FGA, FOXP1, FOXP3, FPR1, FYB1, GNAO1, HCK, HLA-DPA1, HLA-DQA1, HMGB3, ICAM2, IFNG, IL1B, IL4R, IRF1, ITGB2, KRAS, LAMP1, LAT2, LGALS9, LGMN, LYN, MAPK14, MYO1E, NECTIN2…
GO:0007166	cell surface receptor signaling pathway	immune response	Group34	0.000691632	1.97417e-05	[3, 4, 5]	9.29293	230	[ABI1, ACOD1, ACP5, ACTB, ACTR3, ACVRL1, ADA, ADGRG3, ADRB2, AGO1, AGT, AKIRIN2, AKR1A1, ANPEP, APC, ARF4, ARG1, ART4, ATP6AP1, ATP6V0A1, ATP6V0C, ATP6V1A, ATP6V1C1, ATP6V1E1, BCL10, BCL3, BCL6, BPI, BSG, BTN3A2, C3AR1, CADM4, CAMK2G, CAP1, CARD8, CARD9, CASP10, CASP3, CASP8AP2, CBFB, CCL19, CCL20, CCL22, CCL25, CCL4, CCR3, CCR7, CCR8, CD209, CD274, CD46, CD5, CDC42, CDKN1A, CHAF1A, CHST2, CLEC10…
GO:0048584	positive regulation of response to stimulus	immune response	Group34	0.000802781	1.97417e-05	[2, 3, 4]	9.4894	197	[ABI1, ACOD1, ACP5, ACSBG2, ACTB, ACTR3, ACVRL1, ADA, ADRB2, AGO1, AGT, AIF1, AKR1A1, ALOX15B, APC, ARG1, ARL4C, ART4, ATF6, ATP6AP1, ATP6V0C, ATP6V1C1, BCL10, BNIP3, BTN3A2, C3AR1, C4B, CALR, CAP1, CARD9, CASP10, CAT, CBFB, CCL19, CCL20, CCL22, CCL25, CCL4, CCR7, CD1B, CD209, CD274, CD46, CD5, CDC42, CDKN1A, CHST2, CLDN4, CLEC10A, CLEC4F, COL1A1, CPOX, CSF1R, CTSC, CTSH, CXCL8, CYP1B1, DBI, DDT,…
GO:0048583	regulation of response to stimulus	immune response	Group34	0.00147796	1.97417e-05	[2, 3]	8.82438	307	[ABI1, ABR, ACOD1, ACP5, ACSBG2, ACTB, ACTR3, ACVRL1, ADA, ADGRG3, ADRB2, AGO1, AGT, AIF1, AKIRIN2, AKR1A1, ALOX15B, ANPEP, APC, APLNR, APLP1, ARAP3, ARFGAP3, ARG1, ARHGAP11A, ARHGAP15, ARHGAP45, ARHGEF17, ARL4C, ARRDC3, ART4, ATF6, ATP2B1, ATP6AP1, ATP6V0C, ATP6V1C1, BCL10, BCL3, BCL6, BDH2, BNIP3, BOP1, BSG, BTN3A2, C1QTNF3, C3AR1, C4B, CADM4, CALR, CAMK2G, CAP1, CARD8, CARD9, CASP10, CASQ2, CA…
GO:0080134	regulation of response to stress	immune response	Group34	0.00456009	1.97417e-05	[3, 4]	9.64286	135	[ABR, ACOD1, ACP5, ACSBG2, ADA, ADRB2, AGT, ARG1, ARL4C, ATF6, BCL10, BCL6, BSG, C1QTNF3, CADM4, CAMK2G, CAP1, CARD9, CCL19, CCR7, CD209, CD5, CDC42, CDKN1A, CHAF1A, CHST2, CLDN4, CLEC10A, CLEC4F, CPOX, CTSC, CTSH, DDT, DDX3X, DDX5, DDX58, DMTN, DNAJC3, DNAJC7, DNASE1, DUSP7, DVL3, ENO1, ERAP1, F3, FADD, FASN, FGA, FOXP1, FOXP3, GADD45A, GRINA, GRN, HCK, HERC5, HIPK2, HMGB3, HPSE, ICAM2, IFNG, IL…
GO:0010033	response to organic substance	cellular process, localisation, and structure	Group35	4.39441e-08	4.45535e-09	[3]	10.1413	287	[ABR, ACOD1, ACP5, ACSBG2, ACTB, ACTR3, ACVRL1, ADA, ADNP, ADRB2, AGL, AGT, AGTRAP, AHCYL1, AIF1, AKIRIN2, AKR1A1, ALAD, AMPD1, APC, APLP1, ARFGAP3, ARG1, ARID4A, ART4, ASAH1, ATF6, ATP2B1, ATP6AP1, ATP6V0A1, ATP6V0C, ATP6V1A, ATP6V1C1, ATP6V1E1, BCL10, BCL6, BPI, BSG, C4B, CADM4, CALR, CAMK2G, CAMP, CAP1, CAPN2, CARD8, CARD9, CASP3, CASQ2, CAT, CBFB, CCL19, CCL20, CCL22, CCL25, CCL4, CCR3, CCR7,…
GO:1901700	response to oxygen-containing compound	cellular process, localisation, and structure	Group35	0.000244732	4.45535e-09	[3]	10.1095	157	[ABR, ACOD1, ACP5, ACSBG2, ACTB, ADA, ADNP, ADRB2, AGT, AGTRAP, AHCYL1, AIF1, AKIRIN2, AKR1A1, ALAD, APC, APLP1, ARG1, ATP2B1, ATP6AP1, ATP6V0A1, ATP6V0C, ATP6V1A, ATP6V1C1, ATP6V1E1, BCL10, BNIP3, BPI, BSG, CALR, CAMP, CAPN2, CARD8, CARD9, CASP3, CAT, CCL19, CCL4, CCR7, CD274, CDKN1A, CEBPE, CHST2, CLDN4, CMPK2, CNPY2, COL18A1, COL1A1, CPT1A, CTSH, CXCL11, CXCL2, CXCL8, CYP1B1, DEF6, DMTN, DNM2,…
GO:0032869	cellular response to insulin stimulus	cellular process, localisation, and structure	Group35	0.00278078	4.45535e-09	[6, 7, 8]	14.0271	31	[ADRB2, AGT, APC, ATP2B1, ATP6AP1, ATP6V0A1, ATP6V0C, ATP6V1A, ATP6V1C1, ATP6V1E1, GLUL, GOLT1B, GPAM, GUCY2C, IL1B, INSR, LPIN2, MARCKSL1, MYO1E, PDE3B, PIK3CA, PIK3R1, PRKCD, PTPN11, RBCK1, SOCS1, SRC, STAT1, TCIRG1, WDTC1, ZNF106]
GO:0032868	response to insulin	cellular process, localisation, and structure	Group35	0.00351634	4.45535e-09	[5, 6, 7]	13.1387	36	[ACOD1, ADRB2, AGT, APC, ATP2B1, ATP6AP1, ATP6V0A1, ATP6V0C, ATP6V1A, ATP6V1C1, ATP6V1E1, CAT, GGH, GLUL, GOLT1B, GOT2, GPAM, GUCY2C, IL1B, INSR, LPIN2, LYN, MARCKSL1, MYO1E, PDE3B, PIK3CA, PIK3R1, PRKCD, PTPN11, RBCK1, SOCS1, SRC, STAT1, TCIRG1, WDTC1, ZNF106]
GO:0008286	insulin receptor signaling pathway	cellular process, localisation, and structure	Group35	0.00370448	4.45535e-09	[6, 7, 8, 9]	16.0305	21	[ADRB2, AGT, APC, ATP6AP1, ATP6V0A1, ATP6V0C, ATP6V1A, ATP6V1C1, ATP6V1E1, IL1B, INSR, MARCKSL1, PIK3CA, PIK3R1, PRKCD, PTPN11, RBCK1, SOCS1, SRC, TCIRG1, ZNF106]
GO:1901698	response to nitrogen compound	cellular process, localisation, and structure	Group35	0.00371242	4.45535e-09	[3]	10.1145	106	[ACOD1, ACTB, ADA, ADRB2, AGT, AGTRAP, AHCYL1, AIF1, AKR1A1, ALAD, APC, APLP1, ARG1, ATP2B1, ATP6AP1, ATP6V0A1, ATP6V0C, ATP6V1A, ATP6V1C1, ATP6V1E1, BSG, CAMP, CAPN2, CARD9, CASP3, CASQ2, CAT, CCL19, CCR7, CDKN1A, CHST2, COL1A1, DDX58, DMTN, DNM2, DRD3, EEF2, FADD, FBXO6, FLT3, FOS, GGH, GLDC, GLUL, GNAI1, GNAI3, GNAL, GNAO1, GNPDA1, GOLT1B, GOT2, GPAM, GSN, GUCY2C, HNRNPL, IL1B, IMPACT, INSR, I…
GO:0033993	response to lipid	cellular process, localisation, and structure	Group35	0.00487782	4.45535e-09	[4]	10.231	93	[ABR, ACOD1, ACP5, ADRB2, AGL, AGT, AIF1, AKIRIN2, AKR1A1, ALAD, ARG1, ARID4A, ATP2B1, BCL10, BPI, CALR, CAMP, CAPN2, CARD8, CASP3, CAT, CBFB, CCL19, CCL4, CCR7, CD274, CD46, CDKN1A, CEBPE, CHST2, CLDN4, CMPK2, CNPY2, COL1A1, CPT1A, CTSH, CXCL11, CXCL2, CXCL8, DBI, DDX17, DDX5, DEF6, EEF2, FES, FLT3, FOS, FOXP1, GLB1, GLDC, GNAI1, GNG12, GNPDA1, GOLT1B, GPAM, GUCY2C, HAMP, HCK, IL1B, KRAS, LGALS9…
GO:0010243	response to organonitrogen compound	cellular process, localisation, and structure	Group35	0.00490174	4.45535e-09	[4]	10.101	100	[ACOD1, ACTB, ADA, ADRB2, AGT, AGTRAP, AHCYL1, AIF1, AKR1A1, ALAD, APC, APLP1, ARG1, ATP2B1, ATP6AP1, ATP6V0A1, ATP6V0C, ATP6V1A, ATP6V1C1, ATP6V1E1, BSG, CAMP, CAPN2, CARD9, CASP3, CASQ2, CAT, CDKN1A, CHST2, COL1A1, DMTN, DNM2, DRD3, EEF2, FADD, FBXO6, FLT3, FOS, GGH, GLDC, GLUL, GNAI1, GNAI3, GNAL, GNAO1, GNPDA1, GOLT1B, GOT2, GPAM, GSN, GUCY2C, HNRNPL, IL1B, IMPACT, INSR, ITGB2, ITGB3, KLF11, …
GO:1901652	response to peptide	cellular process, localisation, and structure	Group35	0.00693673	4.45535e-09	[4, 5]	11.0687	58	[ACOD1, ADRB2, AGT, AGTRAP, AHCYL1, AKR1A1, APC, ARG1, ATP2B1, ATP6AP1, ATP6V0A1, ATP6V0C, ATP6V1A, ATP6V1C1, ATP6V1E1, BSG, CARD9, CAT, COL1A1, GGH, GLUL, GNAI1, GOLT1B, GOT2, GPAM, GUCY2C, HNRNPL, IL1B, INSR, KLF11, LGMN, LPIN2, LYN, MAPK14, MARCKSL1, MMP13, MYO1E, NFKB1, NFKBIA, PDE3B, PIK3CA, PIK3R1, PRKCD, PTPN11, RBCK1, SOCS1, SPARC, SRC, STAT1, STAT2, TCIRG1, TFPI2, TGFBR3, TRIM16, VCAM1, …
GO:0006952	defense response	immune response	Group36	5.03605e-11	3.93858e-07	[3]	12.9457	167	[ABCF1, ABR, ACOD1, ACP5, ACSBG2, ACTR3, ADA, ADRB2, AGT, AIF1, AKIRIN2, ARG1, ARL4C, BCL10, BCL3, BCL6, BNIP3, BPI, C1QTNF3, C3AR1, C4B, CAMK2G, CAMP, CAP1, CARD9, CCL19, CCL20, CCL22, CCL25, CCL4, CCR3, CCR7, CD209, CD46, CD5, CD83, CDC42, CEBPE, CHAF1A, CHST2, CLEC10A, CLEC4F, CPOX, CSF1R, CTSC, CTSH, CXCL11, CXCL2, CXCL8, CXCR3, DDT, DDX17, DDX3X, DDX58, DEF6, DNAJC3, DNASE1, ECM1, ERAP1, F3,…
GO:0034097	response to cytokine	immune response	Group36	2.81127e-10	3.93858e-07	[4]	13.404	139	[ACOD1, ACP5, ACTR3, ADRB2, AIF1, ALAD, ARG1, ART4, ASAH1, ATP6AP1, BCL6, CAMK2G, CAMP, CAP1, CAPN2, CARD8, CASP3, CBFB, CCL19, CCL20, CCL22, CCL25, CCL4, CCR3, CCR7, CCR8, CD274, CD5, CDC42, CDKN1A, CHAF1A, CHST2, CNPY2, COL1A1, COMMD7, CPOX, CSF1R, CXCL11, CXCL2, CXCL8, CXCR3, DDX58, DTX1, ECM1, F3, FADD, FASN, FCGR1A, FLT3, FN1, FOS, FPR1, FSCN1, GBP6, GLDC, GLUL, GNAO1, GNPNAT1, GSDME, GSN, G…
GO:0071345	cellular response to cytokine stimulus	immune response	Group36	4.74675e-10	3.93858e-07	[5]	13.5191	131	[ACOD1, ACP5, ACTR3, ADRB2, AIF1, ALAD, ARG1, ART4, ASAH1, ATP6AP1, BCL6, CAMK2G, CAMP, CAP1, CAPN2, CARD8, CASP3, CBFB, CCL19, CCL20, CCL22, CCL25, CCL4, CCR3, CCR7, CCR8, CD5, CDC42, CDKN1A, CHAF1A, CHST2, CNPY2, COL1A1, COMMD7, CPOX, CSF1R, CXCL11, CXCL2, CXCL8, CXCR3, DTX1, ECM1, F3, FADD, FASN, FCGR1A, FLT3, FN1, FOS, FPR1, FSCN1, GBP6, GLDC, GLUL, GNAO1, GNPNAT1, GSDME, GSN, GUCY2C, HAMP, H…
GO:0019221	cytokine-mediated signaling pathway	immune response	Group36	1.91705e-08	3.93858e-07	[4, 5, 6]	14.3297	93	[ACP5, ADRB2, ARG1, ART4, ATP6AP1, BCL6, CAMK2G, CAP1, CARD8, CASP3, CBFB, CCL19, CCL20, CCL22, CCL25, CCL4, CCR3, CCR7, CCR8, CD5, CDC42, CDKN1A, CHAF1A, CHST2, CNPY2, COMMD7, CPOX, CSF1R, CXCL11, CXCL2, CXCL8, CXCR3, ECM1, F3, FADD, FCGR1A, FLT3, FN1, FOS, FPR1, FSCN1, GNAO1, HCK, HLA-DPA1, HLA-DQA1, HMOX1, IFNG, IL1B, IL1R2, IL1RAP, IL1RL1, IL2RG, IL4R, IL7R, IRF1, ITGAX, ITGB2, KRAS, MAP3K8, …
GO:0010033	response to organic substance	immune response	Group36	4.39441e-08	3.93858e-07	[3]	10.1413	287	[ABR, ACOD1, ACP5, ACSBG2, ACTB, ACTR3, ACVRL1, ADA, ADNP, ADRB2, AGL, AGT, AGTRAP, AHCYL1, AIF1, AKIRIN2, AKR1A1, ALAD, AMPD1, APC, APLP1, ARFGAP3, ARG1, ARID4A, ART4, ASAH1, ATF6, ATP2B1, ATP6AP1, ATP6V0A1, ATP6V0C, ATP6V1A, ATP6V1C1, ATP6V1E1, BCL10, BCL6, BPI, BSG, C4B, CADM4, CALR, CAMK2G, CAMP, CAP1, CAPN2, CARD8, CARD9, CASP3, CASQ2, CAT, CBFB, CCL19, CCL20, CCL22, CCL25, CCL4, CCR3, CCR7,…
GO:0071310	cellular response to organic substance	immune response	Group36	1.0457e-07	3.93858e-07	[4]	10.4211	245	[ACOD1, ACP5, ACSBG2, ACTB, ACTR3, ACVRL1, ADRB2, AGT, AGTRAP, AHCYL1, AIF1, AKIRIN2, AKR1A1, ALAD, APC, APLP1, ARFGAP3, ARG1, ART4, ASAH1, ATF6, ATP2B1, ATP6AP1, ATP6V0A1, ATP6V0C, ATP6V1A, ATP6V1C1, ATP6V1E1, BCL10, BCL6, BPI, CADM4, CALR, CAMK2G, CAMP, CAP1, CAPN2, CARD8, CASP3, CASQ2, CAT, CBFB, CCL19, CCL20, CCL22, CCL25, CCL4, CCR3, CCR7, CCR8, CD274, CD46, CD5, CDC42, CDKN1A, CEBPE, CHAF1A…
GO:0070887	cellular response to chemical stimulus	immune response	Group36	2.22129e-07	3.93858e-07	[3]	10.025	281	[ACOD1, ACP5, ACSBG2, ACTB, ACTR3, ACVRL1, ADRB2, AGT, AGTRAP, AHCYL1, AIF1, AKIRIN2, AKR1A1, ALAD, APC, APLP1, ARFGAP3, ARG1, ART4, ASAH1, ATF6, ATP2B1, ATP6AP1, ATP6V0A1, ATP6V0C, ATP6V1A, ATP6V1C1, ATP6V1E1, BCL10, BCL6, BNIP3, BPI, BSG, C3AR1, CADM4, CALR, CAMK2G, CAMP, CAP1, CAPN2, CARD8, CASP3, CASQ2, CAT, CBFB, CCL19, CCL20, CCL22, CCL25, CCL4, CCR3, CCR7, CCR8, CD274, CD46, CD5, CDC42, CD…
GO:1901700	response to oxygen-containing compound	immune response	Group36	0.000244732	3.93858e-07	[3]	10.1095	157	[ABR, ACOD1, ACP5, ACSBG2, ACTB, ADA, ADNP, ADRB2, AGT, AGTRAP, AHCYL1, AIF1, AKIRIN2, AKR1A1, ALAD, APC, APLP1, ARG1, ATP2B1, ATP6AP1, ATP6V0A1, ATP6V0C, ATP6V1A, ATP6V1C1, ATP6V1E1, BCL10, BNIP3, BPI, BSG, CALR, CAMP, CAPN2, CARD8, CARD9, CASP3, CAT, CCL19, CCL4, CCR7, CD274, CDKN1A, CEBPE, CHST2, CLDN4, CMPK2, CNPY2, COL18A1, COL1A1, CPT1A, CTSH, CXCL11, CXCL2, CXCL8, CYP1B1, DEF6, DMTN, DNM2,…
GO:0007166	cell surface receptor signaling pathway	immune response	Group36	0.000691632	3.93858e-07	[3, 4, 5]	9.29293	230	[ABI1, ACOD1, ACP5, ACTB, ACTR3, ACVRL1, ADA, ADGRG3, ADRB2, AGO1, AGT, AKIRIN2, AKR1A1, ANPEP, APC, ARF4, ARG1, ART4, ATP6AP1, ATP6V0A1, ATP6V0C, ATP6V1A, ATP6V1C1, ATP6V1E1, BCL10, BCL3, BCL6, BPI, BSG, BTN3A2, C3AR1, CADM4, CAMK2G, CAP1, CARD8, CARD9, CASP10, CASP3, CASP8AP2, CBFB, CCL19, CCL20, CCL22, CCL25, CCL4, CCR3, CCR7, CCR8, CD209, CD274, CD46, CD5, CDC42, CDKN1A, CHAF1A, CHST2, CLEC10…
GO:0050900	leukocyte migration	immune response	Group37	3.88147e-06	0.000127931	[2, 4, 5]	14.8515	60	[ABR, ADA, AIF1, ATP1B1, BSG, C3AR1, CALR, CCL19, CCL20, CCL22, CCL25, CCL4, CCR7, CDC42, COL1A1, CPOX, CXCL11, CXCL2, CXCL8, CXCR3, DDT, ECM1, FADD, FN1, GALK1, GPC1, GPR183, HCK, HMOX1, IL1B, ITGA5, ITGAX, ITGB2, ITGB3, LAT2, LGALS9, LGMN, LYN, MAPK14, MMP14, MOSPD2, P2RY12, PIK3CA, PIK3R1, PLCG1, PPIL2, PTPN11, PTPN6, RET, SAA1, SAMD11, SDC2, SDC4, SELENOP, SERPINE1, SLC7A7, SRC, STK10, THBD, …
GO:0016477	cell migration	immune response	Group37	5.22451e-05	0.000127931	[3, 4]	10.6557	143	[ABR, ACSBG2, ACVRL1, ADA, ADGRG3, AFDN, AGT, AIF1, ALOX15B, APC, ARF4, ATP1B1, BSG, BTG1, C3AR1, CALR, CAP1, CCAR1, CCL19, CCL20, CCL22, CCL25, CCL4, CCR3, CCR7, CCR8, CD274, CD46, CDC42, CDKN1A, CLDN4, COL18A1, COL1A1, CPOX, CSF1R, CTSH, CXCL11, CXCL2, CXCL8, CXCR3, CYP1B1, DDT, DDX58, DLG5, DMTN, DOCK7, DUSP7, ECM1, ELMO3, ELP5, EPHB3, F3, FADD, FAM49B, FES, FGFR1OP, FN1, FOXP1, FSCN1, GADD45A…
GO:0048870	cell motility	immune response	Group37	7.10097e-05	0.000127931	[2, 3]	10.4366	153	[ABR, ACSBG2, ACTB, ACTR3, ACVRL1, ADA, ADGRG3, AFDN, AGT, AIF1, ALOX15B, APC, ARF4, ARMC2, ATP1B1, BSG, BTG1, C3AR1, CADM4, CALR, CAP1, CCAR1, CCL19, CCL20, CCL22, CCL25, CCL4, CCR3, CCR7, CCR8, CD274, CD46, CDC42, CDKN1A, CLDN4, COL18A1, COL1A1, CPOX, CSF1R, CTSH, CXCL11, CXCL2, CXCL8, CXCR3, CYP1B1, DDT, DDX58, DLG5, DMTN, DOCK7, DPCD, DUSP7, ECM1, ELMO3, ELP5, EPHB3, F3, FADD, FAM49B, FES, FG…
GO:2000145	regulation of cell motility	immune response	Group37	8.37857e-05	0.000127931	[3, 4, 5]	11.4253	101	[ABR, ACSBG2, ACVRL1, ADA, ADGRG3, AFDN, AGT, AIF1, ALOX15B, APC, C3AR1, CADM4, CALR, CCAR1, CCL19, CCL20, CCL25, CCL4, CCR7, CD274, CD46, CLDN4, COL18A1, COL1A1, CSF1R, CTSH, CXCL8, CXCR3, CYP1B1, DDT, DDX58, DLG5, DMTN, DOCK7, DUSP7, ECM1, ELP5, F3, FADD, FAM49B, FES, FGFR1OP, FN1, FOXP1, GADD45A, GALK1, GLUL, GNPDA1, GPR183, GRN, HMOX1, HYAL1, IFNG, IL1B, INSR, ITGA5, ITGAX, ITGB3, LGALS9, LGM…
GO:0051272	positive regulation of cellular component movement	immune response	Group37	8.71719e-05	0.000127931	[3, 4, 5]	12.7341	68	[ACSBG2, AGT, AIF1, APC, BCL6, C3AR1, CALR, CCAR1, CCL19, CCL20, CCL4, CCR7, CD274, CLDN4, COL18A1, COL1A1, CSF1R, CTSH, CXCL8, DMTN, DOCK7, ELP5, F3, FADD, FGFR1OP, FN1, FOXP1, GNPDA1, GRN, HMOX1, HYAL1, IFNG, IL1B, INSR, ITGA5, ITGAX, ITGB3, LGALS9, LGMN, LYN, MAPK14, METAP2, MMP14, MOSPD2, MYLK, MYO1E, OPTN, P2RY12, PDGFA, PIK3R1, PLCG1, PLK2, RET, RHOC, RIN2, SELENOP, SEMA3G, SEMA4A, SEMA7A, …
GO:0030334	regulation of cell migration	immune response	Group37	0.000109961	0.000127931	[4, 5, 6]	11.4833	96	[ABR, ACSBG2, ACVRL1, ADA, ADGRG3, AFDN, AGT, AIF1, ALOX15B, APC, C3AR1, CALR, CCAR1, CCL19, CCL20, CCL25, CCL4, CCR7, CD274, CD46, CLDN4, COL18A1, COL1A1, CSF1R, CTSH, CXCL8, CXCR3, CYP1B1, DDT, DDX58, DLG5, DMTN, DOCK7, DUSP7, ECM1, ELP5, F3, FADD, FAM49B, FGFR1OP, FN1, FOXP1, GADD45A, GALK1, GLUL, GNPDA1, GPR183, GRN, HMOX1, HYAL1, IFNG, IL1B, INSR, ITGA5, ITGAX, ITGB3, LGALS9, LGMN, LYN, MACF…
GO:0040012	regulation of locomotion	immune response	Group37	0.000135317	0.000127931	[2, 3]	11.1702	105	[ABR, ACSBG2, ACVRL1, ADA, ADGRG3, AFDN, AGT, AIF1, ALOX15B, APC, ARRDC3, C3AR1, CADM4, CALR, CCAR1, CCL19, CCL20, CCL25, CCL4, CCR7, CD274, CD46, CHMP4B, CLDN4, COL18A1, COL1A1, CSF1R, CTSH, CXCL8, CXCR3, CYP1B1, DDT, DDX58, DLG5, DMTN, DOCK7, DRD3, DUSP7, ECM1, ELP5, F3, FADD, FAM49B, FES, FGFR1OP, FN1, FOXP1, GADD45A, GALK1, GLUL, GNPDA1, GPR183, GRN, HMOX1, HYAL1, IFNG, IL1B, INSR, ITGA5, ITG…
GO:0040017	positive regulation of locomotion	immune response	Group37	0.000227845	0.000127931	[2, 3, 4]	12.3616	67	[ACSBG2, AGT, AIF1, APC, C3AR1, CALR, CCAR1, CCL19, CCL20, CCL4, CCR7, CD274, CHMP4B, CLDN4, COL18A1, COL1A1, CSF1R, CTSH, CXCL8, DMTN, DOCK7, ELP5, F3, FADD, FGFR1OP, FN1, FOXP1, GNPDA1, GRN, HMOX1, HYAL1, IFNG, IL1B, INSR, ITGA5, ITGAX, ITGB3, LGALS9, LGMN, LYN, MAPK14, MMP14, MOSPD2, MYLK, MYO1E, OPTN, P2RY12, PDGFA, PIK3R1, PLCG1, PLK2, RET, RHOC, RIN2, SELENOP, SEMA3G, SEMA4A, SEMA7A, SERPIN…
GO:0051270	regulation of cellular component movement	immune response	Group37	0.000244704	0.000127931	[3, 4]	10.9833	105	[ABR, ACSBG2, ACVRL1, ADA, ADGRG3, AFDN, AGT, AIF1, ALOX15B, APC, BCL6, C3AR1, CADM4, CALR, CCAR1, CCL19, CCL20, CCL25, CCL4, CCR7, CD274, CD46, CLDN4, COL18A1, COL1A1, CSF1R, CTSH, CXCL8, CXCR3, CYP1B1, DDT, DDX58, DLG5, DMTN, DOCK7, DUSP7, ECM1, ELP5, F3, FADD, FAM49B, FES, FGFR1OP, FN1, FOXP1, GADD45A, GALK1, GLUL, GNPDA1, GPR183, GRN, HMOX1, HYAL1, IFNG, IL1B, INSR, ITGA5, ITGAX, ITGB3, LAMP1…
GO:0032879	regulation of localization	immune response	Group37	0.000924796	0.000127931	[2, 3]	9.2878	223	[ABR, ACP5, ACSBG2, ACTB, ACVRL1, ADA, ADGRG3, ADRB2, AFDN, AGT, AHCYL1, AIF1, ALOX15B, ANKFY1, ANPEP, AP3D1, APC, APLNR, ARFGAP3, ARG1, ATG3, ATP1B1, ATP2B1, ATP6AP1, AZIN1, BCL6, BSG, C1QTNF3, C3AR1, C4B, CACNA2D2, CACNB2, CADM4, CALR, CAMK2G, CARD8, CASQ2, CCAR1, CCL19, CCL20, CCL25, CCL4, CCR7, CD274, CD46, CD5, CDC42, CDKN1A, CLDN4, CLIC2, COL18A1, COL1A1, CPOX, CPT1A, CSF1R, CTSH, CXCL11, C…
GO:1904018	positive regulation of vasculature development	development	Group38	4.23225e-05	0.00041884	[3, 4, 5, 6, 7, 8, 9]	17.4603	33	[ACVRL1, APC, APLNR, BTG1, C3AR1, CAMP, CCR3, CD46, CTSH, CXCL8, CYP1B1, ECM1, ERAP1, F3, GRN, HIPK2, HK2, HMOX1, HYAL1, IL1B, ITGA5, ITGAX, ITGB2, MYDGF, OPTN, PLCG1, PLK2, PSMA7, RIN2, SERPINE1, SRPX2, TGFBR2, TMEM100]
GO:0045766	positive regulation of angiogenesis	development	Group38	4.2528e-05	0.00041884	[4, 5, 6, 7, 8, 9, 10, 11, 12]	18.0233	31	[ACVRL1, APC, APLNR, BTG1, C3AR1, CAMP, CCR3, CD46, CTSH, CXCL8, CYP1B1, ECM1, ERAP1, F3, GRN, HIPK2, HK2, HMOX1, HYAL1, IL1B, ITGA5, ITGAX, ITGB2, MYDGF, OPTN, PLCG1, PLK2, PSMA7, SERPINE1, SRPX2, TGFBR2]
GO:0045765	regulation of angiogenesis	development	Group38	0.000114046	0.00041884	[4, 5, 6, 7, 8, 9, 10, 11]	14.7766	43	[ACVRL1, AGO1, AGT, APC, APLNR, BTG1, C3AR1, CAMP, CCR3, CD46, CTSH, CXCL8, CYP1B1, ECM1, ERAP1, F3, GADD45A, GLUL, GPR4, GRN, HIPK2, HK2, HMOX1, HYAL1, IL1B, ITGA5, ITGAX, ITGB2, MECP2, MYDGF, OPTN, PDE3B, PLCG1, PLK2, PSMA7, SARS, SEMA4A, SERPINE1, SPARC, SRPX2, SRSF11, STAT1, TGFBR2]
GO:1901342	regulation of vasculature development	development	Group38	0.000243382	0.00041884	[4, 5, 6, 7, 8]	14.0187	45	[ACVRL1, AGO1, AGT, APC, APLNR, BTG1, C3AR1, CAMP, CCR3, CD46, CTSH, CXCL8, CYP1B1, ECM1, ERAP1, F3, GADD45A, GLUL, GPR4, GRN, HIPK2, HK2, HMOX1, HYAL1, IL1B, ITGA5, ITGAX, ITGB2, MECP2, MYDGF, OPTN, PDE3B, PLCG1, PLK2, PSMA7, RIN2, SARS, SEMA4A, SERPINE1, SPARC, SRPX2, SRSF11, STAT1, TGFBR2, TMEM100]
GO:0001525	angiogenesis	development	Group38	0.000405198	0.00041884	[3, 4, 5, 6, 7, 8, 9, 10]	12.4236	61	[ACVRL1, AGO1, AGT, ANPEP, APC, APLNR, BTG1, C3AR1, CAMP, CCL4, CCR3, CD46, CDC42, COL18A1, CTSH, CXCL8, CXCR3, CYP1B1, ECM1, EPHB3, ERAP1, F3, FN1, GADD45A, GLUL, GPR4, GRN, HIPK2, HK2, HMOX1, HPSE, HYAL1, IL1B, ITGA5, ITGAX, ITGB2, ITGB3, MAPK14, MECP2, MMP14, MYDGF, NCL, OPTN, PDE3B, PDGFA, PIK3CA, PLCG1, PLK2, PSMA7, RNF213, SARS, SAT1, SEMA4A, SERPINE1, SPARC, SRPX2, SRSF11, STAT1, TAL1, TGF…
GO:0048514	blood vessel morphogenesis	development	Group38	0.000562616	0.00041884	[4, 5, 6, 7, 8, 9]	11.8557	69	[ACVRL1, AGO1, AGT, ANPEP, APC, APLNR, BTG1, C3AR1, CAMP, CCL4, CCR3, CD46, CDC42, COL18A1, CTSH, CXCL8, CXCR3, CYP1B1, ECM1, EPHB3, ERAP1, F3, FN1, GADD45A, GATD3A, GLUL, GPR4, GRN, HIPK2, HK2, HMOX1, HPSE, HYAL1, IL1B, ITGA5, ITGAX, ITGB2, ITGB3, MAPK14, MECP2, MMP14, MYDGF, MYLK, MYO1E, NCL, NR2F2, OPTN, PDE3B, PDGFA, PIK3CA, PLCG1, PLK2, PRDM1, PSMA7, QKI, RIN2, RNF213, SARS, SAT1, SEMA4A, SE…
GO:0022603	regulation of anatomical structure morphogenesis	development	Group38	0.00209355	0.00041884	[3, 4]	10.3483	104	[ABR, ACVRL1, ADA, ADNP, AGO1, AGT, APC, APLNR, ARHGAP15, BCL6, BNIP3, BTG1, C3AR1, CALR, CAMP, CAPN2, CAPRIN1, CCL4, CCR3, CD46, CDC42, CLDN4, CSF1R, CTSH, CXCL8, CYP1B1, DMTN, DNM2, DVL3, ECM1, EHD1, EPB41, EPB41L3, EPHB3, ERAP1, F3, FAM49B, FES, FGA, FN1, FOXP1, GADD45A, GATD3A, GLUL, GPR4, GRN, HCK, HEXB, HIPK2, HK2, HMOX1, HYAL1, IL1B, IL4R, INF2, ITGA5, ITGAX, ITGB2, KEL, MACF1, MAPK14, MAP…
GO:0050793	regulation of developmental process	development	Group38	0.00260244	0.00041884	[2, 3]	9.18635	210	[ABR, ACIN1, ACSBG2, ACVRL1, ADA, ADNP, ADRB2, AFDN, AGO1, AGT, AKR1A1, ALOX15B, ANPEP, AP3D1, APC, APLNR, ARHGAP15, ARID4A, ATP2B1, ATP6AP1, BCL6, BLOC1S5, BNIP3, BTG1, C3AR1, CACNA2D2, CALR, CAMK2G, CAMP, CAPN2, CAPRIN1, CBFB, CBLN2, CCDC85B, CCL19, CCL4, CCR3, CD274, CD46, CD83, CDC42, CDKN1A, CLDN4, COL1A1, CPOX, CSF1R, CTSC, CTSH, CXCL8, CYP1B1, DDX17, DDX5, DDX58, DLG5, DMTN, DNM2, DOCK7, D…
GO:0001944	vasculature development	development	Group38	0.00395875	0.00041884	[4, 5, 6, 7]	10.847	73	[ACVRL1, AGO1, AGT, ANPEP, APC, APLNR, BTG1, C3AR1, CAMP, CCL4, CCR3, CD46, CDC42, COL18A1, COL1A1, CTSH, CXCL8, CXCR3, CYP1B1, DNM2, ECM1, EPHB3, ERAP1, F3, FN1, GADD45A, GATD3A, GGNBP2, GLUL, GPR4, GRN, HIPK2, HK2, HMOX1, HPSE, HYAL1, IL1B, ITGA5, ITGAX, ITGB2, ITGB3, MAPK14, MECP2, MMP14, MYDGF, MYLK, MYO1E, NCL, NR2F2, OPTN, PDE3B, PDGFA, PIK3CA, PLCG1, PLK2, PRDM1, PSMA7, QKI, RIN2, RNF213, …
GO:0048646	anatomical structure formation involved in morphogenesis	development	Group38	0.00540033	0.00041884	[2, 3, 4]	10.0196	102	[ABI1, ACVRL1, ADA, AGO1, AGT, ANPEP, APC, APLNR, BCL10, BCL3, BCL6, BTG1, C3AR1, CAMP, CAPN2, CASP3, CASQ2, CCL4, CCR3, CD46, CDC42, CFL2, COL11A1, COL12A1, COL18A1, COL1A1, CPOX, CTSH, CXCL8, CXCR3, CYP1B1, DVL3, ECM1, EHD1, EPB41L3, EPHB3, ERAP1, EXOC4, F3, FN1, GADD45A, GATD3A, GLUL, GNPDA1, GPC1, GPR4, GRN, HIPK2, HK2, HMOX1, HPSE, HYAL1, IL1B, IL4R, ITGA5, ITGAX, ITGB2, ITGB3, KCP, MAPK14, …
GO:0050865	regulation of cell activation	adaptive immune response	Group39	2.01016e-10	3.23958e-07	[3, 4]	16.9043	83	[ABR, ACP5, ACSBG2, ADA, AIF1, AP3D1, ARG1, BCL10, BCL6, BPI, CAMK2G, CASP3, CBFB, CCL19, CCL4, CCR7, CD209, CD274, CD46, CD5, CD83, CDC42, CDKN1A, CPOX, CTSC, DLG5, DMTN, DTX1, DUSP7, FADD, FAM49B, FES, FOXP3, GATD3A, GNAO1, GPAM, GPR183, GRN, GSN, HLA-DPA1, HMGB3, HMOX1, HPSE, IFNG, IL1B, IL1RL1, IL4R, IL7R, IRF1, ITGB2, LAMP1, LGALS9, LGALS9B, LRRC32, LYN, MAP3K8, MMP14, MYDGF, NECTIN2, NLRP3,…
GO:0002694	regulation of leukocyte activation	adaptive immune response	Group39	2.46956e-10	3.23958e-07	[3, 4, 5]	17.1429	78	[ABR, ACP5, ACSBG2, ADA, AIF1, AP3D1, ARG1, BCL10, BCL6, BPI, CAMK2G, CASP3, CBFB, CCL19, CCL4, CCR7, CD209, CD274, CD46, CD5, CD83, CDC42, CDKN1A, CPOX, CTSC, DLG5, DTX1, DUSP7, FADD, FAM49B, FES, FOXP3, GATD3A, GNAO1, GPAM, GPR183, GRN, GSN, HLA-DPA1, HMGB3, HMOX1, HPSE, IFNG, IL1B, IL1RL1, IL4R, IL7R, IRF1, ITGB2, LAMP1, LGALS9, LGALS9B, LRRC32, LYN, MAP3K8, MMP14, MYDGF, NECTIN2, NLRP3, PIK3C…
GO:0050863	regulation of T cell activation	adaptive immune response	Group39	4.48773e-10	3.23958e-07	[5, 6, 7]	19.8606	57	[ACP5, ADA, AIF1, AP3D1, ARG1, BCL10, BCL6, CAMK2G, CASP3, CBFB, CCL19, CCL4, CCR7, CD209, CD274, CD46, CD5, CD83, CDC42, CPOX, DLG5, DTX1, DUSP7, FADD, FAM49B, FOXP3, GATD3A, GNAO1, GPAM, GSN, HLA-DPA1, IFNG, IL1B, IL4R, IL7R, IRF1, LGALS9, LGALS9B, LRRC32, LYN, MAP3K8, MYDGF, NLRP3, PIK3CA, PIK3R1, PRDM1, PTPN11, PTPN6, RUNX3, SDC4, SOCS1, SPATA2, SRC, TFRC, TGFBR2, TRAF2, VCAM1]
GO:1903037	regulation of leukocyte cell-cell adhesion	adaptive immune response	Group39	5.96265e-10	3.23958e-07	[4, 5]	19.8582	56	[ACP5, ADA, AIF1, AP3D1, ARG1, BCL10, BCL6, CASP3, CBFB, CCL19, CCL25, CCL4, CCR7, CD209, CD274, CD46, CD5, CD83, CDC42, CPOX, DLG5, DTX1, DUSP7, FADD, FAM49B, FOXP3, GATD3A, GNAO1, GPAM, HLA-DPA1, IFNG, IL1B, IL4R, IL7R, IRF1, ITGB2, LGALS9, LGALS9B, LRRC32, LYN, MAP3K8, NLRP3, PIK3CA, PIK3R1, PTPN11, PTPN6, RUNX3, SDC4, SELENOP, SOCS1, SPATA2, SRC, TFRC, TGFBR2, TRAF2, VCAM1]
GO:0007159	leukocyte cell-cell adhesion	adaptive immune response	Group39	1.35966e-09	3.23958e-07	[4]	18.8498	59	[ACP5, ADA, AIF1, AP3D1, ARG1, BCL10, BCL6, CASP3, CBFB, CCL19, CCL25, CCL4, CCR7, CD209, CD274, CD46, CD5, CD83, CDC42, CPOX, DLG5, DTX1, DUSP7, FADD, FAM49B, FOXP3, GATD3A, GNAO1, GPAM, HLA-DPA1, IFNG, IL1B, IL4R, IL7R, IRF1, ITGA5, ITGB2, LGALS9, LGALS9B, LRRC32, LYN, MAP3K8, NLRP3, PIK3CA, PIK3R1, PTPN11, PTPN6, RUNX3, SDC4, SELENOP, SOCS1, SPATA2, SRC, STK10, TFRC, TGFBR2, TNIP1, TRAF2, VCAM…
GO:0051249	regulation of lymphocyte activation	adaptive immune response	Group39	7.82547e-09	3.23958e-07	[4, 5, 6]	17.1053	65	[ACP5, ACSBG2, ADA, AIF1, AP3D1, ARG1, BCL10, BCL6, CAMK2G, CASP3, CBFB, CCL19, CCL4, CCR7, CD209, CD274, CD46, CD5, CD83, CDC42, CDKN1A, CPOX, DLG5, DTX1, DUSP7, FADD, FAM49B, FOXP3, GATD3A, GNAO1, GPAM, GPR183, GSN, HLA-DPA1, HMGB3, HPSE, IFNG, IL1B, IL4R, IL7R, IRF1, LAMP1, LGALS9, LGALS9B, LRRC32, LYN, MAP3K8, MMP14, MYDGF, NLRP3, PIK3CA, PIK3R1, PRDM1, PTPN11, PTPN6, RUNX3, SDC4, SLC12A9, SO…
GO:0022407	regulation of cell-cell adhesion	adaptive immune response	Group39	9.06102e-08	3.23958e-07	[3, 4]	16.4021	62	[ACP5, ADA, AFDN, AIF1, AP3D1, ARG1, BCL10, BCL6, CASP3, CBFB, CCL19, CCL25, CCL4, CCR7, CD209, CD274, CD46, CD5, CD83, CDC42, CPOX, DLG5, DMTN, DTX1, DUSP7, EPHB3, FADD, FAM49B, FGA, FOXP3, GATD3A, GNAO1, GPAM, HLA-DPA1, IFNG, IL1B, IL4R, IL7R, IRF1, ITGB2, LGALS9, LGALS9B, LRRC32, LYN, MAP3K8, MAPK14, NLRP3, PIK3CA, PIK3R1, PRKCD, PTPN11, PTPN6, RUNX3, SDC4, SELENOP, SOCS1, SPATA2, SRC, TFRC, T…
GO:0050866	negative regulation of cell activation	adaptive immune response	Group39	0.000207616	3.23958e-07	[3, 4, 5]	16.9591	29	[ABR, ARG1, BCL6, BPI, CASP3, CBFB, CD274, CPOX, DLG5, DTX1, DUSP7, FOXP3, GRN, HMGB3, HMOX1, HPSE, IL4R, IRF1, LGALS9, LGALS9B, LRRC32, LYN, PDGFA, PRKCD, PTPN6, RUNX3, SDC4, SOCS1, THBD]
GO:0002695	negative regulation of leukocyte activation	adaptive immune response	Group39	0.000407337	3.23958e-07	[3, 4, 5, 6]	17.1053	26	[ABR, ARG1, BCL6, BPI, CASP3, CBFB, CD274, CPOX, DLG5, DTX1, DUSP7, FOXP3, GRN, HMGB3, HMOX1, HPSE, IL4R, IRF1, LGALS9, LGALS9B, LRRC32, LYN, PTPN6, RUNX3, SDC4, SOCS1]
GO:0050777	negative regulation of immune response	adaptive immune response	Group39	0.000980777	3.23958e-07	[3, 4, 5]	17.4603	22	[ABR, ACOD1, ARG1, BCL6, CD5, CHAF1A, CPOX, DUSP7, FOXP3, GRN, HMOX1, HPSE, IL1RL1, IL4R, IL7R, LGALS9, LYN, PARP14, PTPN6, SAMHD1, SPATA2, TRAPPC9]
GO:0051250	negative regulation of lymphocyte activation	adaptive immune response	Group39	0.00120517	3.23958e-07	[4, 5, 6, 7]	17.1875	22	[ARG1, BCL6, CASP3, CBFB, CD274, CPOX, DLG5, DTX1, DUSP7, FOXP3, HMGB3, HPSE, IL4R, IRF1, LGALS9, LGALS9B, LRRC32, LYN, PTPN6, RUNX3, SDC4, SOCS1]
GO:0002683	negative regulation of immune system process	adaptive immune response	Group39	0.00343051	3.23958e-07	[2, 3, 4]	12.0907	48	[ABR, ACOD1, ADA, ARG1, BCL10, BCL6, BPI, CASP3, CBFB, CCL25, CCL4, CD274, CD5, CHAF1A, CPOX, DDT, DLG5, DTX1, DUSP7, FADD, FOXP3, GATD3A, GPAM, GPR55, GRN, HMGB3, HMOX1, HPSE, IL1RL1, IL4R, IL7R, IRF1, LGALS9, LGALS9B, LRRC32, LYN, NFKBIA, PARP14, PIK3R1, PTPN6, RUNX3, SAMHD1, SDC4, SOCS1, SPATA2, TAL1, TAPBPL, TRAPPC9]
GO:0002250	adaptive immune response	adaptive immune response	Group40	4.70032e-08	4.8387e-12	[3]	16.9492	60	[ACP5, ADA, ALCAM, ARG1, BACH2, BCL10, BCL3, BCL6, BTN3A2, C4B, CAMK2G, CCL19, CD1B, CD209, CD274, CD46, CD5, CLEC10A, CLEC4F, CPOX, CTSC, CTSH, DUSP7, ERAP1, EXO1, FADD, FAM49B, FGA, FOXP3, GNAO1, GPR183, HLA-DPA1, HLA-DQA1, HPSE, IFNG, IL1B, IL1RL1, IL4R, IL7R, IRF1, LAT2, LYN, MYDGF, NBN, NECTIN2, NLRP3, PRDM1, PRKCD, PSMA7, PTPN6, RELB, SEMA4A, SPATA2, TANK, TAP1, TAP2, TCIRG1, TFRC, TRAF2, T…
GO:0002443	leukocyte mediated immunity	adaptive immune response	Group40	3.57661e-07	4.8387e-12	[3]	13.3903	94	[ABR, ACP5, ADGRG3, AGL, ALAD, ANPEP, APC, ARG1, ARHGAP45, ASAH1, ATP6V0A1, ATP6V0C, ATP6V1C1, BCL10, BCL3, BCL6, BPI, BTN3A2, C3AR1, C4B, CAMP, CAP1, CAT, CD1B, CD46, CPOX, CTSC, CTSH, CYSTM1, DDX3X, DDX58, DEGS1, DNAJC3, DNASE1, DUSP7, EEF1A1, EEF2, EXO1, FADD, FAM49B, FES, FOXP3, FPR1, FUCA2, GGH, GLB1, GNAO1, GNPDA1, GRN, GSN, GYG1, GZMK, HEXB, HMOX1, HP, HPSE, IL1B, IL4R, IL7R, ITGAX, ITGB2,…
GO:0046649	lymphocyte activation	adaptive immune response	Group40	9.31307e-07	4.8387e-12	[3, 4]	13.6964	83	[ACP5, ACSBG2, ADA, ADGRG3, AIF1, AKIRIN2, AP3D1, ARG1, BCL10, BCL3, BCL6, CAMK2G, CASP3, CBFB, CCL19, CCL4, CCR7, CD209, CD274, CD46, CD5, CD83, CDC42, CDKN1A, CMTM7, CPOX, CXCL8, DLG5, DTX1, DUSP7, EXO1, FADD, FAM49B, FLT3, FOXP1, FOXP3, GATD3A, GNAO1, GPAM, GPR183, GSN, HLA-DPA1, HMGB3, HPSE, IFNG, IL1B, IL4R, IL7R, IRF1, ITGB2, LAMP1, LAT2, LGALS9, LGALS9B, LRRC32, LYN, MAP3K8, MMP14, MYDGF, …
GO:0042110	T cell activation	adaptive immune response	Group40	9.74597e-07	4.8387e-12	[4, 5]	15.0115	65	[ACP5, ACSBG2, ADA, AIF1, AP3D1, ARG1, BCL10, BCL3, BCL6, CAMK2G, CASP3, CBFB, CCL19, CCL4, CCR7, CD209, CD274, CD46, CD5, CD83, CDC42, CPOX, CXCL8, DLG5, DTX1, DUSP7, FADD, FAM49B, FOXP1, FOXP3, GATD3A, GNAO1, GPAM, GPR183, GSN, HLA-DPA1, IFNG, IL1B, IL4R, IL7R, IRF1, LGALS9, LGALS9B, LRRC32, LYN, MAP3K8, MYDGF, NLRP3, PIK3CA, PIK3R1, PRDM1, PTPN11, PTPN6, RELB, RUNX3, SDC4, SEMA4A, SOCS1, SPATA…
GO:0002460	adaptive immune response based on somatic recombination of immune receptors built from immunoglobulin superfamily domains	adaptive immune response	Group40	3.37169e-06	4.8387e-12	[4]	17.5	42	[ACP5, ADA, ARG1, BACH2, BCL10, BCL3, BCL6, BTN3A2, C4B, CCL19, CD1B, CD274, CD46, CD5, CPOX, CTSC, CTSH, DUSP7, EXO1, FADD, FAM49B, FOXP3, GNAO1, HPSE, IL1B, IL1RL1, IL4R, IL7R, MYDGF, NBN, NECTIN2, NLRP3, PRKCD, PSMA7, PTPN6, RELB, SEMA4A, TANK, TCIRG1, TFRC, TRAF2, TRAPPC9]
GO:0002819	regulation of adaptive immune response	adaptive immune response	Group40	2.54787e-05	4.8387e-12	[4, 5]	20	27	[ADA, ARG1, BCL6, CCL19, CD1B, CD274, CD5, CPOX, DUSP7, FADD, FAM49B, FOXP3, GNAO1, HPSE, IL1B, IL1RL1, IL4R, IL7R, IRF1, MYDGF, NECTIN2, NLRP3, PTPN6, TANK, TFRC, TRAF2, TRAPPC9]
GO:0002703	regulation of leukocyte mediated immunity	adaptive immune response	Group40	5.55372e-05	4.8387e-12	[4, 5]	18.3544	29	[ABR, ARG1, BCL6, CD1B, CPOX, DDX58, DNASE1, DUSP7, FADD, FAM49B, FES, FOXP3, HMOX1, HPSE, IL1B, IL4R, IL7R, ITGB2, LAMP1, LGALS9, LYN, NECTIN2, NLRP3, PTPN6, SNX4, STX4, TANK, TFRC, TRAF2]
GO:0002699	positive regulation of immune effector process	adaptive immune response	Group40	0.000171695	4.8387e-12	[3, 4, 5]	17.1598	29	[ARG1, BCL10, CCL19, CD1B, CD46, DDX58, FADD, FAM49B, FES, FOXP3, GNPDA1, HMOX1, IFNG, IL1B, IL4R, ITGB2, LAMP1, LGALS9, LYN, MAPK14, NECTIN2, NLRP3, PSMA7, SEMA7A, SNX4, STX4, TANK, TFRC, TRAF2]
GO:0002449	lymphocyte mediated immunity	adaptive immune response	Group40	0.000328111	4.8387e-12	[4]	15.3846	34	[ACP5, ARG1, BCL10, BCL3, BCL6, BTN3A2, C4B, CD1B, CD46, CPOX, CTSC, CTSH, DUSP7, EXO1, FADD, FAM49B, FOXP3, GNAO1, HPSE, IL1B, IL4R, IL7R, LAMP1, LGALS9, NBN, NECTIN2, NLRP3, PRKCD, PSMA7, PTPN6, TANK, TCIRG1, TFRC, TRAF2]
GO:0002697	regulation of immune effector process	adaptive immune response	Group40	0.000363615	4.8387e-12	[3, 4]	13.6499	46	[ABR, ACP5, ARG1, BCL10, BCL6, C3AR1, C4B, CAP1, CCL19, CD1B, CD46, CPOX, DBI, DDX58, DNASE1, DUSP7, FADD, FAM49B, FES, FOXP3, GNPDA1, GRN, HERC5, HMOX1, HPSE, IFNG, IL1B, IL4R, IL7R, ITGB2, LAMP1, LGALS9, LYN, MAPK14, MYDGF, NECTIN2, NLRP3, PSMA7, PTPN6, SEMA7A, SNX4, STAT1, STX4, TANK, TFRC, TRAF2]
GO:0042113	B cell activation	adaptive immune response	Group40	0.00449435	4.8387e-12	[4, 5]	13.5371	31	[ACP5, ADA, ADGRG3, AKIRIN2, BCL3, BCL6, CASP3, CDKN1A, CMTM7, CPOX, EXO1, FLT3, FOXP3, GNAO1, GPR183, HMGB3, HPSE, IL7R, LAT2, LYN, MMP14, NBN, PIK3R1, PRKCD, PTPN6, SLC12A9, TCF3, TCIRG1, TFRC, TRAF2, VCAM1]
GO:0016064	immunoglobulin mediated immune response	adaptive immune response	Group40	0.00520066	4.8387e-12	[6]	15.748	20	[ACP5, BCL10, BCL3, BCL6, C4B, CD46, CPOX, EXO1, FOXP3, GNAO1, HPSE, IL4R, NBN, NECTIN2, PRKCD, PSMA7, PTPN6, TCIRG1, TFRC, TRAF2]
GO:0002285	lymphocyte activation involved in immune response	adaptive immune response	Group40	0.00792571	4.8387e-12	[4, 5]	14.5695	22	[ACP5, ADA, BCL3, BCL6, CCL19, CD46, EXO1, FOXP1, FOXP3, GPR183, HPSE, IFNG, IL4R, LAMP1, LGALS9, MYDGF, NBN, NLRP3, RELB, SEMA4A, TFRC, TRAF2]
GO:0031347	regulation of defense response	immune response	Group41	7.21625e-07	1.77789e-05	[4, 5]	13.3929	90	[ABR, ACOD1, ACP5, ACSBG2, ADA, ADRB2, AGT, ARG1, ARL4C, BCL10, BCL6, C1QTNF3, CAP1, CARD9, CCR7, CD209, CD5, CHAF1A, CHST2, CLEC10A, CLEC4F, CPOX, CTSC, CTSH, DDT, DDX3X, DDX58, DNASE1, ERAP1, FADD, FGA, FOXP1, FOXP3, GRN, HCK, HERC5, HMGB3, ICAM2, IFNG, IL1B, IL1R2, IL1RL1, IRF1, ITGB2, KRAS, LAMP1, LGALS9, LGMN, LYN, MAPK14, MARCKSL1, METRNL, MYDGF, NECTIN2, NFKB1, NFKBIA, NLRP3, NOS2, OPTN, P…
GO:0050663	cytokine secretion	immune response	Group41	2.40965e-06	1.77789e-05	[3, 5, 6, 7, 8, 9]	18.1818	40	[ADRB2, AGT, AIF1, ALOX15B, BTN3A2, C1QTNF3, CARD8, CCL19, CCR7, CD274, CD5, CSF1R, DDX58, FN1, FOXP1, FOXP3, GPAM, IFNG, IL1B, IL1R2, IL1RAP, IL1RL1, IL4R, LGALS9, LGALS9B, LRRC32, LYN, MAPK14, NBN, NLRP3, NOS2, SAA1, SOCS1, SRC, TCIRG1, TFRC, TLR10, TLR5, TRAPPC9, TRIM16]
GO:0050707	regulation of cytokine secretion	immune response	Group41	4.20668e-06	1.77789e-05	[4, 5, 6, 7, 8, 9, 10]	18.75	36	[ADRB2, AIF1, ALOX15B, C1QTNF3, CARD8, CCL19, CCR7, CD274, CD5, CSF1R, DDX58, FN1, FOXP1, FOXP3, GPAM, IFNG, IL1B, IL1R2, IL1RAP, IL1RL1, IL4R, LGALS9, LGALS9B, LRRC32, LYN, MAPK14, NBN, NLRP3, SAA1, SOCS1, SRC, TFRC, TLR10, TLR5, TRAPPC9, TRIM16]
GO:0001817	regulation of cytokine production	immune response	Group41	4.38386e-06	1.77789e-05	[3, 4]	13.1329	83	[ACOD1, ACP5, ACSBG2, ADRB2, AGT, AIF1, AKIRIN2, ALOX15B, ARG1, ATP2B1, BCL10, BCL3, BCL6, BPI, BTN3A2, C1QTNF3, C3AR1, CAP1, CAPN2, CARD8, CARD9, CCL19, CCR7, CD274, CD46, CD5, CD83, CPOX, CSF1R, CYP1B1, DDT, DDX3X, DDX58, FADD, FAM49B, FN1, FOXP1, FOXP3, GPAM, HERC5, HLA-DPA1, HMOX1, HPSE, IFNG, IL1B, IL1R2, IL1RAP, IL1RL1, IL4R, IRF1, LGALS9, LGALS9B, LITAF, LRRC32, LYN, MAPK14, MYDGF, NBN, NF…
GO:0032940	secretion by cell	immune response	Group41	6.4167e-06	1.77789e-05	[3, 5]	10.9668	152	[ABR, ACP5, ADGRG3, ADRB2, AGL, AGT, AIF1, ALAD, ALOX15B, ANK1, ANPEP, APC, ARFGAP3, ARG1, ARHGAP45, ARID4A, ASAH1, ATP6AP1, ATP6V0A1, ATP6V0C, ATP6V1C1, BPI, BTN3A2, C1QTNF3, C3AR1, CACNA2D2, CACNB2, CAMK2G, CAMP, CAP1, CARD8, CAT, CCL19, CCR7, CD274, CD5, CPOX, CPT1A, CSF1R, CTSC, CTSH, CYB5R4, CYSTM1, DDX3X, DDX58, DEGS1, DMTN, DNAJC3, DRD3, ECM1, EEF1A1, EEF2, EXOC4, F3, FAM49B, FES, FGA, FN1…
GO:0140352	export from cell	immune response	Group41	7.46977e-06	1.77789e-05	[2, 4]	10.8772	155	[ABR, ACP5, ADGRG3, ADRB2, AGL, AGT, AIF1, ALAD, ALOX15B, ANK1, ANPEP, APC, ARFGAP3, ARG1, ARHGAP45, ARID4A, ASAH1, ATP1B1, ATP2B1, ATP6AP1, ATP6V0A1, ATP6V0C, ATP6V1C1, BPI, BTN3A2, C1QTNF3, C3AR1, CACNA2D2, CACNB2, CAMK2G, CAMP, CAP1, CARD8, CAT, CCL19, CCR7, CD274, CD5, CPOX, CPT1A, CSF1R, CTSC, CTSH, CYB5R4, CYSTM1, DDX3X, DDX58, DEGS1, DMTN, DNAJC3, DRD3, ECM1, EEF1A1, EEF2, EXOC4, F3, FAM49…
GO:0001819	positive regulation of cytokine production	immune response	Group41	2.70846e-05	1.77789e-05	[3, 4, 5]	14.1089	57	[ACP5, ACSBG2, AGT, AIF1, AKIRIN2, ALOX15B, BCL10, BCL3, C1QTNF3, C3AR1, CARD8, CARD9, CCL19, CCR7, CD274, CD46, CD5, CD83, CSF1R, CYP1B1, DDT, DDX3X, DDX58, FADD, FAM49B, FOXP3, HLA-DPA1, HMOX1, HPSE, IFNG, IL1B, IL1RAP, IL1RL1, IL4R, IRF1, LGALS9, LGALS9B, MAPK14, MYDGF, NBN, NFKB1, NLRP3, PIK3R1, PTPN11, SAA1, SEMA7A, SERPINE1, SIGLEC16, SRC, STAT1, SULF2, TANK, TFRC, TLR5, TRAF2, TRAPPC9, TRI…
GO:0046903	secretion	immune response	Group41	3.74587e-05	1.77789e-05	[4]	10.5228	157	[ABR, ACOD1, ACP5, ADA, ADGRG3, ADRB2, AGL, AGT, AIF1, ALAD, ALOX15B, ANK1, ANPEP, APC, ARFGAP3, ARG1, ARHGAP45, ARID4A, ASAH1, ATP6AP1, ATP6V0A1, ATP6V0C, ATP6V1C1, BPI, BTN3A2, C1QTNF3, C3AR1, CACNA2D2, CACNB2, CAMK2G, CAMP, CAP1, CARD8, CAT, CCL19, CCR7, CD274, CD5, CPOX, CPT1A, CSF1R, CTSC, CTSH, CYB5R4, CYSTM1, DDX3X, DDX58, DEGS1, DMTN, DNAJC3, DRD3, ECM1, EEF1A1, EEF2, EXOC4, F3, FAM49B, F…
GO:0050715	positive regulation of cytokine secretion	immune response	Group41	0.000194863	1.77789e-05	[4, 5, 6, 7, 8, 9, 10, 11]	18.75	24	[AIF1, ALOX15B, C1QTNF3, CARD8, CCL19, CD274, CD5, CSF1R, DDX58, IFNG, IL1B, IL1RAP, IL1RL1, IL4R, LGALS9, LGALS9B, MAPK14, NBN, NLRP3, SAA1, SRC, TFRC, TRAPPC9, TRIM16]
GO:0050708	regulation of protein secretion	immune response	Group41	0.000314955	1.77789e-05	[4, 5, 6, 7, 8, 9]	12.809	57	[ACP5, ADRB2, AIF1, ALOX15B, C1QTNF3, CACNA2D2, CARD8, CCL19, CCR7, CD274, CD5, CPT1A, CSF1R, DDX58, DRD3, FGA, FN1, FOXP1, FOXP3, GLUL, GNPDA1, GPAM, IFNG, IL1B, IL1R2, IL1RAP, IL1RL1, IL4R, ITPR3, LGALS9, LGALS9B, LRRC32, LYN, MAPK14, NADK, NBN, NLRP3, NOS2, PFKFB2, PIM3, PTPN11, SAA1, SBNO1, SEC24A, SERP1, SOCS1, SRC, STX4, TANK, TCIRG1, TFRC, TLR10, TLR5, TRAF2, TRAPPC9, TRIM16, WLS]
GO:0051223	regulation of protein transport	immune response	Group41	0.00185052	1.77789e-05	[5, 6, 7, 8]	11.0949	76	[ACP5, ADRB2, AIF1, ALOX15B, APC, AZIN1, BSG, C1QTNF3, CACNA2D2, CARD8, CCL19, CCR7, CD274, CD5, CDC42, CDKN1A, CPT1A, CSF1R, DDX58, DMTN, DRD3, FGA, FN1, FOXP1, FOXP3, GCC2, GLUL, GNPDA1, GPAM, IFNG, IL1B, IL1R2, IL1RAP, IL1RL1, IL4R, ITGB2, ITGB3, ITPR3, KMT2A, LGALS9, LGALS9B, LRRC32, LYN, MAPK14, MYO1E, NADK, NBN, NLRP3, NOS2, NPEPPS, PFKFB2, PIK3R1, PIM3, PRKCD, PTPN11, RBCK1, SAA1, SBNO1, S…
GO:0050714	positive regulation of protein secretion	immune response	Group41	0.00258808	1.77789e-05	[4, 5, 6, 7, 8, 9, 10]	13.6546	34	[ADRB2, AIF1, ALOX15B, C1QTNF3, CARD8, CCL19, CD274, CD5, CSF1R, DDX58, FGA, GLUL, GNPDA1, IFNG, IL1B, IL1RAP, IL1RL1, IL4R, LGALS9, LGALS9B, MAPK14, NADK, NBN, NLRP3, PFKFB2, SAA1, SEC24A, SERP1, SRC, STX4, TFRC, TRAPPC9, TRIM16, WLS]
GO:0002790	peptide secretion	immune response	Group41	0.00380141	1.77789e-05	[5, 6, 7]	11.1492	65	[ACP5, ADRB2, AGT, AIF1, ALOX15B, ARFGAP3, BTN3A2, C1QTNF3, CACNA2D2, CAMK2G, CARD8, CCL19, CCR7, CD274, CD5, CPT1A, CSF1R, CYB5R4, DDX58, DMTN, DRD3, FGA, FN1, FOXP1, FOXP3, GLUL, GNPDA1, GPAM, IFNG, IL1B, IL1R2, IL1RAP, IL1RL1, IL4R, ITPR3, LGALS9, LGALS9B, LRRC32, LYN, MAPK14, NADK, NBN, NLRP3, NOS2, PFKFB2, PIM3, PTPN11, SAA1, SBNO1, SEC24A, SERP1, SLC16A10, SOCS1, SRC, STX4, TANK, TCIRG1, TF…
GO:0070201	regulation of establishment of protein localization	immune response	Group41	0.00425974	1.77789e-05	[4, 5]	10.6557	78	[ACP5, ADRB2, AIF1, ALOX15B, APC, AZIN1, BSG, C1QTNF3, CACNA2D2, CARD8, CCL19, CCR7, CD274, CD5, CDC42, CDKN1A, CPT1A, CSF1R, DDX58, DMTN, DRD3, FGA, FN1, FOXP1, FOXP3, GCC2, GLUL, GNPDA1, GPAM, IFNG, IL1B, IL1R2, IL1RAP, IL1RL1, IL4R, ITGB2, ITGB3, ITPR3, KMT2A, LGALS9, LGALS9B, LRRC32, LYN, MAPK14, MAPK8, MAPT, MYO1E, NADK, NBN, NLRP3, NOS2, NPEPPS, PFKFB2, PIK3R1, PIM3, PRKCD, PTPN11, RBCK1, S…
GO:0001818	negative regulation of cytokine production	immune response	Group41	0.00474978	1.77789e-05	[3, 4, 5]	13.3333	32	[ACOD1, ACP5, ADRB2, ARG1, ATP2B1, BCL3, BCL6, BPI, C1QTNF3, CARD8, CD274, CD5, CD83, CPOX, DDX58, FN1, FOXP3, HERC5, HMOX1, IFNG, IL1R2, IL1RL1, LGALS9, LGALS9B, LRRC32, NFKB1, NLRP3, PTPN6, RELB, SARS, TIFA, TRAPPC9]
GO:0050865	regulation of cell activation	adaptive immune response	Group42	2.01016e-10	1.28426e-08	[3, 4]	16.9043	83	[ABR, ACP5, ACSBG2, ADA, AIF1, AP3D1, ARG1, BCL10, BCL6, BPI, CAMK2G, CASP3, CBFB, CCL19, CCL4, CCR7, CD209, CD274, CD46, CD5, CD83, CDC42, CDKN1A, CPOX, CTSC, DLG5, DMTN, DTX1, DUSP7, FADD, FAM49B, FES, FOXP3, GATD3A, GNAO1, GPAM, GPR183, GRN, GSN, HLA-DPA1, HMGB3, HMOX1, HPSE, IFNG, IL1B, IL1RL1, IL4R, IL7R, IRF1, ITGB2, LAMP1, LGALS9, LGALS9B, LRRC32, LYN, MAP3K8, MMP14, MYDGF, NECTIN2, NLRP3,…
GO:0045321	leukocyte activation	adaptive immune response	Group42	2.39307e-10	1.28426e-08	[2, 3]	13.2541	145	[ABR, ACP5, ACSBG2, ADA, ADGRG3, AGL, AIF1, AKIRIN2, ALAD, ANPEP, AP3D1, APC, ARG1, ARHGAP45, ASAH1, ATP6V0A1, ATP6V0C, ATP6V1C1, BATF3, BCL10, BCL3, BCL6, BPI, C3AR1, CAMK2G, CAMP, CAP1, CASP3, CAT, CBFB, CCL19, CCL4, CCR7, CD209, CD274, CD46, CD5, CD83, CDC42, CDKN1A, CMTM7, CPOX, CTSC, CTSH, CXCL8, CYSTM1, DDX3X, DEGS1, DLG5, DNAJC3, DNASE1, DTX1, DUSP7, EEF1A1, EEF2, EXO1, FADD, FAM49B, FES, …
GO:0002696	positive regulation of leukocyte activation	adaptive immune response	Group42	2.41748e-10	1.28426e-08	[3, 4, 5, 6]	20.2847	57	[ACP5, ACSBG2, ADA, AIF1, AP3D1, BCL10, BCL6, CBFB, CCL19, CCL4, CCR7, CD209, CD274, CD46, CD5, CD83, CDC42, CDKN1A, CPOX, CTSC, FADD, FAM49B, FOXP3, GATD3A, GNAO1, GPAM, GPR183, HLA-DPA1, IFNG, IL1B, IL1RL1, IL4R, IL7R, ITGB2, LAMP1, LGALS9, LYN, MAP3K8, MMP14, NECTIN2, NLRP3, PIK3CA, PIK3R1, PTPN11, PTPN6, RUNX3, SLC12A9, SNX4, SOCS1, SPATA2, SRC, STX4, TFRC, TGFBR2, TRAF2, TRAPPC9, VCAM1]
GO:0002694	regulation of leukocyte activation	adaptive immune response	Group42	2.46956e-10	1.28426e-08	[3, 4, 5]	17.1429	78	[ABR, ACP5, ACSBG2, ADA, AIF1, AP3D1, ARG1, BCL10, BCL6, BPI, CAMK2G, CASP3, CBFB, CCL19, CCL4, CCR7, CD209, CD274, CD46, CD5, CD83, CDC42, CDKN1A, CPOX, CTSC, DLG5, DTX1, DUSP7, FADD, FAM49B, FES, FOXP3, GATD3A, GNAO1, GPAM, GPR183, GRN, GSN, HLA-DPA1, HMGB3, HMOX1, HPSE, IFNG, IL1B, IL1RL1, IL4R, IL7R, IRF1, ITGB2, LAMP1, LGALS9, LGALS9B, LRRC32, LYN, MAP3K8, MMP14, MYDGF, NECTIN2, NLRP3, PIK3C…
GO:0050863	regulation of T cell activation	adaptive immune response	Group42	4.48773e-10	1.28426e-08	[5, 6, 7]	19.8606	57	[ACP5, ADA, AIF1, AP3D1, ARG1, BCL10, BCL6, CAMK2G, CASP3, CBFB, CCL19, CCL4, CCR7, CD209, CD274, CD46, CD5, CD83, CDC42, CPOX, DLG5, DTX1, DUSP7, FADD, FAM49B, FOXP3, GATD3A, GNAO1, GPAM, GSN, HLA-DPA1, IFNG, IL1B, IL4R, IL7R, IRF1, LGALS9, LGALS9B, LRRC32, LYN, MAP3K8, MYDGF, NLRP3, PIK3CA, PIK3R1, PRDM1, PTPN11, PTPN6, RUNX3, SDC4, SOCS1, SPATA2, SRC, TFRC, TGFBR2, TRAF2, VCAM1]
GO:0051249	regulation of lymphocyte activation	adaptive immune response	Group42	7.82547e-09	1.28426e-08	[4, 5, 6]	17.1053	65	[ACP5, ACSBG2, ADA, AIF1, AP3D1, ARG1, BCL10, BCL6, CAMK2G, CASP3, CBFB, CCL19, CCL4, CCR7, CD209, CD274, CD46, CD5, CD83, CDC42, CDKN1A, CPOX, DLG5, DTX1, DUSP7, FADD, FAM49B, FOXP3, GATD3A, GNAO1, GPAM, GPR183, GSN, HLA-DPA1, HMGB3, HPSE, IFNG, IL1B, IL4R, IL7R, IRF1, LAMP1, LGALS9, LGALS9B, LRRC32, LYN, MAP3K8, MMP14, MYDGF, NLRP3, PIK3CA, PIK3R1, PRDM1, PTPN11, PTPN6, RUNX3, SDC4, SLC12A9, SO…
GO:0002366	leukocyte activation involved in immune response	adaptive immune response	Group42	2.19772e-07	1.28426e-08	[3, 4]	13.8801	88	[ABR, ACP5, ADA, ADGRG3, AGL, ALAD, ANPEP, APC, ARG1, ARHGAP45, ASAH1, ATP6V0A1, ATP6V0C, ATP6V1C1, BCL3, BCL6, BPI, C3AR1, CAMP, CAP1, CAT, CCL19, CD46, CPOX, CTSC, CTSH, CYSTM1, DDX3X, DEGS1, DNAJC3, DNASE1, EEF1A1, EEF2, EXO1, FES, FOXP1, FOXP3, FPR1, FUCA2, GGH, GLB1, GNPDA1, GPR183, GRN, GSN, GYG1, GZMK, HEXB, HMOX1, HP, HPSE, IFNG, IL4R, ITGAX, ITGB2, LAMP1, LAMP2, LAT2, LGALS9, LYN, MAN2B1…
GO:0002274	myeloid leukocyte activation	adaptive immune response	Group42	2.26879e-07	1.28426e-08	[3, 4]	14.094	84	[ABR, ADGRG3, AGL, AIF1, ALAD, ANPEP, APC, ARG1, ARHGAP45, ASAH1, ATP6V0A1, ATP6V0C, ATP6V1C1, BATF3, BPI, C3AR1, CAMK2G, CAMP, CAP1, CAT, CD5, CPOX, CTSC, CTSH, CXCL8, CYSTM1, DDX3X, DEGS1, DNAJC3, DNASE1, EEF1A1, EEF2, FES, FOXP1, FPR1, FUCA2, GGH, GLB1, GNPDA1, GRN, GSN, GYG1, GZMK, HEXB, HMOX1, HP, HPSE, IFNG, IL1RL1, IL4R, ITGAX, ITGB2, LAMP1, LAMP2, LAT2, LGALS9, LYN, MAN2B1, MAPK14, MAPT, …
GO:0002443	leukocyte mediated immunity	adaptive immune response	Group42	3.57661e-07	1.28426e-08	[3]	13.3903	94	[ABR, ACP5, ADGRG3, AGL, ALAD, ANPEP, APC, ARG1, ARHGAP45, ASAH1, ATP6V0A1, ATP6V0C, ATP6V1C1, BCL10, BCL3, BCL6, BPI, BTN3A2, C3AR1, C4B, CAMP, CAP1, CAT, CD1B, CD46, CPOX, CTSC, CTSH, CYSTM1, DDX3X, DDX58, DEGS1, DNAJC3, DNASE1, DUSP7, EEF1A1, EEF2, EXO1, FADD, FAM49B, FES, FOXP3, FPR1, FUCA2, GGH, GLB1, GNAO1, GNPDA1, GRN, GSN, GYG1, GZMK, HEXB, HMOX1, HP, HPSE, IL1B, IL4R, IL7R, ITGAX, ITGB2,…
GO:0046649	lymphocyte activation	adaptive immune response	Group42	9.31307e-07	1.28426e-08	[3, 4]	13.6964	83	[ACP5, ACSBG2, ADA, ADGRG3, AIF1, AKIRIN2, AP3D1, ARG1, BCL10, BCL3, BCL6, CAMK2G, CASP3, CBFB, CCL19, CCL4, CCR7, CD209, CD274, CD46, CD5, CD83, CDC42, CDKN1A, CMTM7, CPOX, CXCL8, DLG5, DTX1, DUSP7, EXO1, FADD, FAM49B, FLT3, FOXP1, FOXP3, GATD3A, GNAO1, GPAM, GPR183, GSN, HLA-DPA1, HMGB3, HPSE, IFNG, IL1B, IL4R, IL7R, IRF1, ITGB2, LAMP1, LAT2, LGALS9, LGALS9B, LRRC32, LYN, MAP3K8, MMP14, MYDGF, …
GO:0042110	T cell activation	adaptive immune response	Group42	9.74597e-07	1.28426e-08	[4, 5]	15.0115	65	[ACP5, ACSBG2, ADA, AIF1, AP3D1, ARG1, BCL10, BCL3, BCL6, CAMK2G, CASP3, CBFB, CCL19, CCL4, CCR7, CD209, CD274, CD46, CD5, CD83, CDC42, CPOX, CXCL8, DLG5, DTX1, DUSP7, FADD, FAM49B, FOXP1, FOXP3, GATD3A, GNAO1, GPAM, GPR183, GSN, HLA-DPA1, IFNG, IL1B, IL4R, IL7R, IRF1, LGALS9, LGALS9B, LRRC32, LYN, MAP3K8, MYDGF, NLRP3, PIK3CA, PIK3R1, PRDM1, PTPN11, PTPN6, RELB, RUNX3, SDC4, SEMA4A, SOCS1, SPATA…
GO:0043299	leukocyte degranulation	adaptive immune response	Group42	3.20561e-06	1.28426e-08	[3, 6, 7, 8]	14.0845	70	[ABR, ADGRG3, AGL, ALAD, ANPEP, APC, ARG1, ARHGAP45, ASAH1, ATP6V0A1, ATP6V0C, ATP6V1C1, BPI, C3AR1, CAMP, CAP1, CAT, CPOX, CTSC, CTSH, CYSTM1, DDX3X, DEGS1, DNAJC3, EEF1A1, EEF2, FES, FPR1, FUCA2, GGH, GLB1, GNPDA1, GRN, GSN, GYG1, GZMK, HCK, HEXB, HMOX1, HP, HPSE, IL4R, ITGAX, ITGB2, LAMP1, LAMP2, LAT2, LGALS9, LYN, MAN2B1, MAPK14, MGST1, MOSPD2, MVP, NFKB1, PA2G4, PRKCD, PSMB7, PTPN6, RAB4B, R…
GO:0002275	myeloid cell activation involved in immune response	adaptive immune response	Group42	5.14832e-06	1.28426e-08	[4, 5]	13.8614	70	[ABR, ADGRG3, AGL, ALAD, ANPEP, APC, ARG1, ARHGAP45, ASAH1, ATP6V0A1, ATP6V0C, ATP6V1C1, BPI, C3AR1, CAMP, CAP1, CAT, CPOX, CTSC, CTSH, CYSTM1, DDX3X, DEGS1, DNAJC3, DNASE1, EEF1A1, EEF2, FES, FPR1, FUCA2, GGH, GLB1, GNPDA1, GRN, GSN, GYG1, GZMK, HEXB, HMOX1, HP, HPSE, IL4R, ITGAX, ITGB2, LAMP1, LAMP2, LAT2, LGALS9, LYN, MAN2B1, MAPK14, MGST1, MOSPD2, MVP, NFKB1, PA2G4, PRKCD, PSMB7, PTPN6, RAB4B…
GO:0002444	myeloid leukocyte mediated immunity	adaptive immune response	Group42	6.40767e-06	1.28426e-08	[4]	13.6802	71	[ABR, ADGRG3, AGL, ALAD, ANPEP, APC, ARG1, ARHGAP45, ASAH1, ATP6V0A1, ATP6V0C, ATP6V1C1, BPI, C3AR1, CAMP, CAP1, CAT, CPOX, CTSC, CTSH, CYSTM1, DDX3X, DDX58, DEGS1, DNAJC3, DNASE1, EEF1A1, EEF2, FES, FPR1, FUCA2, GGH, GLB1, GNPDA1, GRN, GSN, GYG1, GZMK, HEXB, HMOX1, HP, HPSE, IL4R, ITGAX, ITGB2, LAMP1, LAMP2, LAT2, LGALS9, LYN, MAN2B1, MAPK14, MGST1, MOSPD2, MVP, NFKB1, PA2G4, PRKCD, PSMB7, PTPN6…
GO:0032940	secretion by cell	adaptive immune response	Group42	6.4167e-06	1.28426e-08	[3, 5]	10.9668	152	[ABR, ACP5, ADGRG3, ADRB2, AGL, AGT, AIF1, ALAD, ALOX15B, ANK1, ANPEP, APC, ARFGAP3, ARG1, ARHGAP45, ARID4A, ASAH1, ATP6AP1, ATP6V0A1, ATP6V0C, ATP6V1C1, BPI, BTN3A2, C1QTNF3, C3AR1, CACNA2D2, CACNB2, CAMK2G, CAMP, CAP1, CARD8, CAT, CCL19, CCR7, CD274, CD5, CPOX, CPT1A, CSF1R, CTSC, CTSH, CYB5R4, CYSTM1, DDX3X, DDX58, DEGS1, DMTN, DNAJC3, DRD3, ECM1, EEF1A1, EEF2, EXOC4, F3, FAM49B, FES, FGA, FN1…
GO:0140352	export from cell	adaptive immune response	Group42	7.46977e-06	1.28426e-08	[2, 4]	10.8772	155	[ABR, ACP5, ADGRG3, ADRB2, AGL, AGT, AIF1, ALAD, ALOX15B, ANK1, ANPEP, APC, ARFGAP3, ARG1, ARHGAP45, ARID4A, ASAH1, ATP1B1, ATP2B1, ATP6AP1, ATP6V0A1, ATP6V0C, ATP6V1C1, BPI, BTN3A2, C1QTNF3, C3AR1, CACNA2D2, CACNB2, CAMK2G, CAMP, CAP1, CARD8, CAT, CCL19, CCR7, CD274, CD5, CPOX, CPT1A, CSF1R, CTSC, CTSH, CYB5R4, CYSTM1, DDX3X, DDX58, DEGS1, DMTN, DNAJC3, DRD3, ECM1, EEF1A1, EEF2, EXOC4, F3, FAM49…
GO:0036230	granulocyte activation	adaptive immune response	Group42	2.15639e-05	1.28426e-08	[4, 5]	13.6461	64	[ABR, ADGRG3, AGL, ALAD, ANPEP, APC, ARG1, ARHGAP45, ASAH1, ATP6V0A1, ATP6V0C, ATP6V1C1, BPI, C3AR1, CAMP, CAP1, CAT, CPOX, CTSC, CTSH, CXCL8, CYSTM1, DDX3X, DEGS1, DNAJC3, DNASE1, EEF1A1, EEF2, FPR1, FUCA2, GGH, GLB1, GNPDA1, GRN, GSN, GYG1, GZMK, HEXB, HP, HPSE, ITGAX, ITGB2, LAMP1, LAMP2, MAN2B1, MAPK14, MGST1, MOSPD2, MVP, NFKB1, PA2G4, PRKCD, PSMB7, PTPN6, RAB4B, RAP2B, SAMD11, STK10, STOM, …
GO:0016192	vesicle-mediated transport	adaptive immune response	Group42	2.58543e-05	1.28426e-08	[4]	10.213	187	[ABI1, ABR, ACP5, ACSBG2, ACTB, ACTR3, ADGRG3, ADRB2, AGL, AIF1, ALAD, ANK1, ANKFY1, ANPEP, AP1S3, AP3D1, AP3M2, APC, APLP1, ARAP3, ARF3, ARF4, ARFGAP3, ARG1, ARHGAP45, ARL4C, ASAH1, ATG3, ATP6AP1, ATP6V0A1, ATP6V0C, ATP6V1C1, BPI, C3AR1, C4B, CACNB2, CALR, CAMP, CAP1, CAT, CCL19, CCL4, CD209, CD5, CDC42, CEBPE, CHMP4B, CLEC10A, CLEC4F, CPOX, CTSC, CTSH, CXCL8, CYSTM1, CYTH2, DCTN1, DDX3X, DEGS1,…
GO:0046903	secretion	adaptive immune response	Group42	3.74587e-05	1.28426e-08	[4]	10.5228	157	[ABR, ACOD1, ACP5, ADA, ADGRG3, ADRB2, AGL, AGT, AIF1, ALAD, ALOX15B, ANK1, ANPEP, APC, ARFGAP3, ARG1, ARHGAP45, ARID4A, ASAH1, ATP6AP1, ATP6V0A1, ATP6V0C, ATP6V1C1, BPI, BTN3A2, C1QTNF3, C3AR1, CACNA2D2, CACNB2, CAMK2G, CAMP, CAP1, CARD8, CAT, CCL19, CCR7, CD274, CD5, CPOX, CPT1A, CSF1R, CTSC, CTSH, CYB5R4, CYSTM1, DDX3X, DDX58, DEGS1, DMTN, DNAJC3, DRD3, ECM1, EEF1A1, EEF2, EXOC4, F3, FAM49B, F…
GO:0002446	neutrophil mediated immunity	adaptive immune response	Group42	8.30895e-05	1.28426e-08	[5]	13.1356	62	[ABR, ADGRG3, AGL, ALAD, ANPEP, APC, ARG1, ARHGAP45, ASAH1, ATP6V0A1, ATP6V0C, ATP6V1C1, BPI, C3AR1, CAMP, CAP1, CAT, CPOX, CTSC, CTSH, CYSTM1, DDX3X, DEGS1, DNAJC3, DNASE1, EEF1A1, EEF2, FPR1, FUCA2, GGH, GLB1, GNPDA1, GRN, GSN, GYG1, GZMK, HEXB, HP, HPSE, ITGAX, ITGB2, LAMP1, LAMP2, MAN2B1, MAPK14, MGST1, MOSPD2, MVP, NFKB1, PA2G4, PRKCD, PSMB7, PTPN6, RAB4B, RAP2B, SAMD11, STK10, STOM, TCIRG1,…
GO:0045055	regulated exocytosis	adaptive immune response	Group42	0.000282352	1.28426e-08	[5, 6, 7]	11.502	85	[ABR, ADGRG3, AGL, ALAD, ANPEP, APC, ARG1, ARHGAP45, ASAH1, ATP6V0A1, ATP6V0C, ATP6V1C1, BPI, C3AR1, CACNB2, CAMP, CAP1, CAT, CPOX, CTSC, CTSH, CYSTM1, DDX3X, DEGS1, DMTN, DNAJC3, ECM1, EEF1A1, EEF2, F3, FAM49B, FES, FGA, FN1, FPR1, FUCA2, GGH, GLB1, GNPDA1, GRN, GSN, GYG1, GZMK, HCK, HEXB, HMOX1, HP, HPSE, IL4R, ITGAX, ITGB2, ITGB3, LAMP1, LAMP2, LAT2, LGALS9, LYN, MAN2B1, MAPK14, MGST1, MOSPD2,…
GO:0002697	regulation of immune effector process	adaptive immune response	Group42	0.000363615	1.28426e-08	[3, 4]	13.6499	46	[ABR, ACP5, ARG1, BCL10, BCL6, C3AR1, C4B, CAP1, CCL19, CD1B, CD46, CPOX, DBI, DDX58, DNASE1, DUSP7, FADD, FAM49B, FES, FOXP3, GNPDA1, GRN, HERC5, HMOX1, HPSE, IFNG, IL1B, IL4R, IL7R, ITGB2, LAMP1, LGALS9, LYN, MAPK14, MYDGF, NECTIN2, NLRP3, PSMA7, PTPN6, SEMA7A, SNX4, STAT1, STX4, TANK, TFRC, TRAF2]
GO:0006887	exocytosis	adaptive immune response	Group42	0.000522904	1.28426e-08	[4, 5, 6]	11.0451	93	[ABR, ADGRG3, AGL, ALAD, ANK1, ANPEP, APC, ARG1, ARHGAP45, ASAH1, ATP6AP1, ATP6V0A1, ATP6V0C, ATP6V1C1, BPI, C3AR1, CACNB2, CAMP, CAP1, CAT, CPOX, CTSC, CTSH, CYSTM1, DDX3X, DEGS1, DMTN, DNAJC3, ECM1, EEF1A1, EEF2, EXOC4, F3, FAM49B, FES, FGA, FN1, FPR1, FUCA2, GGH, GLB1, GNPDA1, GRN, GSN, GYG1, GZMK, HCK, HEXB, HMOX1, HP, HPSE, IFNG, IL4R, ITGAX, ITGB2, ITGB3, LAMP1, LAMP2, LAT2, LGALS9, LYN, MA…
GO:0002790	peptide secretion	adaptive immune response	Group42	0.00380141	1.28426e-08	[5, 6, 7]	11.1492	65	[ACP5, ADRB2, AGT, AIF1, ALOX15B, ARFGAP3, BTN3A2, C1QTNF3, CACNA2D2, CAMK2G, CARD8, CCL19, CCR7, CD274, CD5, CPT1A, CSF1R, CYB5R4, DDX58, DMTN, DRD3, FGA, FN1, FOXP1, FOXP3, GLUL, GNPDA1, GPAM, IFNG, IL1B, IL1R2, IL1RAP, IL1RL1, IL4R, ITPR3, LGALS9, LGALS9B, LRRC32, LYN, MAPK14, NADK, NBN, NLRP3, NOS2, PFKFB2, PIM3, PTPN11, SAA1, SBNO1, SEC24A, SERP1, SLC16A10, SOCS1, SRC, STX4, TANK, TCIRG1, TF…
GO:0051707	response to other organism	immune response	Group43	3.79807e-11	2.38055e-08	[2, 4]	13.5135	155	[ABR, ACOD1, ACP5, ACSBG2, ACTR3, ADRB2, AIF1, AKIRIN2, ALAD, ARG1, ARL4C, BATF3, BCL10, BCL3, BNIP3, BPI, C15orf48, C4B, CA5B, CAMK2G, CAMP, CAP1, CAPN2, CARD8, CARD9, CASP3, CCL19, CCL20, CCL22, CCL25, CCL4, CCR7, CD209, CD274, CD46, CDC42, CEBPE, CHAF1A, CHST2, CLEC10A, CLEC4F, CMPK2, CPOX, CSF1R, CTSH, CXCL11, CXCL2, CXCL8, DDX17, DDX3X, DDX58, DEF6, DNAJC3, ENO1, ERAP1, F3, FADD, FAM49B, FCG…
GO:0006952	defense response	immune response	Group43	5.03605e-11	2.38055e-08	[3]	12.9457	167	[ABCF1, ABR, ACOD1, ACP5, ACSBG2, ACTR3, ADA, ADRB2, AGT, AIF1, AKIRIN2, ARG1, ARL4C, BCL10, BCL3, BCL6, BNIP3, BPI, C1QTNF3, C3AR1, C4B, CAMK2G, CAMP, CAP1, CARD9, CCL19, CCL20, CCL22, CCL25, CCL4, CCR3, CCR7, CD209, CD46, CD5, CD83, CDC42, CEBPE, CHAF1A, CHST2, CLEC10A, CLEC4F, CPOX, CSF1R, CTSC, CTSH, CXCL11, CXCL2, CXCL8, CXCR3, DDT, DDX17, DDX3X, DDX58, DEF6, DNAJC3, DNASE1, ECM1, ERAP1, F3,…
GO:0002682	regulation of immune system process	immune response	Group43	7.08575e-11	2.38055e-08	[2, 3]	12.8475	171	[ABI1, ABR, ACIN1, ACOD1, ACP5, ACSBG2, ACTB, ACTR3, ADA, ADRB2, AGO1, AIF1, AKR1A1, AP3D1, ARG1, ARID4A, ARL4C, ATP6AP1, BCL10, BCL6, BPI, BSG, BTN3A2, C3AR1, C4B, CALR, CAMK2G, CAP1, CARD9, CASP3, CBFB, CCL19, CCL20, CCL25, CCL4, CCR7, CD1B, CD209, CD274, CD300LD, CD46, CD5, CD83, CDC42, CDKN1A, CHAF1A, CLEC10A, CLEC4F, COL1A1, CPOX, CTSC, CTSH, CXCL8, CXCR3, DBI, DDT, DDX3X, DDX58, DLG5, DNASE…
GO:0050865	regulation of cell activation	immune response	Group43	2.01016e-10	2.38055e-08	[3, 4]	16.9043	83	[ABR, ACP5, ACSBG2, ADA, AIF1, AP3D1, ARG1, BCL10, BCL6, BPI, CAMK2G, CASP3, CBFB, CCL19, CCL4, CCR7, CD209, CD274, CD46, CD5, CD83, CDC42, CDKN1A, CPOX, CTSC, DLG5, DMTN, DTX1, DUSP7, FADD, FAM49B, FES, FOXP3, GATD3A, GNAO1, GPAM, GPR183, GRN, GSN, HLA-DPA1, HMGB3, HMOX1, HPSE, IFNG, IL1B, IL1RL1, IL4R, IL7R, IRF1, ITGB2, LAMP1, LGALS9, LGALS9B, LRRC32, LYN, MAP3K8, MMP14, MYDGF, NECTIN2, NLRP3,…
GO:0002696	positive regulation of leukocyte activation	immune response	Group43	2.41748e-10	2.38055e-08	[3, 4, 5, 6]	20.2847	57	[ACP5, ACSBG2, ADA, AIF1, AP3D1, BCL10, BCL6, CBFB, CCL19, CCL4, CCR7, CD209, CD274, CD46, CD5, CD83, CDC42, CDKN1A, CPOX, CTSC, FADD, FAM49B, FOXP3, GATD3A, GNAO1, GPAM, GPR183, HLA-DPA1, IFNG, IL1B, IL1RL1, IL4R, IL7R, ITGB2, LAMP1, LGALS9, LYN, MAP3K8, MMP14, NECTIN2, NLRP3, PIK3CA, PIK3R1, PTPN11, PTPN6, RUNX3, SLC12A9, SNX4, SOCS1, SPATA2, SRC, STX4, TFRC, TGFBR2, TRAF2, TRAPPC9, VCAM1]
GO:0050867	positive regulation of cell activation	immune response	Group43	2.45448e-10	2.38055e-08	[3, 4, 5]	20.1365	59	[ACP5, ACSBG2, ADA, AIF1, AP3D1, BCL10, BCL6, CBFB, CCL19, CCL4, CCR7, CD209, CD274, CD46, CD5, CD83, CDC42, CDKN1A, CPOX, CTSC, DMTN, FADD, FAM49B, FOXP3, GATD3A, GNAO1, GPAM, GPR183, HLA-DPA1, IFNG, IL1B, IL1RL1, IL4R, IL7R, ITGB2, LAMP1, LGALS9, LYN, MAP3K8, MMP14, NECTIN2, NLRP3, PIK3CA, PIK3R1, PTPN11, PTPN6, RUNX3, SELENOP, SLC12A9, SNX4, SOCS1, SPATA2, SRC, STX4, TFRC, TGFBR2, TRAF2, TRAPP…
GO:0002694	regulation of leukocyte activation	immune response	Group43	2.46956e-10	2.38055e-08	[3, 4, 5]	17.1429	78	[ABR, ACP5, ACSBG2, ADA, AIF1, AP3D1, ARG1, BCL10, BCL6, BPI, CAMK2G, CASP3, CBFB, CCL19, CCL4, CCR7, CD209, CD274, CD46, CD5, CD83, CDC42, CDKN1A, CPOX, CTSC, DLG5, DTX1, DUSP7, FADD, FAM49B, FES, FOXP3, GATD3A, GNAO1, GPAM, GPR183, GRN, GSN, HLA-DPA1, HMGB3, HMOX1, HPSE, IFNG, IL1B, IL1RL1, IL4R, IL7R, IRF1, ITGB2, LAMP1, LGALS9, LGALS9B, LRRC32, LYN, MAP3K8, MMP14, MYDGF, NECTIN2, NLRP3, PIK3C…
GO:0034097	response to cytokine	immune response	Group43	2.81127e-10	2.38055e-08	[4]	13.404	139	[ACOD1, ACP5, ACTR3, ADRB2, AIF1, ALAD, ARG1, ART4, ASAH1, ATP6AP1, BCL6, CAMK2G, CAMP, CAP1, CAPN2, CARD8, CASP3, CBFB, CCL19, CCL20, CCL22, CCL25, CCL4, CCR3, CCR7, CCR8, CD274, CD5, CDC42, CDKN1A, CHAF1A, CHST2, CNPY2, COL1A1, COMMD7, CPOX, CSF1R, CXCL11, CXCL2, CXCL8, CXCR3, DDX58, DTX1, ECM1, F3, FADD, FASN, FCGR1A, FLT3, FN1, FOS, FPR1, FSCN1, GBP6, GLDC, GLUL, GNAO1, GNPNAT1, GSDME, GSN, G…
GO:0098542	defense response to other organism	immune response	Group43	4.71979e-10	2.38055e-08	[3, 4, 5]	13.9835	119	[ACOD1, ACP5, ACSBG2, ACTR3, ADRB2, AIF1, AKIRIN2, ARG1, ARL4C, BCL10, BCL3, BNIP3, BPI, C4B, CAMK2G, CAMP, CAP1, CARD9, CCL19, CCL20, CCL22, CCL25, CCL4, CD209, CD46, CDC42, CEBPE, CHAF1A, CLEC10A, CLEC4F, CPOX, CSF1R, CTSH, DDX17, DDX3X, DDX58, DEF6, DNAJC3, ERAP1, FADD, FCGR1A, FGA, FOXP1, GBP6, GLUL, GNAO1, GPAM, GRN, GSN, GUCY2C, HAMP, HCK, HERC5, HLA-DPA1, HLA-DQA1, HMGB3, HP, ICAM2, IFIT5,…
GO:0045087	innate immune response	immune response	Group43	1.36399e-09	2.38055e-08	[3, 4, 5, 6]	14.4244	104	[ACOD1, ACSBG2, ACTR3, ADRB2, AIF1, AKIRIN2, ARG1, ARL4C, BCL10, BPI, C4B, CAMK2G, CAMP, CAP1, CARD9, CCL19, CCL20, CCL22, CCL25, CCL4, CD209, CD46, CDC42, CHAF1A, CLEC10A, CLEC4F, CPOX, CSF1R, CTSH, DDX3X, DDX58, DEF6, ERAP1, FADD, FCGR1A, FGA, GBP6, GLUL, GNAO1, GRN, GSN, GUCY2C, HCK, HERC5, HLA-DPA1, HLA-DQA1, HMGB3, ICAM2, IFIT5, IFNG, IL1RAP, IRF1, ITGB2, KRAS, KYNU, LAMP1, LGALS9, LGMN, LYN…
GO:0002684	positive regulation of immune system process	immune response	Group43	1.39292e-09	2.38055e-08	[2, 3, 4]	13.3825	127	[ABI1, ACIN1, ACOD1, ACP5, ACSBG2, ACTB, ACTR3, ADA, ADRB2, AIF1, AP3D1, ARG1, ARL4C, ATP6AP1, BCL10, BCL6, BTN3A2, C3AR1, C4B, CALR, CAP1, CARD9, CBFB, CCL19, CCL20, CCL4, CCR7, CD1B, CD209, CD274, CD46, CD5, CD83, CDC42, CDKN1A, CLEC10A, CLEC4F, CPOX, CTSC, CTSH, CXCL8, DBI, DDX3X, DDX58, DUSP7, FADD, FAM49B, FCGR1A, FES, FGA, FOS, FOXP1, FOXP3, FPR1, FYB1, GATD3A, GNAO1, GNPDA1, GPAM, GPR183, …
GO:0051251	positive regulation of lymphocyte activation	immune response	Group43	1.53208e-09	2.38055e-08	[4, 5, 6, 7]	20.5761	50	[ACP5, ACSBG2, ADA, AIF1, AP3D1, BCL10, BCL6, CBFB, CCL19, CCL4, CCR7, CD209, CD274, CD46, CD5, CD83, CDC42, CDKN1A, CPOX, FADD, FAM49B, FOXP3, GATD3A, GNAO1, GPAM, GPR183, HLA-DPA1, IFNG, IL1B, IL4R, IL7R, LAMP1, LGALS9, LYN, MAP3K8, MMP14, NLRP3, PIK3CA, PIK3R1, PTPN11, PTPN6, RUNX3, SLC12A9, SOCS1, SPATA2, SRC, TFRC, TGFBR2, TRAF2, VCAM1]
GO:0050776	regulation of immune response	immune response	Group43	5.58479e-09	2.38055e-08	[3, 4]	13.4638	117	[ABI1, ABR, ACOD1, ACP5, ACTB, ACTR3, ADA, ADRB2, ARG1, ARL4C, ATP6AP1, BCL10, BCL6, BTN3A2, C3AR1, C4B, CAP1, CARD9, CBFB, CCL19, CCR7, CD1B, CD209, CD274, CD300LD, CD46, CD5, CDC42, CHAF1A, CLEC10A, CLEC4F, COL1A1, CPOX, CTSH, CXCL8, DBI, DDX3X, DDX58, DUSP7, ECM1, ERAP1, FADD, FAM49B, FCGR1A, FES, FGA, FOS, FOXP1, FOXP3, FPR1, FYB1, GNAO1, GRN, HCK, HLA-DPA1, HLA-DQA1, HMGB3, HMOX1, HPSE, ICAM…
GO:0051249	regulation of lymphocyte activation	immune response	Group43	7.82547e-09	2.38055e-08	[4, 5, 6]	17.1053	65	[ACP5, ACSBG2, ADA, AIF1, AP3D1, ARG1, BCL10, BCL6, CAMK2G, CASP3, CBFB, CCL19, CCL4, CCR7, CD209, CD274, CD46, CD5, CD83, CDC42, CDKN1A, CPOX, DLG5, DTX1, DUSP7, FADD, FAM49B, FOXP3, GATD3A, GNAO1, GPAM, GPR183, GSN, HLA-DPA1, HMGB3, HPSE, IFNG, IL1B, IL4R, IL7R, IRF1, LAMP1, LGALS9, LGALS9B, LRRC32, LYN, MAP3K8, MMP14, MYDGF, NLRP3, PIK3CA, PIK3R1, PRDM1, PTPN11, PTPN6, RUNX3, SDC4, SLC12A9, SO…
GO:0032101	regulation of response to external stimulus	immune response	Group43	2.47626e-07	2.38055e-08	[3, 4]	12.3858	122	[ABR, ACOD1, ACP5, ACSBG2, ADA, ADRB2, AGT, AIF1, ARG1, ARL4C, BCL10, BCL6, C1QTNF3, C3AR1, CALR, CAP1, CARD8, CARD9, CCL19, CCL4, CCR7, CD209, CD5, CDKN1A, CHAF1A, CHST2, CLEC10A, CLEC4F, CPOX, CTSC, CTSH, CXCL8, DDT, DDX3X, DDX58, DMTN, DNASE1, DRD3, ERAP1, F3, FABP7, FADD, FAM49B, FGA, FOXP1, FOXP3, GALK1, GPR183, GRN, HCK, HERC5, HMGB3, HPSE, ICAM2, IFNG, IL1B, IL1R2, IL1RL1, IRF1, ITGB2, KRA…
GO:0031347	regulation of defense response	immune response	Group43	7.21625e-07	2.38055e-08	[4, 5]	13.3929	90	[ABR, ACOD1, ACP5, ACSBG2, ADA, ADRB2, AGT, ARG1, ARL4C, BCL10, BCL6, C1QTNF3, CAP1, CARD9, CCR7, CD209, CD5, CHAF1A, CHST2, CLEC10A, CLEC4F, CPOX, CTSC, CTSH, DDT, DDX3X, DDX58, DNASE1, ERAP1, FADD, FGA, FOXP1, FOXP3, GRN, HCK, HERC5, HMGB3, ICAM2, IFNG, IL1B, IL1R2, IL1RL1, IRF1, ITGB2, KRAS, LAMP1, LGALS9, LGMN, LYN, MAPK14, MARCKSL1, METRNL, MYDGF, NECTIN2, NFKB1, NFKBIA, NLRP3, NOS2, OPTN, P…
GO:0006954	inflammatory response	immune response	Group43	1.03135e-06	2.38055e-08	[4]	13.4796	86	[ABCF1, ABR, ACOD1, ACP5, ACSBG2, ADA, ADRB2, AGT, AIF1, BCL6, C1QTNF3, C3AR1, C4B, CAMK2G, CCL19, CCL20, CCL22, CCL25, CCL4, CCR3, CCR7, CD5, CHST2, CSF1R, CTSC, CXCL11, CXCL2, CXCL8, CXCR3, DDT, DNASE1, ECM1, F3, FN1, FOS, FOXP1, FOXP3, FPR1, GRN, HAMP, HCK, HMOX1, HP, HYAL1, IFNG, IGFBP4, IL1B, IL1R2, IL1RAP, IL1RL1, IL4R, ITGB2, LGALS9, LTB4R, LYN, MAPK14, MAPT, MARCKSL1, METRNL, MYDGF, MYLK,…
GO:0009617	response to bacterium	immune response	Group43	2.44193e-06	2.38055e-08	[3, 5]	14.1988	70	[ABR, ACOD1, ACP5, ADRB2, AKIRIN2, ALAD, ARG1, BCL10, BCL3, BNIP3, BPI, C15orf48, C4B, CA5B, CAMP, CAPN2, CARD8, CARD9, CASP3, CCL20, CCL4, CCR7, CD274, CEBPE, CHST2, CMPK2, CXCL11, CXCL2, CXCL8, DEF6, ERAP1, F3, FAM49B, FGA, FOS, FOXP1, FUCA2, GBP6, GNG12, GRN, GUCY2C, HAMP, HCK, HP, IFI44, IL1B, LGALS9, LITAF, LYN, MAPK14, MAPK8, MGST1, MYDGF, NFKB1, NFKBIA, NLRP3, NOS2, OPTN, PRKCD, REN, RGS1,…
GO:0001817	regulation of cytokine production	immune response	Group43	4.38386e-06	2.38055e-08	[3, 4]	13.1329	83	[ACOD1, ACP5, ACSBG2, ADRB2, AGT, AIF1, AKIRIN2, ALOX15B, ARG1, ATP2B1, BCL10, BCL3, BCL6, BPI, BTN3A2, C1QTNF3, C3AR1, CAP1, CAPN2, CARD8, CARD9, CCL19, CCR7, CD274, CD46, CD5, CD83, CPOX, CSF1R, CYP1B1, DDT, DDX3X, DDX58, FADD, FAM49B, FN1, FOXP1, FOXP3, GPAM, HERC5, HLA-DPA1, HMOX1, HPSE, IFNG, IL1B, IL1R2, IL1RAP, IL1RL1, IL4R, IRF1, LGALS9, LGALS9B, LITAF, LRRC32, LYN, MAPK14, MYDGF, NBN, NF…
GO:0002757	immune response-activating signal transduction	immune response	Group43	5.17127e-06	2.38055e-08	[3, 4, 5, 6, 7]	13.9394	69	[ABI1, ACOD1, ACTB, ACTR3, ADA, ADRB2, ARL4C, ATP6AP1, BCL10, BTN3A2, C3AR1, CAP1, CARD9, CBFB, CCR7, CD209, CDC42, CLEC10A, CLEC4F, CPOX, CTSH, CXCL8, DDX3X, DDX58, DUSP7, FADD, FCGR1A, FGA, FOXP1, FOXP3, FPR1, FYB1, GNAO1, HCK, HLA-DPA1, HLA-DQA1, ICAM2, IRF1, ITGB2, KRAS, LAT2, LGMN, LYN, MYO1E, NECTIN2, NFKB1, NFKBIA, PIK3CA, PIK3R1, PLCG1, PLSCR1, PRKCD, PSMA6, PSMA7, PSMB6, PSMB7, PTPN6, RB…
GO:0002764	immune response-regulating signaling pathway	immune response	Group43	6.40767e-06	2.38055e-08	[3, 4, 5]	13.6802	71	[ABI1, ACOD1, ACTB, ACTR3, ADA, ADRB2, ARL4C, ATP6AP1, BCL10, BTN3A2, C3AR1, CAP1, CARD9, CBFB, CCR7, CD209, CDC42, CLEC10A, CLEC4F, CPOX, CTSH, CXCL8, DDX3X, DDX58, DUSP7, FADD, FCGR1A, FGA, FOS, FOXP1, FOXP3, FPR1, FYB1, GNAO1, HCK, HLA-DPA1, HLA-DQA1, ICAM2, IRF1, ITGB2, KRAS, LAT2, LGMN, LYN, MAPK8, MYO1E, NECTIN2, NFKB1, NFKBIA, PIK3CA, PIK3R1, PLCG1, PLSCR1, PRKCD, PSMA6, PSMA7, PSMB6, PSMB…
GO:0050778	positive regulation of immune response	immune response	Group43	8.23308e-06	2.38055e-08	[3, 4, 5]	12.6437	88	[ABI1, ACOD1, ACTB, ACTR3, ADA, ADRB2, ARL4C, ATP6AP1, BCL10, BTN3A2, C3AR1, C4B, CAP1, CARD9, CBFB, CCL19, CCR7, CD1B, CD209, CD274, CD46, CDC42, CLEC10A, CLEC4F, CPOX, CTSH, CXCL8, DBI, DDX3X, DDX58, DUSP7, FADD, FAM49B, FCGR1A, FGA, FOXP1, FOXP3, FPR1, FYB1, GNAO1, HCK, HLA-DPA1, HLA-DQA1, HMGB3, ICAM2, IFNG, IL1B, IL4R, IRF1, ITGB2, KRAS, LAMP1, LAT2, LGALS9, LGMN, LYN, MAPK14, MYO1E, NECTIN2…
GO:0002831	regulation of response to biotic stimulus	immune response	Group43	1.11044e-05	2.38055e-08	[3, 4]	13.9434	64	[ACOD1, ADRB2, ARG1, ARL4C, BCL10, CAP1, CARD8, CARD9, CD209, CD274, CHAF1A, CLEC10A, CLEC4F, CPOX, CTSH, DDX3X, DDX58, ERAP1, FADD, FGA, FOXP1, GRN, HCK, HERC5, HMGB3, ICAM2, IFNG, IL1B, IRF1, ITGB2, KRAS, LAMP1, LGALS9, LGMN, LYN, MYDGF, NECTIN2, NFKB1, NFKBIA, OPTN, PARP14, PLSCR1, PRKCD, PSMA6, PSMA7, PSMB6, PSMB7, PTPN11, PTPN6, RELB, SAMHD1, SEM1, SIGLEC16, SOCS1, SRC, STAT1, TANK, TIFA, TL…
GO:0043900	regulation of multi-organism process	immune response	Group43	1.22673e-05	2.38055e-08	[2, 3]	12.6888	84	[ACOD1, ACSBG2, ADA, ADRB2, ARG1, ARL4C, BCL10, CALR, CAP1, CARD8, CARD9, CCL4, CD209, CHAF1A, CHMP4B, CLEC10A, CLEC4F, CPOX, CSF1R, CTSH, CXCL8, DDX3X, DDX5, DDX58, ERAP1, FADD, FGA, FOXP1, FUCA2, GRN, GSN, HCK, HERC5, HMGB3, ICAM2, IFIT5, IFNG, IL1B, IRF1, ITGB2, KRAS, LAMP1, LARP1, LGALS9, LGMN, LYN, MYDGF, NECTIN2, NFKB1, NFKBIA, NOS2, NR5A2, OPTN, PABPC1, PARP14, PLSCR1, POLR2A, POLR2I, PRKC…
GO:0032103	positive regulation of response to external stimulus	immune response	Group43	1.80174e-05	2.38055e-08	[3, 4, 5]	13.0742	74	[ACOD1, ACSBG2, ADRB2, AGT, AIF1, ARG1, ARL4C, BCL10, C3AR1, CALR, CAP1, CARD9, CCL19, CCL4, CCR7, CD209, CD5, CHST2, CLEC10A, CLEC4F, CTSC, CTSH, CXCL8, DDT, DDX3X, DDX58, F3, FADD, FGA, GRN, HCK, HMGB3, ICAM2, IL1B, IL1RL1, IRF1, ITGB2, KRAS, LAMP1, LGALS9, LGMN, LYN, MAPK14, MARCKSL1, MOSPD2, NECTIN2, NFKB1, NFKBIA, OPTN, P2RY12, PLSCR1, PRKCD, PSMA6, PSMA7, PSMB6, PSMB7, RELB, SEM1, SERPINE1,…
GO:0045088	regulation of innate immune response	immune response	Group43	3.71426e-05	2.38055e-08	[3, 4, 5, 6, 7]	14.0351	56	[ACOD1, ADRB2, ARG1, ARL4C, BCL10, CAP1, CARD9, CD209, CHAF1A, CLEC10A, CLEC4F, CPOX, CTSH, DDX3X, DDX58, ERAP1, FADD, FGA, GRN, HCK, HMGB3, ICAM2, IFNG, IRF1, ITGB2, KRAS, LAMP1, LGALS9, LGMN, LYN, NECTIN2, NFKB1, NFKBIA, PARP14, PLSCR1, PRKCD, PSMA6, PSMA7, PSMB6, PSMB7, PTPN11, PTPN6, RELB, SAMHD1, SEM1, SOCS1, SRC, STAT1, TANK, TIFA, TLR10, TLR5, TNIP1, TRAF2, UBB, ZHX2]
GO:0031349	positive regulation of defense response	immune response	Group43	3.75344e-05	2.38055e-08	[3, 4, 5, 6]	13.6161	61	[ACOD1, ACSBG2, ADRB2, AGT, ARG1, ARL4C, BCL10, CAP1, CARD9, CCR7, CD209, CD5, CHST2, CLEC10A, CLEC4F, CTSC, CTSH, DDT, DDX3X, DDX58, FADD, FGA, GRN, HCK, HMGB3, ICAM2, IL1B, IL1RL1, IRF1, ITGB2, KRAS, LAMP1, LGMN, LYN, MARCKSL1, NECTIN2, NFKB1, NFKBIA, OPTN, PLSCR1, PRKCD, PSMA6, PSMA7, PSMB6, PSMB7, RELB, SEM1, SERPINE1, SIGLEC16, SNX4, SRC, TANK, TIFA, TLR10, TLR5, TNIP1, TRAF2, TRAPPC9, UBB, …
GO:0002253	activation of immune response	immune response	Group43	4.81455e-05	2.38055e-08	[2, 4, 5, 6]	12.7178	73	[ABI1, ACOD1, ACTB, ACTR3, ADA, ADRB2, ARL4C, ATP6AP1, BCL10, BTN3A2, C3AR1, C4B, CAP1, CARD9, CBFB, CCR7, CD209, CD46, CDC42, CLEC10A, CLEC4F, CPOX, CTSH, CXCL8, DBI, DDX3X, DDX58, DUSP7, FADD, FCGR1A, FGA, FOXP1, FOXP3, FPR1, FYB1, GNAO1, HCK, HLA-DPA1, HLA-DQA1, ICAM2, IL1B, IRF1, ITGB2, KRAS, LAT2, LGMN, LYN, MYO1E, NECTIN2, NFKB1, NFKBIA, PIK3CA, PIK3R1, PLCG1, PLSCR1, PRKCD, PSMA6, PSMA7, P…
GO:0002429	immune response-activating cell surface receptor signaling pathway	immune response	Group43	5.63118e-05	2.38055e-08	[4, 5, 6, 7, 8]	14.497	49	[ABI1, ACTB, ACTR3, ADA, ATP6AP1, BCL10, BTN3A2, C3AR1, CARD9, CBFB, CCR7, CD209, CDC42, CLEC10A, CLEC4F, CPOX, CXCL8, DUSP7, FCGR1A, FOXP1, FOXP3, FPR1, FYB1, GNAO1, HCK, HLA-DPA1, HLA-DQA1, ICAM2, KRAS, LAT2, LYN, MYO1E, NECTIN2, NFKB1, PIK3CA, PIK3R1, PLCG1, PLSCR1, PRKCD, PSMA6, PSMA7, PSMB6, PSMB7, PTPN6, RBCK1, RELB, SEM1, SRC, ZHX2]
GO:0002768	immune response-regulating cell surface receptor signaling pathway	immune response	Group43	8.46924e-05	2.38055e-08	[4, 5, 6]	14.0496	51	[ABI1, ACTB, ACTR3, ADA, ATP6AP1, BCL10, BTN3A2, C3AR1, CARD9, CBFB, CCR7, CD209, CDC42, CLEC10A, CLEC4F, CPOX, CXCL8, DUSP7, FCGR1A, FOS, FOXP1, FOXP3, FPR1, FYB1, GNAO1, HCK, HLA-DPA1, HLA-DQA1, ICAM2, KRAS, LAT2, LYN, MAPK8, MYO1E, NECTIN2, NFKB1, PIK3CA, PIK3R1, PLCG1, PLSCR1, PRKCD, PSMA6, PSMA7, PSMB6, PSMB7, PTPN6, RBCK1, RELB, SEM1, SRC, ZHX2]
GO:0002833	positive regulation of response to biotic stimulus	immune response	Group43	0.000393168	2.38055e-08	[3, 4, 5]	13.4078	48	[ACOD1, ADRB2, ARG1, ARL4C, BCL10, CAP1, CARD9, CD209, CD274, CLEC10A, CLEC4F, CTSH, DDX3X, DDX58, FADD, FGA, GRN, HCK, HMGB3, ICAM2, IRF1, ITGB2, KRAS, LAMP1, LGMN, LYN, NECTIN2, NFKB1, NFKBIA, OPTN, PLSCR1, PRKCD, PSMA6, PSMA7, PSMB6, PSMB7, RELB, SEM1, SIGLEC16, SRC, TANK, TIFA, TLR10, TLR5, TNIP1, TRAF2, UBB, ZHX2]
GO:0043902	positive regulation of multi-organism process	immune response	Group43	0.000445121	2.38055e-08	[2, 3, 4]	12.3732	61	[ACOD1, ACSBG2, ADRB2, ARG1, ARL4C, BCL10, CAP1, CARD9, CD209, CHAF1A, CHMP4B, CLEC10A, CLEC4F, CSF1R, CTSH, DDX3X, DDX58, FADD, FGA, GRN, HCK, HMGB3, ICAM2, IFNG, IRF1, ITGB2, KRAS, LAMP1, LARP1, LGALS9, LGMN, LYN, NECTIN2, NFKB1, NFKBIA, NOS2, NR5A2, OPTN, PABPC1, PLSCR1, POLR2A, POLR2I, PRKCD, PSMA6, PSMA7, PSMB6, PSMB7, RELB, SEM1, SIGLEC16, SRC, SRPK1, STOM, TANK, TIFA, TLR10, TLR5, TNIP1, T…
GO:0002758	innate immune response-activating signal transduction	immune response	Group43	0.00068995	2.38055e-08	[4, 5, 6, 7, 8, 9, 10]	14.0288	39	[ACOD1, ADRB2, ARL4C, BCL10, CAP1, CARD9, CD209, CLEC10A, CLEC4F, CTSH, DDX3X, DDX58, FADD, FGA, HCK, ICAM2, IRF1, ITGB2, KRAS, LGMN, LYN, NFKB1, NFKBIA, PRKCD, PSMA6, PSMA7, PSMB6, PSMB7, RELB, SEM1, SRC, TANK, TIFA, TLR10, TLR5, TNIP1, TRAF2, UBB, ZHX2]
GO:0048584	positive regulation of response to stimulus	immune response	Group43	0.000802781	2.38055e-08	[2, 3, 4]	9.4894	197	[ABI1, ACOD1, ACP5, ACSBG2, ACTB, ACTR3, ACVRL1, ADA, ADRB2, AGO1, AGT, AIF1, AKR1A1, ALOX15B, APC, ARG1, ARL4C, ART4, ATF6, ATP6AP1, ATP6V0C, ATP6V1C1, BCL10, BNIP3, BTN3A2, C3AR1, C4B, CALR, CAP1, CARD9, CASP10, CAT, CBFB, CCL19, CCL20, CCL22, CCL25, CCL4, CCR7, CD1B, CD209, CD274, CD46, CD5, CDC42, CDKN1A, CHST2, CLDN4, CLEC10A, CLEC4F, COL1A1, CPOX, CSF1R, CTSC, CTSH, CXCL8, CYP1B1, DBI, DDT,…
GO:0050727	regulation of inflammatory response	immune response	Group43	0.00135246	2.38055e-08	[4, 5, 6]	13.3117	41	[ABR, ACOD1, ACP5, ACSBG2, ADA, ADRB2, AGT, BCL6, C1QTNF3, CCR7, CD5, CHST2, CTSC, DDT, DNASE1, FOXP1, FOXP3, GRN, HCK, IL1B, IL1R2, IL1RL1, LYN, MAPK14, MARCKSL1, METRNL, NFKB1, NFKBIA, NLRP3, NOS2, PRKCD, PSMA6, SAA1, SEMA7A, SERPINE1, SNX4, SPATA2, TLR10, TNIP1, TRAPPC9, WLS]
GO:0045089	positive regulation of innate immune response	immune response	Group43	0.00265175	2.38055e-08	[3, 4, 5, 6, 7, 8]	12.6471	43	[ACOD1, ADRB2, ARL4C, BCL10, CAP1, CARD9, CD209, CLEC10A, CLEC4F, CTSH, DDX3X, DDX58, FADD, FGA, HCK, HMGB3, ICAM2, IRF1, ITGB2, KRAS, LAMP1, LGMN, LYN, NECTIN2, NFKB1, NFKBIA, PLSCR1, PRKCD, PSMA6, PSMA7, PSMB6, PSMB7, RELB, SEM1, SRC, TANK, TIFA, TLR10, TLR5, TNIP1, TRAF2, UBB, ZHX2]
GO:0080134	regulation of response to stress	immune response	Group43	0.00456009	2.38055e-08	[3, 4]	9.64286	135	[ABR, ACOD1, ACP5, ACSBG2, ADA, ADRB2, AGT, ARG1, ARL4C, ATF6, BCL10, BCL6, BSG, C1QTNF3, CADM4, CAMK2G, CAP1, CARD9, CCL19, CCR7, CD209, CD5, CDC42, CDKN1A, CHAF1A, CHST2, CLDN4, CLEC10A, CLEC4F, CPOX, CTSC, CTSH, DDT, DDX3X, DDX5, DDX58, DMTN, DNAJC3, DNAJC7, DNASE1, DUSP7, DVL3, ENO1, ERAP1, F3, FADD, FASN, FGA, FOXP1, FOXP3, GADD45A, GRINA, GRN, HCK, HERC5, HIPK2, HMGB3, HPSE, ICAM2, IFNG, IL…
GO:0002682	regulation of immune system process	adaptive immune response	Group44	7.08575e-11	5.13218e-12	[2, 3]	12.8475	171	[ABI1, ABR, ACIN1, ACOD1, ACP5, ACSBG2, ACTB, ACTR3, ADA, ADRB2, AGO1, AIF1, AKR1A1, AP3D1, ARG1, ARID4A, ARL4C, ATP6AP1, BCL10, BCL6, BPI, BSG, BTN3A2, C3AR1, C4B, CALR, CAMK2G, CAP1, CARD9, CASP3, CBFB, CCL19, CCL20, CCL25, CCL4, CCR7, CD1B, CD209, CD274, CD300LD, CD46, CD5, CD83, CDC42, CDKN1A, CHAF1A, CLEC10A, CLEC4F, COL1A1, CPOX, CTSC, CTSH, CXCL8, CXCR3, DBI, DDT, DDX3X, DDX58, DLG5, DNASE…
GO:0050865	regulation of cell activation	adaptive immune response	Group44	2.01016e-10	5.13218e-12	[3, 4]	16.9043	83	[ABR, ACP5, ACSBG2, ADA, AIF1, AP3D1, ARG1, BCL10, BCL6, BPI, CAMK2G, CASP3, CBFB, CCL19, CCL4, CCR7, CD209, CD274, CD46, CD5, CD83, CDC42, CDKN1A, CPOX, CTSC, DLG5, DMTN, DTX1, DUSP7, FADD, FAM49B, FES, FOXP3, GATD3A, GNAO1, GPAM, GPR183, GRN, GSN, HLA-DPA1, HMGB3, HMOX1, HPSE, IFNG, IL1B, IL1RL1, IL4R, IL7R, IRF1, ITGB2, LAMP1, LGALS9, LGALS9B, LRRC32, LYN, MAP3K8, MMP14, MYDGF, NECTIN2, NLRP3,…
GO:0045321	leukocyte activation	adaptive immune response	Group44	2.39307e-10	5.13218e-12	[2, 3]	13.2541	145	[ABR, ACP5, ACSBG2, ADA, ADGRG3, AGL, AIF1, AKIRIN2, ALAD, ANPEP, AP3D1, APC, ARG1, ARHGAP45, ASAH1, ATP6V0A1, ATP6V0C, ATP6V1C1, BATF3, BCL10, BCL3, BCL6, BPI, C3AR1, CAMK2G, CAMP, CAP1, CASP3, CAT, CBFB, CCL19, CCL4, CCR7, CD209, CD274, CD46, CD5, CD83, CDC42, CDKN1A, CMTM7, CPOX, CTSC, CTSH, CXCL8, CYSTM1, DDX3X, DEGS1, DLG5, DNAJC3, DNASE1, DTX1, DUSP7, EEF1A1, EEF2, EXO1, FADD, FAM49B, FES, …
GO:0002696	positive regulation of leukocyte activation	adaptive immune response	Group44	2.41748e-10	5.13218e-12	[3, 4, 5, 6]	20.2847	57	[ACP5, ACSBG2, ADA, AIF1, AP3D1, BCL10, BCL6, CBFB, CCL19, CCL4, CCR7, CD209, CD274, CD46, CD5, CD83, CDC42, CDKN1A, CPOX, CTSC, FADD, FAM49B, FOXP3, GATD3A, GNAO1, GPAM, GPR183, HLA-DPA1, IFNG, IL1B, IL1RL1, IL4R, IL7R, ITGB2, LAMP1, LGALS9, LYN, MAP3K8, MMP14, NECTIN2, NLRP3, PIK3CA, PIK3R1, PTPN11, PTPN6, RUNX3, SLC12A9, SNX4, SOCS1, SPATA2, SRC, STX4, TFRC, TGFBR2, TRAF2, TRAPPC9, VCAM1]
GO:0050867	positive regulation of cell activation	adaptive immune response	Group44	2.45448e-10	5.13218e-12	[3, 4, 5]	20.1365	59	[ACP5, ACSBG2, ADA, AIF1, AP3D1, BCL10, BCL6, CBFB, CCL19, CCL4, CCR7, CD209, CD274, CD46, CD5, CD83, CDC42, CDKN1A, CPOX, CTSC, DMTN, FADD, FAM49B, FOXP3, GATD3A, GNAO1, GPAM, GPR183, HLA-DPA1, IFNG, IL1B, IL1RL1, IL4R, IL7R, ITGB2, LAMP1, LGALS9, LYN, MAP3K8, MMP14, NECTIN2, NLRP3, PIK3CA, PIK3R1, PTPN11, PTPN6, RUNX3, SELENOP, SLC12A9, SNX4, SOCS1, SPATA2, SRC, STX4, TFRC, TGFBR2, TRAF2, TRAPP…
GO:0002694	regulation of leukocyte activation	adaptive immune response	Group44	2.46956e-10	5.13218e-12	[3, 4, 5]	17.1429	78	[ABR, ACP5, ACSBG2, ADA, AIF1, AP3D1, ARG1, BCL10, BCL6, BPI, CAMK2G, CASP3, CBFB, CCL19, CCL4, CCR7, CD209, CD274, CD46, CD5, CD83, CDC42, CDKN1A, CPOX, CTSC, DLG5, DTX1, DUSP7, FADD, FAM49B, FES, FOXP3, GATD3A, GNAO1, GPAM, GPR183, GRN, GSN, HLA-DPA1, HMGB3, HMOX1, HPSE, IFNG, IL1B, IL1RL1, IL4R, IL7R, IRF1, ITGB2, LAMP1, LGALS9, LGALS9B, LRRC32, LYN, MAP3K8, MMP14, MYDGF, NECTIN2, NLRP3, PIK3C…
GO:0050870	positive regulation of T cell activation	adaptive immune response	Group44	4.12166e-10	5.13218e-12	[5, 6, 7, 8]	23.5294	44	[ACP5, ADA, AIF1, AP3D1, BCL10, BCL6, CBFB, CCL19, CCL4, CCR7, CD209, CD274, CD46, CD5, CD83, CDC42, CPOX, FADD, FAM49B, FOXP3, GATD3A, GNAO1, GPAM, HLA-DPA1, IFNG, IL1B, IL4R, IL7R, LGALS9, LYN, MAP3K8, NLRP3, PIK3CA, PIK3R1, PTPN11, PTPN6, RUNX3, SOCS1, SPATA2, SRC, TFRC, TGFBR2, TRAF2, VCAM1]
GO:0050863	regulation of T cell activation	adaptive immune response	Group44	4.48773e-10	5.13218e-12	[5, 6, 7]	19.8606	57	[ACP5, ADA, AIF1, AP3D1, ARG1, BCL10, BCL6, CAMK2G, CASP3, CBFB, CCL19, CCL4, CCR7, CD209, CD274, CD46, CD5, CD83, CDC42, CPOX, DLG5, DTX1, DUSP7, FADD, FAM49B, FOXP3, GATD3A, GNAO1, GPAM, GSN, HLA-DPA1, IFNG, IL1B, IL4R, IL7R, IRF1, LGALS9, LGALS9B, LRRC32, LYN, MAP3K8, MYDGF, NLRP3, PIK3CA, PIK3R1, PRDM1, PTPN11, PTPN6, RUNX3, SDC4, SOCS1, SPATA2, SRC, TFRC, TGFBR2, TRAF2, VCAM1]
GO:1903037	regulation of leukocyte cell-cell adhesion	adaptive immune response	Group44	5.96265e-10	5.13218e-12	[4, 5]	19.8582	56	[ACP5, ADA, AIF1, AP3D1, ARG1, BCL10, BCL6, CASP3, CBFB, CCL19, CCL25, CCL4, CCR7, CD209, CD274, CD46, CD5, CD83, CDC42, CPOX, DLG5, DTX1, DUSP7, FADD, FAM49B, FOXP3, GATD3A, GNAO1, GPAM, HLA-DPA1, IFNG, IL1B, IL4R, IL7R, IRF1, ITGB2, LGALS9, LGALS9B, LRRC32, LYN, MAP3K8, NLRP3, PIK3CA, PIK3R1, PTPN11, PTPN6, RUNX3, SDC4, SELENOP, SOCS1, SPATA2, SRC, TFRC, TGFBR2, TRAF2, VCAM1]
GO:1903039	positive regulation of leukocyte cell-cell adhesion	adaptive immune response	Group44	7.57488e-10	5.13218e-12	[4, 5, 6]	22.2222	46	[ACP5, ADA, AIF1, AP3D1, BCL10, BCL6, CBFB, CCL19, CCL4, CCR7, CD209, CD274, CD46, CD5, CD83, CDC42, CPOX, FADD, FAM49B, FOXP3, GATD3A, GNAO1, GPAM, HLA-DPA1, IFNG, IL1B, IL4R, IL7R, ITGB2, LGALS9, LYN, MAP3K8, NLRP3, PIK3CA, PIK3R1, PTPN11, PTPN6, RUNX3, SELENOP, SOCS1, SPATA2, SRC, TFRC, TGFBR2, TRAF2, VCAM1]
GO:0007159	leukocyte cell-cell adhesion	adaptive immune response	Group44	1.35966e-09	5.13218e-12	[4]	18.8498	59	[ACP5, ADA, AIF1, AP3D1, ARG1, BCL10, BCL6, CASP3, CBFB, CCL19, CCL25, CCL4, CCR7, CD209, CD274, CD46, CD5, CD83, CDC42, CPOX, DLG5, DTX1, DUSP7, FADD, FAM49B, FOXP3, GATD3A, GNAO1, GPAM, HLA-DPA1, IFNG, IL1B, IL4R, IL7R, IRF1, ITGA5, ITGB2, LGALS9, LGALS9B, LRRC32, LYN, MAP3K8, NLRP3, PIK3CA, PIK3R1, PTPN11, PTPN6, RUNX3, SDC4, SELENOP, SOCS1, SPATA2, SRC, STK10, TFRC, TGFBR2, TNIP1, TRAF2, VCAM…
GO:0002684	positive regulation of immune system process	adaptive immune response	Group44	1.39292e-09	5.13218e-12	[2, 3, 4]	13.3825	127	[ABI1, ACIN1, ACOD1, ACP5, ACSBG2, ACTB, ACTR3, ADA, ADRB2, AIF1, AP3D1, ARG1, ARL4C, ATP6AP1, BCL10, BCL6, BTN3A2, C3AR1, C4B, CALR, CAP1, CARD9, CBFB, CCL19, CCL20, CCL4, CCR7, CD1B, CD209, CD274, CD46, CD5, CD83, CDC42, CDKN1A, CLEC10A, CLEC4F, CPOX, CTSC, CTSH, CXCL8, DBI, DDX3X, DDX58, DUSP7, FADD, FAM49B, FCGR1A, FES, FGA, FOS, FOXP1, FOXP3, FPR1, FYB1, GATD3A, GNAO1, GNPDA1, GPAM, GPR183, …
GO:0051251	positive regulation of lymphocyte activation	adaptive immune response	Group44	1.53208e-09	5.13218e-12	[4, 5, 6, 7]	20.5761	50	[ACP5, ACSBG2, ADA, AIF1, AP3D1, BCL10, BCL6, CBFB, CCL19, CCL4, CCR7, CD209, CD274, CD46, CD5, CD83, CDC42, CDKN1A, CPOX, FADD, FAM49B, FOXP3, GATD3A, GNAO1, GPAM, GPR183, HLA-DPA1, IFNG, IL1B, IL4R, IL7R, LAMP1, LGALS9, LYN, MAP3K8, MMP14, NLRP3, PIK3CA, PIK3R1, PTPN11, PTPN6, RUNX3, SLC12A9, SOCS1, SPATA2, SRC, TFRC, TGFBR2, TRAF2, VCAM1]
GO:0051249	regulation of lymphocyte activation	adaptive immune response	Group44	7.82547e-09	5.13218e-12	[4, 5, 6]	17.1053	65	[ACP5, ACSBG2, ADA, AIF1, AP3D1, ARG1, BCL10, BCL6, CAMK2G, CASP3, CBFB, CCL19, CCL4, CCR7, CD209, CD274, CD46, CD5, CD83, CDC42, CDKN1A, CPOX, DLG5, DTX1, DUSP7, FADD, FAM49B, FOXP3, GATD3A, GNAO1, GPAM, GPR183, GSN, HLA-DPA1, HMGB3, HPSE, IFNG, IL1B, IL4R, IL7R, IRF1, LAMP1, LGALS9, LGALS9B, LRRC32, LYN, MAP3K8, MMP14, MYDGF, NLRP3, PIK3CA, PIK3R1, PRDM1, PTPN11, PTPN6, RUNX3, SDC4, SLC12A9, SO…
GO:0022409	positive regulation of cell-cell adhesion	adaptive immune response	Group44	9.34763e-09	5.13218e-12	[3, 4, 5]	19.7581	49	[ACP5, ADA, AFDN, AIF1, AP3D1, BCL10, BCL6, CBFB, CCL19, CCL4, CCR7, CD209, CD274, CD46, CD5, CD83, CDC42, CPOX, DMTN, FADD, FAM49B, FGA, FOXP3, GATD3A, GNAO1, GPAM, HLA-DPA1, IFNG, IL1B, IL4R, IL7R, ITGB2, LGALS9, LYN, MAP3K8, NLRP3, PIK3CA, PIK3R1, PTPN11, PTPN6, RUNX3, SELENOP, SOCS1, SPATA2, SRC, TFRC, TGFBR2, TRAF2, VCAM1]
GO:0045785	positive regulation of cell adhesion	adaptive immune response	Group44	2.37723e-08	5.13218e-12	[2, 3, 4]	16.5	66	[ACP5, ADA, AFDN, AIF1, AP3D1, APC, BCL10, BCL6, CALR, CBFB, CCL19, CCL25, CCL4, CCR7, CD209, CD274, CD46, CD5, CD83, CDC42, CPOX, DMTN, DNM2, FADD, FAM49B, FGA, FN1, FOXP3, GATD3A, GNAO1, GPAM, GZMK, HLA-DPA1, HYAL1, IFNG, IL1B, IL4R, IL7R, ITGA5, ITGB2, LGALS9, LYN, MAP3K8, NINJ1, NLRP3, OPTN, P2RY12, PIK3CA, PIK3R1, PTPN11, PTPN6, RET, RIN2, RUNX3, SAA1, SDC4, SELENOP, SOCS1, SPATA2, SRC, STX4…
GO:0002250	adaptive immune response	adaptive immune response	Group44	4.70032e-08	5.13218e-12	[3]	16.9492	60	[ACP5, ADA, ALCAM, ARG1, BACH2, BCL10, BCL3, BCL6, BTN3A2, C4B, CAMK2G, CCL19, CD1B, CD209, CD274, CD46, CD5, CLEC10A, CLEC4F, CPOX, CTSC, CTSH, DUSP7, ERAP1, EXO1, FADD, FAM49B, FGA, FOXP3, GNAO1, GPR183, HLA-DPA1, HLA-DQA1, HPSE, IFNG, IL1B, IL1RL1, IL4R, IL7R, IRF1, LAT2, LYN, MYDGF, NBN, NECTIN2, NLRP3, PRDM1, PRKCD, PSMA7, PTPN6, RELB, SEMA4A, SPATA2, TANK, TAP1, TAP2, TCIRG1, TFRC, TRAF2, T…
GO:0022407	regulation of cell-cell adhesion	adaptive immune response	Group44	9.06102e-08	5.13218e-12	[3, 4]	16.4021	62	[ACP5, ADA, AFDN, AIF1, AP3D1, ARG1, BCL10, BCL6, CASP3, CBFB, CCL19, CCL25, CCL4, CCR7, CD209, CD274, CD46, CD5, CD83, CDC42, CPOX, DLG5, DMTN, DTX1, DUSP7, EPHB3, FADD, FAM49B, FGA, FOXP3, GATD3A, GNAO1, GPAM, HLA-DPA1, IFNG, IL1B, IL4R, IL7R, IRF1, ITGB2, LGALS9, LGALS9B, LRRC32, LYN, MAP3K8, MAPK14, NLRP3, PIK3CA, PIK3R1, PRKCD, PTPN11, PTPN6, RUNX3, SDC4, SELENOP, SOCS1, SPATA2, SRC, TFRC, T…
GO:0046649	lymphocyte activation	adaptive immune response	Group44	9.31307e-07	5.13218e-12	[3, 4]	13.6964	83	[ACP5, ACSBG2, ADA, ADGRG3, AIF1, AKIRIN2, AP3D1, ARG1, BCL10, BCL3, BCL6, CAMK2G, CASP3, CBFB, CCL19, CCL4, CCR7, CD209, CD274, CD46, CD5, CD83, CDC42, CDKN1A, CMTM7, CPOX, CXCL8, DLG5, DTX1, DUSP7, EXO1, FADD, FAM49B, FLT3, FOXP1, FOXP3, GATD3A, GNAO1, GPAM, GPR183, GSN, HLA-DPA1, HMGB3, HPSE, IFNG, IL1B, IL4R, IL7R, IRF1, ITGB2, LAMP1, LAT2, LGALS9, LGALS9B, LRRC32, LYN, MAP3K8, MMP14, MYDGF, …
GO:0042110	T cell activation	adaptive immune response	Group44	9.74597e-07	5.13218e-12	[4, 5]	15.0115	65	[ACP5, ACSBG2, ADA, AIF1, AP3D1, ARG1, BCL10, BCL3, BCL6, CAMK2G, CASP3, CBFB, CCL19, CCL4, CCR7, CD209, CD274, CD46, CD5, CD83, CDC42, CPOX, CXCL8, DLG5, DTX1, DUSP7, FADD, FAM49B, FOXP1, FOXP3, GATD3A, GNAO1, GPAM, GPR183, GSN, HLA-DPA1, IFNG, IL1B, IL4R, IL7R, IRF1, LGALS9, LGALS9B, LRRC32, LYN, MAP3K8, MYDGF, NLRP3, PIK3CA, PIK3R1, PRDM1, PTPN11, PTPN6, RELB, RUNX3, SDC4, SEMA4A, SOCS1, SPATA…
GO:0030155	regulation of cell adhesion	adaptive immune response	Group44	1.07435e-06	5.13218e-12	[2, 3]	13.3536	88	[ACP5, ACVRL1, ADA, AFDN, AIF1, AP3D1, APC, ARG1, BCL10, BCL6, CALR, CASP3, CBFB, CCL19, CCL25, CCL4, CCR7, CD209, CD274, CD46, CD5, CD83, CDC42, COL1A1, CPOX, CXCL8, CXCR3, CYP1B1, DLG5, DMTN, DNM2, DTX1, DUSP7, EPHB3, FADD, FAM49B, FES, FGA, FN1, FOXP3, GATD3A, GNAO1, GPAM, GSN, GZMK, HLA-DPA1, HYAL1, IFNG, IL1B, IL4R, IL7R, IRF1, ITGA5, ITGB2, LGALS9, LGALS9B, LRRC32, LYN, MACF1, MAP3K8, MAPK1…
GO:0035710	CD4-positive, alpha-beta T cell activation	adaptive immune response	Group44	1.69454e-06	5.13218e-12	[6, 7]	28	21	[BCL3, BCL6, CBFB, CCL19, CD274, CD83, FOXP1, FOXP3, GPR183, IFNG, IL4R, LGALS9, LGALS9B, MYDGF, NLRP3, RELB, RUNX3, SEMA4A, SOCS1, TCIRG1, TGFBR2]
GO:0002520	immune system development	adaptive immune response	Group44	3.96678e-06	5.13218e-12	[2, 4, 5]	12.0746	110	[ABI1, ACIN1, ACOD1, ACP5, ADA, ADGRG3, AGO1, AKIRIN2, AKR1A1, AP3D1, ARID4A, ATP6AP1, BATF3, BCL3, BCL6, CAMK2G, CASP3, CBFB, CCL19, CCR7, CD274, CD46, CD83, CDC42, CEBPE, CMTM7, CPOX, CSF1R, CTNNBL1, CXCL8, DMTN, DTX1, EEF2, EPHB3, ETV6, EXO1, F3, FADD, FASN, FES, FLT3, FOS, FOXP1, FOXP3, G6PD, GATD3A, GNAO1, GPR183, GPR55, HIPK2, HMGB3, HPSE, IFNG, IL1B, IL4R, IL7R, IRF1, KCP, KMT2A, KMT2C, L3…
GO:0046632	alpha-beta T cell differentiation	adaptive immune response	Group44	5.7572e-06	5.13218e-12	[6, 7, 8, 9, 10, 11]	25	22	[ADA, AP3D1, BCL3, BCL6, CBFB, CCL19, CD83, FOXP1, FOXP3, GPR183, IFNG, IL4R, IRF1, LGALS9, MYDGF, NLRP3, PRDM1, RELB, RUNX3, SEMA4A, SOCS1, TGFBR2]
GO:0046634	regulation of alpha-beta T cell activation	adaptive immune response	Group44	6.11605e-06	5.13218e-12	[6, 7, 8]	26.6667	20	[ADA, AP3D1, BCL6, CBFB, CCL19, CD274, CD83, FOXP3, GNAO1, IFNG, IL4R, IRF1, LGALS9, LGALS9B, MYDGF, NLRP3, PRDM1, RUNX3, SOCS1, TGFBR2]
GO:0046631	alpha-beta T cell activation	adaptive immune response	Group44	6.20646e-06	5.13218e-12	[5, 6]	22.2222	26	[ADA, AP3D1, BCL3, BCL6, CBFB, CCL19, CD274, CD83, FOXP1, FOXP3, GNAO1, GPR183, IFNG, IL4R, IRF1, LGALS9, LGALS9B, MYDGF, NLRP3, PRDM1, RELB, RUNX3, SEMA4A, SOCS1, TCIRG1, TGFBR2]
GO:0002521	leukocyte differentiation	adaptive immune response	Group44	9.41014e-06	5.13218e-12	[4, 5, 6, 7, 8]	13.8655	66	[ACIN1, ACP5, ADA, ADGRG3, AKIRIN2, AP3D1, ARID4A, ATP6AP1, BATF3, BCL3, BCL6, CAMK2G, CBFB, CCL19, CCR7, CD46, CD83, CDC42, CEBPE, CMTM7, CPOX, CSF1R, CXCL8, DTX1, F3, FADD, FASN, FES, FLT3, FOS, FOXP1, FOXP3, GNAO1, GPR183, GPR55, HMGB3, IFNG, IL1B, IL4R, IL7R, IRF1, L3MBTL3, LGALS9, LYN, MAPK14, MMP14, MYDGF, NLRP3, OSTM1, PIK3R1, PRDM1, PTPN6, RBCK1, RELB, RUNX3, SEMA4A, SH3PXD2A, SOCS1, SRC,…
GO:0030099	myeloid cell differentiation	adaptive immune response	Group44	1.0868e-05	5.13218e-12	[4, 5, 6, 7, 8]	14.578	57	[ABI1, ACIN1, AGO1, AKIRIN2, AKR1A1, ARID4A, ATP6AP1, BATF3, BCL6, CAMK2G, CASP3, CBFB, CCL19, CCR7, CDC42, CEBPE, CPOX, CSF1R, DMTN, F3, FADD, FASN, FES, FOS, FOXP1, G6PD, GPR183, GPR55, HIPK2, HMGB3, IFNG, KMT2A, KMT2C, L3MBTL3, LYN, MAPK14, MYDGF, NFE2, NFKBIA, OSTM1, PIK3R1, PTPN11, PTPN6, RBCK1, RELB, RHAG, SH3PXD2A, SLC4A1, SRC, STAT1, TAL1, TCIRG1, TFRC, TGFBR2, TGFBR3, TNRC6C, TXN]
GO:0050670	regulation of lymphocyte proliferation	adaptive immune response	Group44	1.66586e-05	5.13218e-12	[5, 6, 7]	18.3333	33	[ACP5, ADA, AIF1, ARG1, BCL6, CASP3, CCL19, CD209, CD274, CD46, CDKN1A, CPOX, DLG5, FADD, FOXP3, GATD3A, GPAM, GPR183, HLA-DPA1, IL1B, IRF1, LGALS9, LGALS9B, LRRC32, LYN, MYDGF, PTPN6, SDC4, SLC12A9, TFRC, TGFBR2, TRAF2, VCAM1]
GO:0048534	hematopoietic or lymphoid organ development	adaptive immune response	Group44	1.88461e-05	5.13218e-12	[3, 4, 5, 6]	11.8605	102	[ABI1, ACIN1, ACP5, ADA, ADGRG3, AGO1, AKIRIN2, AKR1A1, AP3D1, ARID4A, ATP6AP1, BATF3, BCL3, BCL6, CAMK2G, CASP3, CBFB, CCL19, CCR7, CD46, CD83, CDC42, CEBPE, CMTM7, CPOX, CSF1R, CXCL8, DMTN, DTX1, EEF2, EPHB3, ETV6, F3, FADD, FASN, FES, FLT3, FOS, FOXP1, FOXP3, G6PD, GATD3A, GNAO1, GPR183, GPR55, HIPK2, HMGB3, IFNG, IL1B, IL4R, IL7R, IRF1, KCP, KMT2A, KMT2C, L3MBTL3, LGALS9, LMO2, LYN, MAPK14, M…
GO:0030097	hemopoiesis	adaptive immune response	Group44	2.05474e-05	5.13218e-12	[4, 5, 6, 7]	11.9658	98	[ABI1, ACIN1, ACP5, ADA, ADGRG3, AGO1, AKIRIN2, AKR1A1, AP3D1, ARID4A, ATP6AP1, BATF3, BCL3, BCL6, CAMK2G, CASP3, CBFB, CCL19, CCR7, CD46, CD83, CDC42, CEBPE, CMTM7, CPOX, CSF1R, CXCL8, DMTN, DTX1, EEF2, ETV6, F3, FADD, FASN, FES, FLT3, FOS, FOXP1, FOXP3, G6PD, GATD3A, GNAO1, GPR183, GPR55, HIPK2, HMGB3, IFNG, IL1B, IL4R, IL7R, IRF1, KCP, KMT2A, KMT2C, L3MBTL3, LGALS9, LMO2, LYN, MAPK14, MLF1, MM…
GO:0046651	lymphocyte proliferation	adaptive immune response	Group44	2.75792e-05	5.13218e-12	[4, 5]	16.6667	38	[ACP5, ADA, AIF1, ARG1, BCL6, CASP3, CCL19, CD209, CD274, CD46, CDKN1A, CPOX, CXCL8, DLG5, FADD, FLT3, FOXP3, GATD3A, GPAM, GPR183, HLA-DPA1, IL1B, IL7R, IRF1, LGALS9, LGALS9B, LRRC32, LYN, MYDGF, PRKCD, PTPN6, PURA, SDC4, SLC12A9, TFRC, TGFBR2, TRAF2, VCAM1]
GO:1902105	regulation of leukocyte differentiation	adaptive immune response	Group44	4.35062e-05	5.13218e-12	[4, 5, 6, 7, 8, 9]	16.309	38	[ACIN1, ADA, AP3D1, ARID4A, ATP6AP1, BCL6, CAMK2G, CBFB, CCL19, CD46, CD83, CPOX, DTX1, FADD, FES, FOS, FOXP1, FOXP3, GPR55, HMGB3, IFNG, IL1B, IL4R, IL7R, IRF1, LGALS9, LYN, MMP14, MYDGF, NLRP3, PIK3R1, PRDM1, PTPN6, RBCK1, RUNX3, SOCS1, TAL1, TGFBR2]
GO:0042129	regulation of T cell proliferation	adaptive immune response	Group44	4.61092e-05	5.13218e-12	[6, 7, 8]	19.2857	27	[ACP5, AIF1, ARG1, CASP3, CCL19, CD209, CD274, CD46, CPOX, DLG5, FADD, FOXP3, GATD3A, GPAM, HLA-DPA1, IL1B, IRF1, LGALS9, LGALS9B, LRRC32, MYDGF, PTPN6, SDC4, TFRC, TGFBR2, TRAF2, VCAM1]
GO:0098609	cell-cell adhesion	adaptive immune response	Group44	7.33592e-05	5.13218e-12	[3]	11.8919	88	[ACP5, ACTB, ADA, AFDN, AIF1, ALCAM, ANPEP, AP3D1, APC, ARG1, BCL10, BCL6, BSG, CASP3, CBFB, CCL19, CCL25, CCL4, CCR7, CD209, CD274, CD46, CD5, CD83, CDC42, CLDN4, CPOX, CYP1B1, DLG5, DMTN, DTX1, DUSP7, EPHB3, FADD, FAM49B, FGA, FOXP3, GATD3A, GNAO1, GPAM, HLA-DPA1, ICAM2, IFNG, IL1B, IL1RAP, IL4R, IL7R, IRF1, ITGA5, ITGAX, ITGB2, ITGB3, KCP, LGALS9, LGALS9B, LRRC32, LYN, MAP3K8, MAPK14, METAP1, …
GO:0070665	positive regulation of leukocyte proliferation	adaptive immune response	Group44	8.38987e-05	5.13218e-12	[3, 4, 5, 6]	20.354	23	[ACP5, ADA, AIF1, BCL6, CCL19, CD209, CD274, CD46, CDKN1A, FADD, FOXP3, GATD3A, GPAM, GPR183, HLA-DPA1, IL1B, LGALS9, LYN, SLC12A9, TFRC, TGFBR2, TRAF2, VCAM1]
GO:0002573	myeloid leukocyte differentiation	adaptive immune response	Group44	9.89107e-05	5.13218e-12	[5, 6, 7, 8, 9]	16.6667	33	[ACIN1, ARID4A, ATP6AP1, BATF3, CAMK2G, CCL19, CCR7, CDC42, CEBPE, CSF1R, F3, FADD, FASN, FES, FOS, FOXP1, GPR183, GPR55, IFNG, L3MBTL3, LYN, MAPK14, MYDGF, OSTM1, PIK3R1, RBCK1, RELB, SH3PXD2A, SRC, TAL1, TCIRG1, TFRC, TGFBR2]
GO:0050671	positive regulation of lymphocyte proliferation	adaptive immune response	Group44	0.000117183	5.13218e-12	[5, 6, 7, 8]	20.3704	22	[ACP5, ADA, AIF1, BCL6, CCL19, CD209, CD274, CD46, CDKN1A, FADD, FOXP3, GATD3A, GPAM, GPR183, HLA-DPA1, IL1B, LGALS9, SLC12A9, TFRC, TGFBR2, TRAF2, VCAM1]
GO:0045619	regulation of lymphocyte differentiation	adaptive immune response	Group44	0.000145804	5.13218e-12	[5, 6, 7, 8, 9, 10]	18.3099	26	[ADA, AP3D1, BCL6, CAMK2G, CBFB, CCL19, CD46, CD83, CPOX, DTX1, FOXP3, HMGB3, IFNG, IL1B, IL4R, IL7R, IRF1, LGALS9, MMP14, MYDGF, NLRP3, PRDM1, PTPN6, RUNX3, SOCS1, TGFBR2]
GO:1903706	regulation of hemopoiesis	adaptive immune response	Group44	0.000152057	5.13218e-12	[3, 4, 5, 6, 7, 8]	13.2701	56	[ACIN1, ADA, AGO1, AKR1A1, AP3D1, ARID4A, ATP6AP1, BCL6, CAMK2G, CBFB, CCL19, CD46, CD83, CPOX, DTX1, FADD, FES, FOS, FOXP1, FOXP3, GATD3A, GPR55, HMGB3, IFNG, IL1B, IL4R, IL7R, IRF1, KMT2A, KMT2C, LGALS9, LMO2, LYN, MAPK14, MMP14, MYDGF, NFE2, NFKBIA, NLRP3, PIK3R1, PRDM1, PSMA6, PSMA7, PSMB6, PSMB7, PTPN6, RBCK1, RUNX3, SEM1, SOCS1, STAT1, TAL1, TCF3, TGFBR2, TNRC6C, TXN]
GO:0045580	regulation of T cell differentiation	adaptive immune response	Group44	0.000246556	5.13218e-12	[6, 7, 8, 9, 10, 11]	19.2982	22	[ADA, AP3D1, BCL6, CAMK2G, CBFB, CCL19, CD46, CD83, DTX1, FOXP3, IFNG, IL1B, IL4R, IL7R, IRF1, LGALS9, MYDGF, NLRP3, PRDM1, RUNX3, SOCS1, TGFBR2]
GO:1902107	positive regulation of leukocyte differentiation	adaptive immune response	Group44	0.000332367	5.13218e-12	[4, 5, 6, 7, 8, 9, 10]	18.0451	24	[ACIN1, ADA, AP3D1, ATP6AP1, BCL6, CBFB, CCL19, CD46, CD83, FADD, FES, FOS, FOXP3, IFNG, IL1B, IL4R, IL7R, LGALS9, MMP14, NLRP3, RBCK1, RUNX3, SOCS1, TGFBR2]
GO:0030098	lymphocyte differentiation	adaptive immune response	Group44	0.000562012	5.13218e-12	[4, 5, 6, 7, 8, 9]	13.5802	44	[ACP5, ADA, ADGRG3, AKIRIN2, AP3D1, BCL3, BCL6, CAMK2G, CBFB, CCL19, CCR7, CD46, CD83, CMTM7, CPOX, DTX1, FADD, FLT3, FOXP1, FOXP3, GNAO1, GPR183, HMGB3, IFNG, IL1B, IL4R, IL7R, IRF1, LGALS9, MMP14, MYDGF, NLRP3, PIK3R1, PRDM1, PTPN6, RELB, RUNX3, SEMA4A, SOCS1, TCF3, TCIRG1, TGFBR2, TRAF2, VCAM1]
GO:1903708	positive regulation of hemopoiesis	adaptive immune response	Group44	0.00117212	5.13218e-12	[3, 4, 5, 6, 7, 8, 9]	15.6977	27	[ACIN1, ADA, AP3D1, ATP6AP1, BCL6, CBFB, CCL19, CD46, CD83, FADD, FES, FOS, FOXP3, IFNG, IL1B, IL4R, IL7R, LGALS9, MAPK14, MMP14, NLRP3, RBCK1, RUNX3, SOCS1, STAT1, TAL1, TGFBR2]
GO:0002683	negative regulation of immune system process	adaptive immune response	Group44	0.00343051	5.13218e-12	[2, 3, 4]	12.0907	48	[ABR, ACOD1, ADA, ARG1, BCL10, BCL6, BPI, CASP3, CBFB, CCL25, CCL4, CD274, CD5, CHAF1A, CPOX, DDT, DLG5, DTX1, DUSP7, FADD, FOXP3, GATD3A, GPAM, GPR55, GRN, HMGB3, HMOX1, HPSE, IL1RL1, IL4R, IL7R, IRF1, LGALS9, LGALS9B, LRRC32, LYN, NFKBIA, PARP14, PIK3R1, PTPN6, RUNX3, SAMHD1, SDC4, SOCS1, SPATA2, TAL1, TAPBPL, TRAPPC9]
GO:0042113	B cell activation	adaptive immune response	Group44	0.00449435	5.13218e-12	[4, 5]	13.5371	31	[ACP5, ADA, ADGRG3, AKIRIN2, BCL3, BCL6, CASP3, CDKN1A, CMTM7, CPOX, EXO1, FLT3, FOXP3, GNAO1, GPR183, HMGB3, HPSE, IL7R, LAT2, LYN, MMP14, NBN, PIK3R1, PRKCD, PTPN6, SLC12A9, TCF3, TCIRG1, TFRC, TRAF2, VCAM1]
GO:0030217	T cell differentiation	adaptive immune response	Group44	0.00514018	5.13218e-12	[5, 6, 7, 8, 9, 10]	13.5135	30	[ADA, AP3D1, BCL3, BCL6, CAMK2G, CBFB, CCL19, CCR7, CD46, CD83, DTX1, FADD, FOXP1, FOXP3, GPR183, IFNG, IL1B, IL4R, IL7R, IRF1, LGALS9, MYDGF, NLRP3, PRDM1, RELB, RUNX3, SEMA4A, SOCS1, TCIRG1, TGFBR2]
GO:0002285	lymphocyte activation involved in immune response	adaptive immune response	Group44	0.00792571	5.13218e-12	[4, 5]	14.5695	22	[ACP5, ADA, BCL3, BCL6, CCL19, CD46, EXO1, FOXP1, FOXP3, GPR183, HPSE, IFNG, IL4R, LAMP1, LGALS9, MYDGF, NBN, NLRP3, RELB, SEMA4A, TFRC, TRAF2]
	Summary by theme	Number of GO terms	% of total
	adaptive immune response	111	38.0137
	cellular process, localisation, and structure	30	10.274
	development	17	5.82192
	immune response	106	36.3014
	metabolic process	15	5.13699
	response to stress	13	4.45205
	Total	292	100
1Gene Ontology (GO) term identified as over-represented based on right-sided hypergeometric tests using the Gene Ontology database (Biological Process; UniProt: 20.12.2019), with adjusted p-value cut-off levels (Benjamini-Hochberg test) of 0.01.
2Functional themes that the enriched GO terms were classified based on, as determined by Gene Ontology Browser (http://www.informatics.jax.org). Cell colour represents GO terms associated with the same functional theme.
3Grouping of the enriched GO terms, linked using Cohen’s kappa statistics (kappa coefficient threshold = 0.5).
4GO terms and grouping p-values corrected with Benjamini-Hochberg test (p < 0.01).
5The GO levels associated with each term.
6The proportion of the genes associated with each GO term in the reference (i.e. the whole 44K salmon microarray) that were present in the gene list subjected to the enrichment analysis.
7Number of the genes associated with each GO term.
8Symbols of the genes associated with each GO term.
