# Supplementary material for: Transcriptome Profiling of Atlantic Salmon (Salmo salar) Parr With Higher and Lower Pathogen Loads Following Piscirickettsia salmonis Infection
Source: Front Immunol. 2021 Dec 31;12:789465. doi: 10.3389/fimmu.2021.789465 (PMC8758579; doi:10.3389/fimmu.2021.789465)
Supplement: Supplementary file 1 [file DataSheet_1.zip › Supplemental files/Supplemental Table S5_Xue.xlsx]

## Sheet: ClueGO Results
Supplemental Table S5. List of Biological Process GO terms enriched in SRS-responsive transcripts identified only in L-SRS group (166 DEPs). An additional table below shows the contribution (%) of each functional theme to the total number of over-represented GO terms.
GO ID	GO Term1	Theme2	GO Groups3	Term p-value4	Group p-values4	GO Levels5	% Associated Genes6	No. Genes7	Associated Genes Found8
GO:0001959	regulation of cytokine-mediated signaling pathway	immune response	Group00	0.00157939	0.00205736	[4, 5, 6, 7]	4.54545	8	[CSDE1, HIF1A, IKBKG, IRF3, JAK1, RFFL, SUMO1, USP18]
GO:0046631	alpha-beta T cell activation	adaptive immune response	Group01	0.00965079	0.00965079	[5, 6]	4.2735	5	[AP3D1, CD81, CD83, LGALS9, RSAD2]
GO:0010660	regulation of muscle cell apoptotic process	cellular process, localisation, and structure	Group02	0.00972035	0.00956688	[6, 7]	5.47945	4	[ALOX12, BNIP3, CAMK2D, PTEN]
GO:0030048	actin filament-based movement	cellular process, localisation, and structure	Group03	0.00402777	0.00408076	[3]	4.6875	6	[ACTN2, ACTN4, ATP1A1, CAMK2D, MYBPC2, SUMO1]
GO:0030449	regulation of complement activation	immune response	Group04	0.00377678	0.00406075	[4, 5, 6, 7, 8]	7.69231	4	[CD81, CFB, CFH, DBI]
GO:0034340	response to type I interferon	immune response	Group05	0.000346164	0.000400821	[4, 5, 6, 7]	9.375	6	[HIF1A, IRF3, JAK1, MX2, RSAD2, USP18]
GO:0060337	type I interferon signaling pathway	immune response	Group05	0.00151858	0.000400821	[5, 6, 7, 8, 9]	8.19672	5	[IRF3, JAK1, MX2, RSAD2, USP18]
GO:0071346	cellular response to interferon-gamma	adaptive immune response	Group06	0.000137781	0.000239304	[5, 6, 7, 8]	6.52174	9	[B2M, CAMK2D, CSDE1, GAPDH, IRF3, JAK1, LGALS9, SUMO1, TRIM25]
GO:0060333	interferon-gamma-mediated signaling pathway	adaptive immune response	Group06	0.000201207	0.000239304	[5, 6, 7, 8, 9]	10.1449	7	[B2M, CAMK2D, CSDE1, IRF3, JAK1, SUMO1, TRIM25]
GO:0070228	regulation of lymphocyte apoptotic process	adaptive immune response	Group07	0.00354022	0.00848695	[7, 8]	8	4	[CRYBG1, HIF1A, LGALS9, PTEN]
GO:0071887	leukocyte apoptotic process	adaptive immune response	Group07	0.00824585	0.00848695	[5]	4.62963	5	[CRYBG1, HIF1A, IRF3, LGALS9, PTEN]
GO:0002711	positive regulation of T cell mediated immunity	adaptive immune response	Group08	0.000197883	0.00252414	[6, 7, 8]	16.129	5	[B2M, CD1B, CD81, FBXO38, RSAD2]
GO:0002706	regulation of lymphocyte mediated immunity	adaptive immune response	Group08	0.00237811	0.00252414	[5, 6]	5.45455	6	[B2M, CD1B, CD81, FBXO38, LGALS9, RSAD2]
GO:0050714	positive regulation of protein secretion	immune response	Group09	0.00139373	0.00186896	[4, 5, 6, 7, 8, 9, 10]	4.01606	10	[ADAM9, AKAP12, CSDE1, CSF1R, GAPDH, HIF1A, IRF3, LGALS9, LRP1, PHPT1]
GO:0050715	positive regulation of cytokine secretion	immune response	Group09	0.00402777	0.00186896	[4, 5, 6, 7, 8, 9, 10, 11]	4.6875	6	[AKAP12, CSF1R, GAPDH, IRF3, LGALS9, LRP1]
GO:0032722	positive regulation of chemokine production	immune response	Group09	0.00584574	0.00186896	[4, 5, 6]	6.55738	4	[CSF1R, HIF1A, LGALS9, LRP1]
GO:1901379	regulation of potassium ion transmembrane transport	cellular process, localisation, and structure	Group10	0.00042327	0.00148597	[7, 8, 9]	8.69565	6	[ACTN2, CAB39, CFH, KCNIP1, PTEN, SUMO1]
GO:0032413	negative regulation of ion transmembrane transporter activity	cellular process, localisation, and structure	Group10	0.0015425	0.00148597	[4, 5, 6, 7, 8]	7.93651	5	[ACTN2, CAB39, CAMK2D, PTEN, SUMO1]
GO:1904063	negative regulation of cation transmembrane transport	cellular process, localisation, and structure	Group10	0.00241495	0.00148597	[5, 6, 7, 8]	6.84932	5	[ACTN2, CAB39, CAMK2D, PTEN, SUMO1]
	Summary by theme	Number of GO terms	% of total
	adaptive immune response	7	36.8421
	cellular process, localisation, and structure	5	26.3158
	immune response	7	36.8421
	Total	19	100
1Gene Ontology (GO) term identified as over-represented based on right-sided hypergeometric tests using the Gene Ontology database (Biological Process; UniProt: 20.12.2019), with adjusted p-value cut-off levels (Benjamini-Hochberg test) of 0.01.
2Functional themes that the enriched GO terms were classified based on, as determined by Gene Ontology Browser (http://www.informatics.jax.org). Cell colour represents GO terms associated with the same functional theme.
3Grouping of the enriched GO terms, linked using Cohen’s kappa statistics (kappa coefficient threshold = 0.5).
4GO terms and grouping p-values corrected with Benjamini-Hochberg test (p < 0.01).
5The GO levels associated with each term.
6The proportion of the genes associated with each GO term in the reference (i.e. the whole 44K salmon microarray) that were present in the gene list subjected to the enrichment analysis.
7Number of the genes associated with each GO term.
8Symbols of the genes associated with each GO term.
