# Supplementary material for: Transcriptome Profiling of Atlantic Salmon (Salmo salar) Parr With Higher and Lower Pathogen Loads Following Piscirickettsia salmonis Infection
Source: Front Immunol. 2021 Dec 31;12:789465. doi: 10.3389/fimmu.2021.789465 (PMC8758579; doi:10.3389/fimmu.2021.789465)
Supplement: Supplementary file 1 [file DataSheet_1.zip › Supplemental files/Supplemental Table S6_Xue.xlsx]

## Sheet: ClueGO Results
Supplemental Table S6. List of Biological Process GO terms enriched in SRS-responsive transcripts identified only in H-SRS group (1606 DEPs). An additional table below shows the contribution (%) of each functional theme to the total number of over-represented GO terms.
GO ID	GO Term1	Theme2	GO Groups3	Term p-value4	Group p-values4	GO Levels5	% Associated Genes6	No. Genes7	Associated Genes Found8
GO:0000041	transition metal ion transport	cellular process, localisation, and structure	Group00	0.000595597	9.93942e-05	[7]	21.6216	24	[AIF1, ATP6AP1, ATP6V0A1, ATP6V0A2, ATP6V0C, ATP6V1B2, ATP6V1C1, ATP6V1E1, ATP6V1F, ATP6V1G1, ATP6V1H, DNM2, FTH1, FTMT, HPX, ISCU, PDE7A, PPBP, RAB11B, SLC30A1, SLC30A6, SLC30A7, STEAP3, TCN2]
GO:0048659	smooth muscle cell proliferation	development	Group01	0.00922831	0.00169843	[3]	17.3913	24	[ADAMTS1, AIF1, CCN4, CD200, CDKN1B, CIB1, CNN1, GNAI3, HMOX1, ID2, IGBP1, JUN, KLF4, MMP9, NDRG2, NPR3, NPRL3, P2RY6, PDCD4, PDGFRB, PKN1, PLXNA1, S1PR1, TPM1]
GO:0048732	gland development	development	Group02	0.00988015	0.00179639	[4, 5, 6]	13.2632	63	[ADA, APRT, BAX, BCL11B, CA5A, CAPN1, CCL11, CCND1, CDC42, CDH1, CDKN1B, CFLAR, CIB1, CITED2, CRIP2, CSRP1, CUL3, DHODH, EPHA2, ETS1, ETV5, EZH2, FLI1, GOT2, GPAM, GPX1, HIF1A, HLX, HMOX1, ID2, JUN, KMT2D, LBH, MPP1, NME1, NOTCH1, OPTN, ORAI1, PBX1, PDGFA, PDGFRB, PEBP1, PLXNA1, PML, PPBP, QDPR, RAP1A, RARA, RTN3, SFRP1, SLC20A1, SMAD2, SMAD4, SOD1, TBC1D8, TGFB1, THRB, TNFRSF11A, TSPO, UBE3A, VD…
GO:0043123	positive regulation of I-kappaB kinase/NF-kappaB signaling	immune response	Group03	0.00375611	0.000703232	[5, 6, 7, 8]	17.2414	30	[ALPK1, ATP6AP1, BCL10, BIRC2, CANT1, CASP1, CCDC22, CD40, CFLAR, CTH, DDX21, DDX56, HMOX1, MALT1, MAP3K20, NEK6, NOD1, PIM2, PPIP5K1, RAP1A, REL, RORA, SLC20A1, TIFA, TMED7-TICAM2, TRAF5, TRIM13, TRIM25, UBE2V1, ZDHHC17]
GO:0071560	cellular response to transforming growth factor beta stimulus	immune response	Group04	0.00870068	0.00162163	[4, 6]	15.3191	36	[AKIRIN2, APAF1, APLP2, CA5A, CBL, CDKN2B, CFLAR, CHST11, CITED2, CREBRF, DAB2, DLX1, DNM2, EPB41L5, FOLR1, FURIN, GDF15, JUN, LTBP4, MAPK7, MPP1, PARP1, PML, PTPRK, SBNO2, SDCBP, SFRP1, SMAD2, SMAD4, TCN2, TGFB1, USP2, YES1, ZBTB7A, ZFYVE9, ZNF703]
GO:0072593	reactive oxygen species metabolic process	response to stress	Group05	0.00142771	0.00023744	[3]	16.3424	42	[ACSBG2, AIF1, AIFM2, ARG2, BIRC2, BMP1, BRCA1, C3, CA5A, CAT, CD200, CFLAR, CSRP1, CTNS, DDIT4, DHFR, DNM2, GCHFR, GNAI3, GPX1, HBE1, HIF1A, HNRNPK, HP, KLF2, KLF4, P2RX4, PDGFRB, PPP3CA, PRDX3, PREX1, RAC1, RORA, SESN1, SH3PXD2A, SOD1, SOD3, STK17A, SYK, TGFB1, TSPO, UBL4A]
GO:1901566	organonitrogen compound biosynthetic process	metabolic process	Group06	0.00809269	0.00151963	[4]	11.2251	186	[A3GALT2, ACSBG2, ACSL1, ACSL4, ADA, ADCY2, AGPAT3, AIFM2, ALAD, ALAS2, ALDH3A2, ALDH9A1, ALDOA, ALG10, APRT, ARG2, B3GALT2, B3GNT3, BCL10, BDH2, BOLL, BRI3, C1QBP, C3, CALR, CANT1, CAPN2, CAPRIN1, CARS, CBS, CD28, CD3E, CEL, CEMIP, CHAF1A, CHST11, CNDP2, CNPY2, CPEB4, CPOX, CSAD, CTH, CTPS1, DAPK2, DBI, DEGS1, DHDDS, DHFR, DHODH, DNAJC3, DPH2, EDEM3, EEF2, EIF2AK1, EIF2AK2, EIF2AK4, EIF3CL, ELAV…
GO:0006900	vesicle budding from membrane	cellular process, localisation, and structure	Group07	0.00607834	0.00114893	[4, 5]	19.4175	20	[ARFGAP3, CD59, CNIH4, CTSC, CTSZ, CUL3, DNM1, DNM2, FOLR1, LMAN1, MCFD2, MX2, PICALM, SEC22B, SEC31A, STX5, TMED10, TMED2, VAPB, ZFYVE9]
GO:0006909	phagocytosis	immune response	Group08	0.00203558	0.000342	[5]	16.0305	42	[ABR, ACSBG2, ACTR2, ACTR3, AICDA, AIF1, APLP2, ATG3, C3, CALR, CAMK1D, CCL2, CD93, CDC42, CORO1C, CSRP1, DNM2, EIF2AK1, EIF2AK2, FCGR2B, GSN, HCK, IL2RB, IRF8, ITGAV, NCKAP1, P2RY6, PIK3R1, PKN1, PLCG2, PLPP4, RAB14, RAC1, RAP1A, RARA, SOD1, SYK, TGFB1, TMED7-TICAM2, WAS, XKR8, YES1]
GO:0007565	female pregnancy	development	Group09	0.00107575	0.000179934	[3, 4]	18.1319	33	[ACSL4, AMBP, C1QBP, CALR, CAPN2, CITED2, CPOX, CTSB, DHODH, EMP2, ENDOU, EPOR, ETS1, FLI1, GJB2, GOT2, GPAM, H3F3B, KPNA6, MMP9, NAT1, PEBP1, PPBP, PRDX3, PTPN6, RAMP2, RARA, SLC2A1, SOD1, TGFB1, TMED2, VDR, VMP1]
GO:0030522	intracellular receptor signaling pathway	cellular process, localisation, and structure	Group10	0.00226181	0.000374389	[3, 4, 5]	15.4098	47	[AKIRIN2, ALPK1, ARNTL, BIRC2, BMP1, BRCA1, C1QBP, CALR, CITED2, CREBRF, CREM, CTBP2, DAB2, DHRS3, ESRRA, EZH2, FHL2, GPAM, KLF2, KMT2D, LBH, MPP1, NOD1, PARP1, PEBP1, PKN1, PML, PPBP, RARA, RORA, RORB, RTN3, RXRB, RXRG, SFRP1, THRB, TIFA, TNFRSF14, TRIM13, TRIM16, UBA5, UBE2V1, UBE3A, VANGL2, VDR, WBP2, ZBTB7A]
GO:0046916	cellular transition metal ion homeostasis	cellular process, localisation, and structure	Group11	0.000275504	4.23202e-05	[7, 9]	23.4694	23	[ALAS2, ATP6AP1, ATP6V0A2, ATP6V1C1, ATP6V1G1, ATP6V1H, CAND1, CCDC22, EGLN1, FTH1, FTMT, FXN, HIF1A, HMOX1, HPX, ISCU, LCK, MT1L, PDE7A, SLC30A1, SLC30A7, SMAD4, SOD1]
GO:0051186	cofactor metabolic process	metabolic process	Group12	2.95744e-07	3.56165e-08	[3]	18.0751	77	[ACOT2, ACSBG2, ACSL1, ACSL4, AHCY, AIFM2, ALAD, ALAS2, AMBP, ATP6V1H, BDH2, BLVRA, BLVRB, BTD, CAT, CD200, CEL, CNDP2, COQ3, CPOX, CTNS, DBI, DGAT1, DHFR, EIF2AK1, EIF2AK2, FOLR1, FXN, GCHFR, GCLM, GPAM, GPX1, GSTO1, GSTT1, HAGH, HBE1, HMBS, HMOX1, HP, HPGDS, HPX, ISCA1, ISCU, KMO, KMT2D, KYNU, MAP3K8, MARCKSL1, MVD, NADK, NDUFA9, NMNAT1, PANK1, PCBD1, PDE7A, PDXK, PDXP, PICALM, PNMT, PPBP, PPOX…
GO:0051188	cofactor biosynthetic process	metabolic process	Group12	0.00261769	3.56165e-08	[4]	16.309	38	[ACSBG2, ACSL1, ACSL4, ALAD, ALAS2, ATP6V1H, BDH2, CEL, CNDP2, COQ3, CPOX, CTNS, DHFR, FXN, GCLM, HAGH, HMBS, ISCA1, ISCU, KMO, KMT2D, KYNU, NADK, NDUFA9, NMNAT1, PANK1, PCBD1, PDXK, PPOX, PPT2, PSAT1, QDPR, SOD1, SUCLA2, TMEM14C, TSPO, UROD, UROS]
GO:0034341	response to interferon-gamma	adaptive immune response	Group13	0.000298437	4.40889e-05	[4, 5, 6, 7]	20.4082	30	[ACTR2, ACTR3, AICDA, AIF1, CAMK2G, CASP1, CCL11, CCL2, CD40, CDC42, CEL, GBP2, GBP6, GSN, HCK, HLA-DPA1, HPX, IRF1, IRF8, KYNU, NUB1, PEBP1, PML, PPBP, SLC26A6, STX4, STXBP2, TRIM25, TRIM34, WAS]
GO:0071346	cellular response to interferon-gamma	adaptive immune response	Group13	0.00117296	4.40889e-05	[5, 6, 7, 8]	19.5652	27	[ACTR2, ACTR3, AICDA, AIF1, CAMK2G, CASP1, CCL11, CCL2, CDC42, CEL, GBP2, GBP6, GSN, HCK, HLA-DPA1, HPX, IRF1, IRF8, PEBP1, PML, PPBP, SLC26A6, STX4, STXBP2, TRIM25, TRIM34, WAS]
GO:0006066	alcohol metabolic process	metabolic process	Group14	0.00253917	0.00151408	[3, 4]	14.6667	55	[ADH1B, AKR1D1, ALDH3A2, ALDH9A1, CAT, CEL, CLEC11A, COQ3, CYP46A1, DGAT1, DHDDS, DHFR, DHRS3, DHX8, EPHX2, ERG28, GALK1, GLUD1, GPAM, HDLBP, IDH3B, IDI1, IGBP1, IP6K2, ITPKC, KMT2D, LRAT, LSS, MVD, MYOF, NFKB1, NPC1, NPC2, NSDHL, NUDT3, P2RY6, PCBD1, PICALM, PLCG2, PLPP3, PPIP5K1, QDPR, RDH12, SDR16C5, SLC20A1, SLC27A4, SLC5A3, SOD1, SPTLC1, SULT2B1, TPI1, UBL4A, UGDH, VANGL2, VDR]
GO:1901615	organic hydroxy compound metabolic process	metabolic process	Group14	0.00791065	0.00151408	[3]	13.0435	72	[ADH1B, AKR1D1, ALDH3A2, ALDH9A1, C3, CAT, CEL, CLEC11A, COQ3, CPQ, CTNS, CTSB, CTSO, CYP46A1, DGAT1, DHDDS, DHFR, DHRS3, DHX8, EPHX2, ERG28, GALK1, GLUD1, GPAM, HAGH, HDC, HDLBP, HIF1A, IDH3B, IDI1, IGBP1, IP6K2, ITPKC, KMT2D, LIPA, LRAT, LSS, MVD, MYOF, NFKB1, NPC1, NPC2, NSDHL, NUDT3, OSBPL6, P2RY6, PCBD1, PDXK, PDXP, PEBP1, PFKFB2, PICALM, PLCG2, PLPP3, PNMT, PPBP, PPIP5K1, PSAT1, QDPR, RDH12…
GO:0006778	porphyrin-containing compound metabolic process	metabolic process	Group15	1.1671e-07	3.58405e-07	[4, 5]	42.5532	20	[ALAD, ALAS2, AMBP, BDH2, BLVRA, BLVRB, CPOX, EIF2AK1, EIF2AK2, FXN, HMBS, HMOX1, HPX, PPOX, PTPN6, SUCLA2, TMEM14C, TSPO, UROD, UROS]
GO:0033013	tetrapyrrole metabolic process	metabolic process	Group15	3.12485e-06	3.58405e-07	[4]	31.5068	23	[ALAD, ALAS2, AMBP, BDH2, BLVRA, BLVRB, CPOX, EIF2AK1, EIF2AK2, FXN, HMBS, HMOX1, HPX, MARCKSL1, PPBP, PPOX, PTPN6, SUCLA2, TCN2, TMEM14C, TSPO, UROD, UROS]
GO:0008284	positive regulation of cell population proliferation	development	Group16	0.000292879	0.00018005	[2, 3, 4, 5]	13.431	110	[ACSBG2, ADA, ADAMTS1, AIF1, AKIRIN2, AMBP, BCL2L1, CALR, CAPN1, CCL11, CCN4, CCND1, CD200, CD274, CD276, CD28, CD3E, CD40, CD55, CDC42, CDH1, CDKN1B, CFLAR, CHAF1A, CIB1, CITED2, CLEC11A, CPOX, CRIP2, CSRP2, CTSB, CTSZ, CUL3, DHDDS, EMP2, ETS1, ETV5, EZH2, FLI1, FTMT, FXN, GATA1, GDF15, GNAI3, GPAM, GRN, HCK, HCLS1, HIF1A, HLA-DPA1, HLX, HMOX1, HNRNPK, ID2, IGBP1, IL34, ITGAV, JUN, KMT2D, LBH, M…
GO:0042127	regulation of cell population proliferation	development	Group16	0.00110578	0.00018005	[2, 3, 4]	11.8967	175	[ACSBG2, ADA, ADAMTS1, AIF1, AKIRIN2, AMBP, APLP2, ARG2, BAX, BCL11B, BCL2L1, BHLHE40, BIRC2, BMP1, BRCA1, BTN2A2, CA5A, CALR, CAPN1, CCL11, CCL2, CCN4, CCND1, CD200, CD22, CD274, CD276, CD28, CD3E, CD40, CD55, CDC42, CDH1, CDKN1B, CDKN2B, CDKN2C, CEL, CFLAR, CHAF1A, CHST11, CIB1, CITED2, CLEC11A, CNN1, CPOX, CRIP2, CSRP1, CSRP2, CTBP2, CTSB, CTSZ, CUL3, CXCL11, DHDDS, EIF2AK1, EIF2AK2, EMP2, ESR…
GO:0048518	positive regulation of biological process	cellular process, localisation, and structure	Group17	0.000213825	3.03493e-05	[1, 2, 3]	10.5027	514	[ABCB1, ABR, ACIN1, ACP2, ACSBG2, ACSL1, ACSL4, ACTA2, ACTR2, ACTR3, ADA, ADAMTS1, ADCY2, ADGRE2, AICDA, AIF1, AIFM2, AKAP7, AKIRIN2, ALG10, ALPK1, AMBP, ANGEL2, ANTXR1, AP1G1, APAF1, APLP2, ARG2, ARHGEF5, ARL6IP5, ARNTL, ARRDC3, ATG4C, ATP1B1, ATP6AP1, ATP6AP2, ATP6V0C, ATP6V1C1, ATRX, BAX, BCKDK, BCL10, BCL11B, BCL2L1, BHLHE40, BIRC2, BLOC1S6, BMP1, BOLL, BRCA1, BRI3, BTN2A2, C1QBP, C3, C7, CA2…
GO:0048522	positive regulation of cellular process	cellular process, localisation, and structure	Group17	0.00157896	3.03493e-05	[2, 3, 4]	10.4176	459	[ABR, ACIN1, ACP2, ACSBG2, ACSL1, ACSL4, ACTA2, ACTR2, ACTR3, ADA, ADAMTS1, ADCY2, AICDA, AIF1, AIFM2, AKIRIN2, ALG10, ALPK1, AMBP, ANTXR1, AP1G1, APAF1, APLP2, ARG2, ARHGEF5, ARL6IP5, ARNTL, ARRDC3, ATP1B1, ATP6AP1, ATP6AP2, ATP6V0C, ATP6V1C1, ATRX, BAX, BCKDK, BCL10, BCL11B, BCL2L1, BHLHE40, BIRC2, BLOC1S6, BOLL, BRCA1, BRI3, BTN2A2, C1QBP, C3, CA2, CA5A, CALR, CAMK1D, CAMK2G, CAND1, CANT1, CAP…
GO:0001817	regulation of cytokine production	immune response	Group18	5.29116e-05	6.19515e-06	[3, 4]	14.7152	93	[ACSBG2, AIF1, AIFM2, AKIRIN2, AMBP, APLP2, ARG2, ATP6AP2, BCL10, BIRC2, BRCA1, BTN2A2, C1QBP, C3, CAPN2, CARD8, CASP1, CCN4, CD200, CD274, CD276, CD28, CD3E, CD40, CD83, CHIA, CPOX, CSRP1, DDX21, DDX56, DHRS3, EIF2AK2, EPHA2, EZR, FAM49B, FCGR2B, FURIN, GPAM, GYPC, HDAC7, HIF1A, HLA-DPA1, HMOX1, HNRNPK, IGBP1, IL4R, ILRUN, IRF1, IRF8, ITGAV, KLF2, KLF4, KPNA6, LCP1, LUM, MALT1, MAP3K20, MAPKAPK2…
GO:0001818	negative regulation of cytokine production	immune response	Group18	0.00134552	6.19515e-06	[3, 4, 5]	16.6667	40	[AMBP, APLP2, ARG2, BTN2A2, C1QBP, CARD8, CD200, CD274, CD83, CPOX, DHRS3, EPHA2, EZR, FCGR2B, FURIN, HDAC7, HMOX1, IGBP1, ILRUN, KLF2, KLF4, NDRG2, NFKB1, NLRP3, PDCD4, PGLYRP2, PML, PPIP5K1, PTPN6, RAC1, RARA, REL, RGCC, SARS, TBX21, TGFB1, TIFA, TRIM25, TSPO, ZFP36]
GO:0001819	positive regulation of cytokine production	immune response	Group18	0.00446327	6.19515e-06	[3, 4, 5]	14.1089	57	[ACSBG2, AIF1, AIFM2, AKIRIN2, ATP6AP2, BCL10, BIRC2, BRCA1, C1QBP, C3, CARD8, CASP1, CD200, CD274, CD276, CD28, CD3E, CD40, CD83, CHIA, DDX21, DDX56, EIF2AK2, FAM49B, FURIN, HIF1A, HLA-DPA1, HMOX1, HNRNPK, IL4R, IRF1, IRF8, KPNA6, LCP1, LUM, MALT1, MAP3K20, MAPKAPK2, NFKB1, NLRP3, NOD1, PIK3R1, PLCG2, PPIP5K1, RARA, RBM5, RGCC, RORA, SERPINE1, SIGLEC16, SOD1, SYK, TBC1D8, TGFB1, TNFRSF14, TRIM16…
GO:0051092	positive regulation of NF-kappaB transcription factor activity	immune response	Group19	0.000589564	0.000202738	[3, 4, 5, 8, 9, 10, 11, 12, 13, 14]	19.2547	31	[AKIRIN2, ATP6AP1, BCL10, CA5A, CAT, CD40, CFLAR, CIB1, CREBRF, CTH, EIF2AK2, MALT1, MAP3K20, NFKB1, NLRP3, NOD1, PRDX3, PRKCH, PSMA6, RAP1A, RORA, SLCO3A1, TGFB1, TNFRSF11A, TPM3, TRAF1, TRAF5, TRIM13, TRIM25, UBE2V1, ZBTB7A]
GO:0051090	regulation of DNA-binding transcription factor activity	immune response	Group19	0.00123149	0.000202738	[3, 6, 7, 8, 9, 10, 11, 12]	14.6172	63	[AKIRIN2, ARHGEF5, ATP6AP1, BCL10, BHLHE40, CA5A, CAMK1D, CARD8, CAT, CCDC22, CD200, CD40, CENPX, CFLAR, CIB1, COMMD7, CREBRF, CRTC2, CTH, EGLN1, EIF2AK2, EIF2AK4, ENPP1, EZH2, GLIS2, HCK, HCLS1, HMOX1, HNRNPK, ID2, ID3, JUN, KLF4, MALT1, MAP3K20, NFKB1, NFKBIE, NLRP3, NOD1, PLPP3, PPIP5K1, PPP3CA, PRDX3, PRKCH, PSMA6, RAP1A, RGCC, RORA, SLCO3A1, SYK, TAF3, TGFB1, TIFA, TNFRSF11A, TPI1, TPM3, TRA…
GO:0051091	positive regulation of DNA-binding transcription factor activity	immune response	Group19	0.00321772	0.000202738	[2, 3, 4, 7, 8, 9, 10, 11, 12, 13]	15.6134	42	[AKIRIN2, ARHGEF5, ATP6AP1, BCL10, CA5A, CAMK1D, CAT, CD200, CD40, CFLAR, CIB1, CREBRF, CRTC2, CTH, EIF2AK2, HCLS1, MALT1, MAP3K20, NFKB1, NLRP3, NOD1, PLPP3, PPIP5K1, PPP3CA, PRDX3, PRKCH, PSMA6, RAP1A, RGCC, RORA, SLCO3A1, TGFB1, TNFRSF11A, TPI1, TPM3, TRAF1, TRAF5, TRIM13, TRIM25, TRIM34, UBE2V1, ZBTB7A]
GO:0051239	regulation of multicellular organismal process	development	Group20	0.00280864	0.00084513	[2, 3]	10.8624	296	[ABR, ACIN1, ACSBG2, ACSL1, ACTR2, ADA, ADAMTS1, AICDA, AIF1, AIFM2, AKIRIN2, AMBP, APLP2, ARG2, ARNTL, ARRDC3, ATP1B1, ATP6AP1, ATP6AP2, BAX, BCKDK, BCL10, BCL11B, BHLHE40, BIRC2, BMP1, BRCA1, BRI3, BTN2A2, C1QBP, C3, CA2, CA5A, CALR, CAMK1D, CAMK2G, CAPN2, CAPRIN1, CARD8, CASP1, CCL11, CCN4, CCND1, CD200, CD274, CD276, CD28, CD3E, CD40, CD83, CDC42, CDKN1B, CEL, CELF2, CENPX, CFLAR, CHIA, CIB1,…
GO:0045595	regulation of cell differentiation	development	Group20	0.00357186	0.00084513	[3, 4]	11.4513	187	[ACIN1, ACSBG2, ACTR2, ADA, AICDA, AMBP, APLP2, ARNTL, ATP6AP1, BCL11B, BHLHE40, BIRC2, BLOC1S6, BRI3, BTN2A2, C1QBP, C3, CA2, CA5A, CALR, CAMK1D, CAMK2G, CAPN2, CAPRIN1, CCL11, CCN4, CCND1, CD28, CD83, CDC42, CDKN1B, CENPX, CFLAR, CIB1, CITED2, CORO1C, CPN1, CPOX, CSRP1, CTH, CTSL, CTSO, CTSZ, DAB2, DAPK2, DDX21, DDX56, DHRS3, DLX1, DMTN, DNM2, DOCK7, DPY30, DTX1, EIF2AK2, EIF2AK4, EMP2, ENPP1, …
GO:0051240	positive regulation of multicellular organismal process	development	Group20	0.00502738	0.00084513	[2, 3, 4]	11.3877	183	[ACIN1, ACSBG2, ACSL1, ACTR2, ADA, AICDA, AIF1, AIFM2, AKIRIN2, AMBP, APLP2, ARNTL, ATP6AP1, ATP6AP2, BAX, BCL10, BIRC2, BMP1, BRCA1, BTN2A2, C1QBP, C3, CA2, CA5A, CALR, CAMK1D, CAPRIN1, CARD8, CASP1, CCL11, CCN4, CCND1, CD200, CD274, CD276, CD28, CD3E, CD40, CD83, CDC42, CFLAR, CHIA, CIB1, CITED2, CLEC11A, CPN1, CPOX, CTH, CTSB, DAB2, DAPK2, DDX21, DDX56, DHRS3, DHX8, DLX1, DMTN, EIF2AK2, ENO1, …
GO:0030641	regulation of cellular pH	cellular process, localisation, and structure	Group21	0.00032522	0.000959141	[7, 9]	25	20	[ATP6AP1, ATP6V0A1, ATP6V0A2, ATP6V0C, ATP6V1B2, ATP6V1C1, ATP6V1E1, ATP6V1F, ATP6V1G1, ATP6V1H, CA2, CD200, CLCN3, GRN, NLRP3, PPOX, SLC26A6, SLC4A1, SLC9A1, UBE3A]
GO:0030004	cellular monovalent inorganic cation homeostasis	cellular process, localisation, and structure	Group21	0.000648529	0.000959141	[6, 8]	22.449	22	[ATP1B1, ATP6AP1, ATP6V0A1, ATP6V0A2, ATP6V0C, ATP6V1B2, ATP6V1C1, ATP6V1E1, ATP6V1F, ATP6V1G1, ATP6V1H, C7, CA2, CD200, CLCN3, GRN, NLRP3, PPOX, SLC26A6, SLC4A1, SLC9A1, UBE3A]
GO:0055067	monovalent inorganic cation homeostasis	cellular process, localisation, and structure	Group21	0.00501751	0.000959141	[7]	18.3206	24	[ATP1B1, ATP6AP1, ATP6V0A1, ATP6V0A2, ATP6V0C, ATP6V1B2, ATP6V1C1, ATP6V1E1, ATP6V1F, ATP6V1G1, ATP6V1H, C7, CA2, CD200, CLCN3, GRN, NLRP3, PPOX, SLC12A7, SLC26A6, SLC4A1, SLC9A1, TESC, UBE3A]
GO:0034097	response to cytokine	immune response	Group22	5.1885e-06	6.02536e-07	[4]	13.8862	144	[ACSL1, ACSL4, ACTR2, ACTR3, ADAM23, AFF3, AICDA, AIF1, ALAD, AMBP, APLP2, ATP6AP1, BCL2L1, BIRC2, BRCA1, CA1, CA5A, CAMK2G, CAPN2, CARD8, CASP1, CBL, CCL11, CCL2, CCND1, CCR9, CD274, CD40, CDC42, CEL, CHAF1A, CIB1, CNPY2, COMMD7, CPN1, CPOX, CREBRF, CTBP2, CTH, CXCL11, DTX1, EIF2AK1, EIF2AK2, EPOR, ETS1, FABP4, FLI1, GBP2, GBP6, GCLM, GHR, GSN, GSTO1, GYPC, HCK, HCLS1, HIF1A, HLA-DPA1, HMOX1, HN…
GO:0071345	cellular response to cytokine stimulus	immune response	Group22	0.000443655	6.02536e-07	[5]	12.8999	125	[ACSL1, ACTR2, ACTR3, ADAM23, AICDA, AIF1, ALAD, AMBP, APLP2, ATP6AP1, BCL2L1, BIRC2, BRCA1, CA1, CA5A, CAMK2G, CAPN2, CARD8, CASP1, CBL, CCL11, CCL2, CCND1, CCR9, CD40, CDC42, CEL, CHAF1A, CIB1, CNPY2, COMMD7, CPN1, CPOX, CREBRF, CTBP2, CTH, CXCL11, DTX1, EIF2AK1, EPOR, FABP4, GBP2, GBP6, GCLM, GHR, GSN, GSTO1, GYPC, HCK, HCLS1, HIF1A, HLA-DPA1, HMOX1, HNRNPK, HPX, HSP90B1, IL13RA2, IL2RB, IL34,…
GO:0019221	cytokine-mediated signaling pathway	immune response	Group22	0.000673696	6.02536e-07	[4, 5, 6]	13.7134	89	[ACSL1, AMBP, APLP2, ATP6AP1, BCL2L1, BIRC2, CA1, CA5A, CAMK2G, CARD8, CASP1, CBL, CCL11, CCL2, CCND1, CCR9, CD40, CDC42, CEL, CHAF1A, CIB1, CNPY2, COMMD7, CPN1, CPOX, CREBRF, CXCL11, EIF2AK1, EPOR, GBP2, GHR, GSTO1, GYPC, HCK, HIF1A, HLA-DPA1, HMOX1, HPX, HSP90B1, IL13RA2, IL2RB, IL34, IL4R, IP6K2, IRF1, IRF8, KRT18, LCP1, MAP3K8, MMP9, MX2, NFKB1, NOD1, OSMR, PAK2, PDCD4, PEBP1, PIK3R1, PLVAP, …
GO:0019752	carboxylic acid metabolic process	metabolic process	Group23	0.000368688	6.32287e-05	[5]	12.9	129	[ACOT2, ACSBG2, ACSL1, ACSL4, ADH1B, AHCY, AIFM2, AKIRIN2, AKR1D1, ALDH3A2, ALDH6A1, ALDH9A1, ALDOA, APLP2, ARG2, AS3MT, ATP6V1B2, BCKDK, BDH2, BRCA1, BTD, C3, CA5A, CABIN1, CARS, CASP1, CAT, CBS, CEL, CEMIP, CNPY2, CREBRF, CREM, CSAD, CTH, CTNS, CTPS1, CYP46A1, DAGLA, DDIT4, DEGS1, DHFR, ENO1, EPHX2, FADS1, FOLR1, FOXK2, GALK1, GATB, GCLM, GLUD1, GNE, GOT2, GPAM, GPT2, GPX1, GSTO1, GUSB, HAGH, H…
GO:0006082	organic acid metabolic process	metabolic process	Group23	0.000405536	6.32287e-05	[3]	12.6955	138	[ACOT2, ACSBG2, ACSL1, ACSL4, ADH1B, AHCY, AIFM2, AKIRIN2, AKR1D1, ALDH3A2, ALDH6A1, ALDH9A1, ALDOA, APLP2, ARG2, AS3MT, ATP6V1B2, B3GNT3, BCKDK, BDH2, BRCA1, BTD, C3, CA5A, CABIN1, CARS, CASP1, CAT, CBS, CEL, CEMIP, CHST11, CIB1, CNPY2, CREBRF, CREM, CSAD, CTH, CTNS, CTPS1, CYP46A1, DAGLA, DDIT4, DEGS1, DHFR, ENO1, ENPP1, EPHX2, FADS1, FOLR1, FOXK2, GALK1, GATB, GCLM, GHR, GLUD1, GNE, GOT2, GPAM…
GO:0043436	oxoacid metabolic process	metabolic process	Group23	0.00048305	6.32287e-05	[4]	12.6629	136	[ACOT2, ACSBG2, ACSL1, ACSL4, ADH1B, AHCY, AIFM2, AKIRIN2, AKR1D1, ALDH3A2, ALDH6A1, ALDH9A1, ALDOA, APLP2, ARG2, AS3MT, ATP6V1B2, B3GNT3, BCKDK, BDH2, BRCA1, BTD, C3, CA5A, CABIN1, CARS, CASP1, CAT, CBS, CEL, CEMIP, CHST11, CIB1, CNPY2, CREBRF, CREM, CSAD, CTH, CTNS, CTPS1, CYP46A1, DAGLA, DDIT4, DEGS1, DHFR, ENO1, ENPP1, EPHX2, FADS1, FOLR1, FOXK2, GALK1, GATB, GCLM, GLUD1, GNE, GOT2, GPAM, GPT…
GO:0007584	response to nutrient	metabolic process	Group24	0.00332608	0.00151427	[3, 5]	15.8103	40	[ACSL1, ACSL4, ADA, AHCY, ALAD, ALPL, APAF1, CAT, CCND1, CD3E, CD40, CDKN2B, COX4I2, DHODH, EEF2, F7, FADS1, FOLR1, GCLM, GSN, HMOX1, HSP90B1, KYNU, LCP1, LIPG, LRAT, P2RX4, P2RY11, PDXP, PEBP1, PNMT, PPBP, RARA, SFRP1, SLC27A4, SOD1, TGFB1, TRIM25, TSPO, VDR]
GO:0033273	response to vitamin	metabolic process	Group24	0.00343835	0.00151427	[4, 6]	19.6429	22	[ADA, ALAD, ALPL, CAT, CCND1, CD40, EEF2, F7, FADS1, FOLR1, GSN, KYNU, LRAT, PEBP1, PNMT, PPBP, RARA, SFRP1, TGFB1, TRIM25, TSPO, VDR]
GO:0031667	response to nutrient levels	metabolic process	Group24	0.00775741	0.00151427	[4]	13.1679	69	[ACSL1, ACSL4, ADA, AHCY, ALAD, ALPL, APAF1, APLP2, BCL10, C3, CAT, CBL, CCND1, CD3E, CD40, CDKN2B, COX4I2, CPEB4, DAPK2, DAPL1, DHODH, EEF2, EHMT2, EIF2AK1, EIF2AK2, EIF2AK4, F7, FADS1, FOLR1, FOXK2, GABARAP, GCLM, GDF15, GHR, GSN, HMOX1, HNRNPA1, HNRNPL, HSP90B1, IMPACT, JUN, KYNU, LCP1, LIPG, LRAT, NAT1, NPRL3, P2RX4, P2RY11, PDXP, PEBP1, PNMT, PPBP, PPOX, PSPH, RARA, SESN1, SFRP1, SLC27A4, SL…
GO:0046677	response to antibiotic	immune response	Group25	0.000248055	0.000170658	[3]	16.3205	55	[ACTR2, ADA, ADCY2, AICDA, ALAD, ALPL, ARHGEF5, BCL2L1, BIRC2, CAPN2, CAT, CBL, CCND1, CDKN1B, CIB1, CRIP2, CSRP1, EEF2, EHMT2, ETS1, EZH2, FLI1, FXN, GJB2, GNAI1, GOT2, GPX1, GSN, HMOX1, HNRNPA1, HP, ID3, IMPACT, JUN, KLF2, KLF4, KPNA4, MAPK7, NET1, NLRP3, PDGFRB, PNMT, PPOX, PRDX3, PRPF38B, RARA, RHOB, SLC9A1, SOD1, SPI1, TFPI2, TPI1, UBE3A, UBL4A, UROS]
GO:0042493	response to drug	immune response	Group25	0.00122282	0.000170658	[3]	12.5888	124	[ABCB1, ACSL1, ACTR2, ADA, ADCY2, AICDA, AIF1, ALAD, ANTXR1, ARHGEF5, ARL6IP5, ATRX, BCL2L1, BIRC2, BRCA1, C3, CA2, CA5A, CALR, CAPN2, CAT, CBL, CCND1, CD40, CDH1, CDKN1B, CFLAR, CIB1, CTPS1, DDIT4, DHFR, DHODH, DHX8, DNM2, DTNBP1, EEF2, EGLN1, EHMT2, ETS1, EZH2, F7, FLI1, FOLR1, FXN, GCLM, GHR, GJB2, GNAI1, GNAI3, GNB1, GOT2, GPAM, GPX1, GSN, HBE1, HDAC7, HMOX1, HNMT, HNRNPA1, HNRNPK, HP, HRH3, …
GO:0010035	response to inorganic substance	immune response	Group25	0.00404225	0.000170658	[3]	13.3215	75	[A3GALT2, ADA, ALAD, ARHGEF5, ATRX, CA2, CA5A, CALR, CAPN2, CAT, CCND1, CDH1, CDKN1B, CFLAR, CIB1, CPN1, CPOX, CRIP2, CSRP1, DHFR, DMTN, DNM2, EEF2, EGLN1, ENTPD6, ETS1, EZH2, FABP4, FLI1, FOLR1, FXN, GPX1, GSN, HIF1A, HMOX1, HNRNPA1, HP, ID2, IMPACT, ITPR3, JUN, JUND, KLF2, KLF4, KPNA4, MAPK7, MMP9, MT1L, NET1, NPC1, P2RX4, PARP1, PDGFRB, PICALM, PPP2CA, PPP3CA, PRDX3, PRPF38B, QDPR, RAB14, RASG…
GO:0052547	regulation of peptidase activity	metabolic process	Group26	0.00301148	0.00104146	[5, 6, 7]	14.4703	56	[ACSBG2, AKIRIN2, AMBP, ANTXR1, APAF1, APLP2, ARL6IP5, BAX, BCKDK, BCL10, BIRC2, C3, CA5A, CARD8, CASP1, CFLAR, CPOX, CRIM1, CTSB, CTSC, CYCS, FURIN, GPX1, GRN, GSN, HNRNPK, IGBP1, KLF4, LCK, MALT1, MAP3K20, MAPK12, MMP9, NLRP3, NOD1, PAK2, PEBP1, PI15, PICALM, PML, PPBP, PPOX, PPP3CA, PRDX3, PSME1, PTPN6, RFFL, SERPINB6, SERPINE1, SVBP, SYK, TFPI2, TIMP2, TNFRSF10A, TRIAP1, YWHAE]
GO:0061134	peptidase regulator activity	metabolic process	Group26	0.00505975	0.00104146	[5, 6, 7, 8]	17.0588	29	[AMBP, ANTXR1, APAF1, APLP2, BCKDK, BIRC2, C3, CA5A, CARD8, CASP1, CFLAR, CPOX, CRIM1, CTSB, CTSC, FURIN, NLRP3, NOD1, PEBP1, PI15, PPBP, PPOX, PRDX3, PSME1, PTPN6, SERPINB6, SERPINE1, TFPI2, TIMP2]
GO:0008233	peptidase activity	metabolic process	Group26	0.0054298	0.00104146	[5, 6]	12.4533	100	[ACSBG2, ADAM23, ADAM33, ADAMTS1, AEBP1, AKIRIN2, AMBP, ANTXR1, APAF1, APLP2, ARL6IP5, ATG4C, BAX, BCKDK, BCL10, BIRC2, BMP1, C3, CA5A, CAPN1, CAPN2, CARD8, CASP1, CEL, CFB, CFLAR, CNDP2, CPN1, CPOX, CPQ, CRIM1, CRIP2, CTSB, CTSC, CTSL, CTSO, CTSZ, CYCS, DBI, ENDOU, F7, FURIN, GPX1, GRN, GSN, HNRNPK, HP, IGBP1, KLF4, LCK, MALT1, MAP3K20, MAPK12, MINDY2, MMP9, NCKAP1, NDEL1, NLRP3, NOD1, NPEPL1, P…
GO:0070011	peptidase activity, acting on L-amino acid peptides	metabolic process	Group26	0.00671267	0.00104146	[6, 7]	12.4514	96	[ACSBG2, ADAM23, ADAM33, ADAMTS1, AEBP1, AKIRIN2, AMBP, ANTXR1, APAF1, APLP2, ARL6IP5, ATG4C, BAX, BCKDK, BCL10, BIRC2, BMP1, C3, CAPN1, CAPN2, CARD8, CASP1, CEL, CFB, CFLAR, CNDP2, CPN1, CPOX, CPQ, CRIM1, CRIP2, CTSB, CTSC, CTSL, CTSO, CTSZ, CYCS, DBI, ENDOU, F7, FURIN, GPX1, GRN, GSN, HNRNPK, HP, IGBP1, KLF4, LCK, MALT1, MAP3K20, MINDY2, MMP9, NCKAP1, NLRP3, NOD1, NPEPL1, PAK2, PDIA3, PDLIM3, P…
GO:1901135	carbohydrate derivative metabolic process	metabolic process	Group27	0.000274945	4.52984e-05	[3]	12.9412	132	[A3GALT2, ACOT2, ACSBG2, ACSL1, ACSL4, ADA, ADCY2, AHCY, AICDA, AKIRIN2, ALDOA, ALG10, APRT, B3GALT2, B3GNT3, BAX, BRI3, CABIN1, CANT1, CAT, CEMIP, CHIA, CHST11, CIB1, CNPY2, COL11A1, CREBRF, CREM, CTPS1, DBI, DDIT4, DGAT1, DHDDS, DHODH, EDEM3, ENO1, ENPP1, EPHA2, FOLR1, FOXK2, FUCA2, FUT11, GALK1, GALNT6, GALT, GATA1, GBGT1, GIMAP7, GLTP, GLUD1, GLYCTK, GMDS, GNAI3, GNE, GNPTAB, GPAM, GUSB, GXYL…
GO:0055086	nucleobase-containing small molecule metabolic process	metabolic process	Group27	0.00125342	4.52984e-05	[3, 4, 5]	13.6895	82	[ACOT2, ACSBG2, ACSL1, ACSL4, ADA, ADCY2, AGPAT3, AHCY, AICDA, AKIRIN2, ALDH6A1, ALDOA, APRT, CABIN1, CAT, CEL, CIB1, CNPY2, CREBRF, CTPS1, DBI, DDIT4, DGAT1, DHODH, ENO1, ENPP1, ENTPD6, EPHA2, FOLR1, FOXK2, GALK1, GALT, GIMAP7, GMDS, GNAI3, GNE, GPAM, GPX1, HIF1A, IGBP1, KMO, KYNU, MAP3K8, ME1, MPI, MPP1, MVD, NADK, NME1, NMNAT1, NUDT3, OARD1, PANK1, PARP1, PDE7A, PFKFB2, PFKFB3, PFKP, PMM2, PNM…
GO:0072521	purine-containing compound metabolic process	metabolic process	Group27	0.00348462	4.52984e-05	[4]	14.0553	61	[ACOT2, ACSBG2, ACSL1, ACSL4, ADA, ADCY2, AHCY, AKIRIN2, ALDOA, APRT, CABIN1, CAT, CIB1, CNPY2, CREBRF, DBI, DDIT4, DGAT1, ENO1, ENPP1, EPHA2, FOLR1, FOXK2, GALK1, GIMAP7, GNAI3, GPAM, GPX1, HIF1A, IGBP1, KYNU, MAP3K8, MPP1, MVD, NME1, NUDT3, OARD1, PANK1, PARP1, PDE7A, PFKFB2, PFKFB3, PFKP, PNMT, PNP, PPT2, PRKAG1, RAB14, RHOQ, RORA, SAMHD1, SLC4A1, SUCLA2, SULT2B1, SULT6B1, TADA2A, TBC1D8, TGFB…
GO:0006163	purine nucleotide metabolic process	metabolic process	Group27	0.0075489	4.52984e-05	[5, 6, 7, 8]	13.7931	56	[ACOT2, ACSBG2, ACSL1, ACSL4, ADA, ADCY2, AKIRIN2, ALDOA, APRT, CABIN1, CAT, CIB1, CREBRF, DBI, DDIT4, DGAT1, ENO1, ENPP1, EPHA2, FOLR1, FOXK2, GALK1, GIMAP7, GNAI3, GPAM, GPX1, HIF1A, IGBP1, KYNU, MAP3K8, MPP1, MVD, NME1, NUDT3, PANK1, PARP1, PDE7A, PFKFB2, PFKFB3, PFKP, PNP, PPT2, PRKAG1, RAB14, RHOQ, RORA, SAMHD1, SLC4A1, SUCLA2, SULT2B1, SULT6B1, TBC1D8, TGFB1, TPI1, TSPO, ZBTB7A]
GO:0009611	response to wounding	response to stress	Group28	3.21872e-06	5.919e-08	[3]	15.5906	99	[ACSBG2, AIF1, AMBP, BAX, BCKDK, BLOC1S4, BLOC1S6, BMP1, C1QBP, CA5A, CCN4, CD40, CD59, CDC42, CDKN1B, CEL, CFLAR, CIB1, CLEC11A, CPOX, CPQ, CSRP1, DHFR, DMTN, DSP, DST, DTNBP1, EHD3, ETS1, EZH2, F7, FLI1, FOLR1, GATA1, GNA13, GNB1, GP1BB, GP9, GPR4, GPX1, GRN, GSN, H3F3B, HBE1, HIF1A, HMOX1, HPS5, ID3, IGBP1, IRF1, ITPR3, JUN, KLF4, LCK, LCP2, LMAN1, LYVE1, MACF1, MCFD2, MED14, MYOF, NACA, NDEL1…
GO:0042060	wound healing	response to stress	Group28	1.35053e-05	5.919e-08	[4]	15.8397	83	[ACSBG2, AMBP, BCKDK, BLOC1S4, BLOC1S6, BMP1, C1QBP, CA5A, CCN4, CD40, CD59, CDC42, CDKN1B, CEL, CFLAR, CIB1, CLEC11A, CPOX, CPQ, CSRP1, DMTN, DSP, DST, DTNBP1, EHD3, ETS1, EZH2, F7, FLI1, GATA1, GNA13, GNB1, GP1BB, GP9, GPR4, GPX1, GSN, H3F3B, HBE1, HIF1A, HMOX1, HPS5, IGBP1, IRF1, ITPR3, LCK, LCP2, LMAN1, MACF1, MCFD2, MED14, MYOF, NACA, NFE2, NOTCH1, P2RX4, PDGFA, PDGFRB, PIK3R1, PIK3R5, PKN1,…
GO:0050878	regulation of body fluid levels	response to stress	Group28	6.02799e-05	5.919e-08	[3]	15.7895	72	[ADA, ADCY2, AMBP, APRT, ATP6V1B2, BCKDK, BLOC1S4, BLOC1S6, BMP1, C1QBP, C3, CA5A, CCND1, CD40, CD59, CDC42, CEL, CLEC11A, CPOX, CSRP1, DHODH, DMTN, DTNBP1, EHD3, EMP2, F7, FLI1, GATA1, GNA13, GNB1, GOT2, GP1BB, GP9, GPAM, H3F3B, HBE1, HIF1A, HPS5, IRF1, ITPR3, LCK, LCP2, LMAN1, MCFD2, MED14, NFE2, NLRP3, NME1, NPR3, NPRL3, P2RX4, PDGFA, PEBP1, PIK3R1, PIK3R5, PLCG2, PPBP, PPOX, PRKAR2A, PRKCH, P…
GO:0007599	hemostasis	response to stress	Group28	0.000115686	5.919e-08	[4]	17.1617	52	[AMBP, BCKDK, BLOC1S4, BLOC1S6, BMP1, C1QBP, CA5A, CD40, CD59, CDC42, CEL, CLEC11A, CPOX, CSRP1, DMTN, DTNBP1, EHD3, F7, FLI1, GATA1, GNA13, GNB1, GP1BB, GP9, H3F3B, HBE1, HPS5, IRF1, ITPR3, LCK, LCP2, LMAN1, MCFD2, MED14, NFE2, P2RX4, PDGFA, PIK3R1, PIK3R5, PLCG2, PRKAR2A, PRKCH, PTPN6, RAC1, RNF39, SELENOP, SERPINE1, SLC4A1, SYK, TFPI2, TSPAN8, WAS]
GO:0007596	blood coagulation	response to stress	Group28	0.000248381	5.919e-08	[3, 5]	16.835	50	[AMBP, BCKDK, BLOC1S4, BLOC1S6, BMP1, C1QBP, CA5A, CD40, CD59, CDC42, CEL, CLEC11A, CPOX, CSRP1, DMTN, DTNBP1, EHD3, F7, GATA1, GNA13, GNB1, GP1BB, GP9, H3F3B, HBE1, HPS5, IRF1, ITPR3, LCK, LCP2, LMAN1, MCFD2, MED14, NFE2, P2RX4, PDGFA, PIK3R1, PIK3R5, PLCG2, PRKAR2A, PRKCH, PTPN6, RAC1, SELENOP, SERPINE1, SLC4A1, SYK, TFPI2, TSPAN8, WAS]
GO:0050863	regulation of T cell activation	adaptive immune response	Group29	0.000114717	2.83411e-06	[5, 6, 7]	17.4216	50	[ADA, AIF1, AMBP, ARG2, BCL10, BTN2A2, CA5A, CAMK2G, CCL2, CD274, CD276, CD28, CD3E, CD55, CD83, CDC42, CPOX, DTX1, FAM49B, FCGR2B, GPAM, GSN, HLA-DPA1, HLX, IGBP1, IL4R, IRF1, LCK, MALT1, MAP3K20, MAP3K8, NFKBIZ, NLRP3, PAK2, PIK3R1, PKN1, PNP, PPHLN1, PTPN6, RAC1, RARA, RIPOR2, SOD1, SYK, TBX21, TGFB1, TNFAIP8L2, TNFRSF14, VTCN1, YES1]
GO:0042110	T cell activation	adaptive immune response	Group29	0.000320365	2.83411e-06	[4, 5]	15.2425	66	[ACSBG2, ADA, AIF1, AMBP, ARG2, BAX, BCL10, BCL11B, BTN2A2, C3, CA5A, CAMK2G, CCL2, CCR9, CD274, CD276, CD28, CD3E, CD55, CD83, CDC42, CPOX, CTPS1, DTX1, EIF2AK4, FAM49B, FCGR2B, GPAM, GSN, HLA-DPA1, HLX, IGBP1, IL4R, IRF1, LCK, LCP1, MALT1, MAP3K20, MAP3K8, NCKAP1, NFKBIZ, NLRP3, PAK2, PIK3R1, PKN1, PNP, PPHLN1, PPP3CA, PREX1, PTPN6, RAC1, RARA, RIPOR2, RORA, SOD1, SYK, TBC1D8, TBX21, TESC, TGFB…
GO:0002697	regulation of immune effector process	adaptive immune response	Group29	0.00121938	2.83411e-06	[3, 4]	15.4303	52	[ABR, ADGRE2, AMBP, AP1G1, APLP2, BCL10, BIRC2, C1QBP, C3, C7, CD22, CD28, CD40, CD55, CD59, CEL, CFB, CPN1, CPOX, DBI, DDX21, DDX56, EIF2AK4, FAM49B, FCGR2B, GRN, HLX, HMOX1, HNRNPK, HPX, IL13RA2, IL4R, ILRUN, LAMP1, MALT1, MAP3K20, NFKBIZ, NLRP3, PGLYRP2, PKN1, PPHLN1, PPIP5K1, PTPN6, RAP1A, RARA, STX4, STXBP2, SYK, TBX21, TGFB1, TNFRSF14, WAS]
GO:0002250	adaptive immune response	adaptive immune response	Group29	0.00203615	2.83411e-06	[3]	14.9718	53	[ADA, ADGRE1, AICDA, AMBP, ARG2, BCL10, C1QBP, C3, C7, CAMK2G, CD274, CD28, CD3E, CD40, CD55, CLEC4M, CPOX, CSRP1, CTSB, CTSC, CTSL, EIF2AK4, EMP2, FAM49B, FCGR2B, HLA-DPA1, HLX, HPX, IL13RA2, IL4R, IRF1, ISCU, KLHL6, LIME1, MALT1, MAP3K20, NFKBIZ, NLRP3, NME1, ORAI1, PKN1, PPHLN1, PTPN6, RORA, SYK, TBX21, TESC, TGFB1, TNFRSF11A, TNFRSF14, UNG, VTCN1, WAS]
GO:0002819	regulation of adaptive immune response	adaptive immune response	Group29	0.0071459	2.83411e-06	[4, 5]	17.7778	24	[ADA, AMBP, C3, CD274, CD28, CD40, CPOX, EIF2AK4, FAM49B, FCGR2B, HLX, HPX, IL4R, IRF1, MALT1, MAP3K20, NFKBIZ, NLRP3, PKN1, PTPN6, TBX21, TGFB1, TNFRSF14, WAS]
GO:0030099	myeloid cell differentiation	immune response	Group30	5.79894e-06	2.66888e-06	[4, 5, 6, 7, 8]	17.3913	68	[ACIN1, AKIRIN2, ALAS2, AMBP, ATP6AP1, CA2, CAMK2G, CCN4, CDC42, CDKN2B, CIB1, CITED2, CPOX, CREBRF, DMTN, DPY30, EIF2AK1, EIF2AK2, EPHA2, ESRRA, ETS1, FLI1, GATA1, H3F3B, HCLS1, HIF1A, HMGB3, HNRNPK, ID2, IL34, IRF8, JUN, KLF2, KMT2D, MMP9, MPP1, NFE2, NME1, PARP1, PEBP1, PIK3R1, PML, PPBP, PRDX3, PTPN6, PURB, RARA, RHAG, RNF39, RORA, SBNO2, SFRP1, SH3PXD2A, SLC4A1, SPI1, TBC1D8, TESC, TGFB1, TM…
GO:0034101	erythrocyte homeostasis	immune response	Group30	0.000415697	2.66888e-06	[3, 6]	20.9302	27	[ACIN1, AKIRIN2, ALAS2, CITED2, CREBRF, DMTN, ETS1, FLI1, GATA1, HCLS1, HIF1A, HMOX1, HNRNPK, ID2, KLF2, PEBP1, PPBP, RHAG, SLC4A1, SPI1, TMEM14C, TMOD3, UBL4A, UNC45A, ZBTB7A, ZFP36, ZNF16]
GO:0061515	myeloid cell development	immune response	Group30	0.00043087	2.66888e-06	[4, 5, 6, 7, 8, 9]	24.3902	20	[AKIRIN2, AMBP, ATP6AP1, CITED2, CPOX, CREBRF, DMTN, FLI1, GATA1, KLF2, PEBP1, PPBP, PTPN6, RHAG, RNF39, SLC4A1, TMOD3, UBL4A, YWHAE, ZBTB7A]
GO:0002262	myeloid cell homeostasis	immune response	Group30	0.00172914	2.66888e-06	[2, 5]	18.4713	29	[ACIN1, AKIRIN2, ALAS2, BAX, CITED2, CREBRF, DMTN, ETS1, FLI1, GATA1, HCLS1, HIF1A, HMOX1, HNRNPK, ID2, KLF2, PEBP1, PPBP, RHAG, SLC4A1, SOD1, SPI1, TMEM14C, TMOD3, UBL4A, UNC45A, ZBTB7A, ZFP36, ZNF16]
GO:0048872	homeostasis of number of cells	immune response	Group30	0.00507116	2.66888e-06	[4]	15.3846	40	[ACIN1, ADA, AKIRIN2, ALAS2, BAX, BCL10, CEL, CITED2, CREBRF, DMTN, ETS1, EZH2, FLI1, GATA1, GPAM, HCLS1, HIF1A, HMOX1, HNRNPK, ID2, KLF2, LIPA, NOTCH1, PEBP1, PKN1, PLXNA1, PPBP, RHAG, SBNO2, SLC4A1, SOD1, SPI1, TGFB1, TMEM14C, TMOD3, UBL4A, UNC45A, ZBTB7A, ZFP36, ZNF16]
GO:0070887	cellular response to chemical stimulus	response to stress	Group31	1.62793e-09	2.69757e-09	[3]	12.5223	351	[A3GALT2, ACSBG2, ACSL1, ACTR2, ACTR3, ADAM23, ADCY2, ADGRE2, AICDA, AIF1, AIFM2, AKAP7, AKIRIN2, ALAD, ALDH9A1, ALPL, AMBP, AP3S1, APAF1, APLP2, APRT, ARFGAP3, ARHGEF5, ARID5A, ARL6IP5, ARNTL, AS3MT, ATP6AP1, ATP6V0A1, ATP6V0A2, ATP6V0C, ATP6V1B2, ATP6V1C1, ATP6V1E1, ATP6V1F, ATP6V1G1, ATP6V1H, ATRX, BAX, BCL10, BCL2L1, BIRC2, BMP1, BRCA1, C1QBP, C3, CA1, CA2, CA5A, CALR, CAMK1D, CAMK2G, CAPN2, …
GO:0010033	response to organic substance	response to stress	Group31	2.5984e-09	2.69757e-09	[3]	12.5442	355	[ABR, ACSBG2, ACSL1, ACSL4, ACTR2, ACTR3, ADA, ADAM23, ADCY2, AFF3, AICDA, AIF1, AKAP7, AKIRIN2, ALAD, ALPL, AMBP, AP3S1, APAF1, APLP2, APRT, ARFGAP3, ARHGEF5, ARNTL, ATP6AP1, ATP6V0A1, ATP6V0A2, ATP6V0C, ATP6V1B2, ATP6V1C1, ATP6V1E1, ATP6V1F, ATP6V1G1, ATP6V1H, ATRX, BAX, BCL10, BCL2L1, BIRC2, BMP1, BRCA1, C3, CA1, CA2, CA5A, CALR, CAMK2G, CAPN2, CARD8, CASP1, CAT, CBL, CCL11, CCL2, CCND1, CCR9,…
GO:0071310	cellular response to organic substance	response to stress	Group31	1.68844e-08	2.69757e-09	[4]	12.6755	298	[ACSBG2, ACSL1, ACTR2, ACTR3, ADAM23, ADCY2, AICDA, AIF1, AKAP7, AKIRIN2, ALAD, ALPL, AMBP, AP3S1, APAF1, APLP2, APRT, ARFGAP3, ARHGEF5, ARNTL, ATP6AP1, ATP6V0A1, ATP6V0A2, ATP6V0C, ATP6V1B2, ATP6V1C1, ATP6V1E1, ATP6V1F, ATP6V1G1, ATP6V1H, BAX, BCL10, BCL2L1, BIRC2, BMP1, BRCA1, C3, CA1, CA2, CA5A, CALR, CAMK2G, CAPN2, CARD8, CASP1, CAT, CBL, CCL11, CCL2, CCND1, CCR9, CD274, CD40, CD55, CD63, CDC…
GO:1901700	response to oxygen-containing compound	response to stress	Group31	2.90073e-07	2.69757e-09	[3]	13.329	207	[ABR, ACSBG2, ACSL1, ACTR2, ADA, ADCY2, AICDA, AIF1, AKAP7, AKIRIN2, ALAD, ALPL, AP3S1, APLP2, APRT, ARHGEF5, ATP6AP1, ATP6V0A1, ATP6V0A2, ATP6V0C, ATP6V1B2, ATP6V1C1, ATP6V1E1, ATP6V1F, ATP6V1G1, ATP6V1H, BCL10, BCL2L1, BIRC2, BRCA1, CA2, CA5A, CALR, CAPN2, CARD8, CASP1, CAT, CBL, CCL2, CCND1, CD274, CD40, CD55, CDH1, CDKN1B, CFLAR, CIB1, CNPY2, COL4A6, COL6A2, CPEB4, CTSB, CXCL11, DAPK2, DDIT4,…
GO:1901701	cellular response to oxygen-containing compound	response to stress	Group31	3.12712e-05	2.69757e-09	[4]	13.3273	147	[ACSBG2, ACTR2, ADCY2, AICDA, AIF1, AKAP7, AP3S1, APLP2, APRT, ARHGEF5, ATP6AP1, ATP6V0A1, ATP6V0A2, ATP6V0C, ATP6V1B2, ATP6V1C1, ATP6V1E1, ATP6V1F, ATP6V1G1, ATP6V1H, BCL10, BCL2L1, BRCA1, CA2, CA5A, CAPN2, CARD8, CASP1, CCL2, CD274, CD40, CD55, CDH1, CFLAR, COL4A6, CPEB4, CXCL11, DAPK2, DDIT4, DHFR, DHX8, DMTN, DNM2, DTNBP1, EHMT2, ENPP1, ESRRA, ETS1, EZH2, EZR, FCGR2B, FLI1, FOLR1, FXN, GCLM, …
GO:0071495	cellular response to endogenous stimulus	response to stress	Group31	8.67349e-05	2.69757e-09	[3]	12.7119	165	[ACSL1, ACTR2, ADCY2, AICDA, AIF1, AKAP7, AKIRIN2, AP3S1, APAF1, APLP2, APRT, ARHGEF5, ARNTL, ATP6AP1, ATP6V0A1, ATP6V0A2, ATP6V0C, ATP6V1B2, ATP6V1C1, ATP6V1E1, ATP6V1F, ATP6V1G1, ATP6V1H, BCL2L1, BMP1, BRCA1, C3, CA2, CA5A, CALR, CAPN2, CBL, CCL2, CDH1, CDKN2B, CFLAR, CHST11, CIB1, CITED2, COL4A6, CPEB4, CREBRF, CTDSPL2, CTSB, CTSL, DAB2, DDIT4, DHRS3, DHX8, DLX1, DMTN, DNM2, DTNBP1, EEF2, EHMT…
GO:0007166	cell surface receptor signaling pathway	response to stress	Group31	0.000232089	2.69757e-09	[3, 4, 5]	11.3939	282	[ACP2, ACSL1, ACTR2, ACTR3, ADA, ADAMTS1, ADGRE1, ADGRE2, ADGRE5, AICDA, AKIRIN2, AMBP, AP3S1, APLP2, ARNTL, ATP6AP1, ATP6AP2, ATP6V0A1, ATP6V0A2, ATP6V0C, ATP6V1B2, ATP6V1C1, ATP6V1E1, ATP6V1F, ATP6V1G1, ATP6V1H, BAX, BCL10, BCL2L1, BIRC2, BMP1, BRCA1, BRI3, BTN2A2, C3, CA1, CA5A, CABIN1, CAMK2G, CAPN1, CARD8, CASP1, CBL, CCL11, CCL2, CCN4, CCND1, CCR9, CD22, CD274, CD276, CD28, CD3E, CD40, CD55…
GO:0045055	regulated exocytosis	cellular process, localisation, and structure	Group32	2.54263e-07	5.91242e-06	[5, 6, 7]	15.6969	116	[ABR, ACTR2, ADGRE2, ADGRE5, AICDA, AIFM2, ALAD, ALDH9A1, ALDOA, AMBP, AP1G1, APAF1, APLP2, APOOL, APRT, ARL8A, ATP6AP2, ATP6V0A1, ATP6V0C, ATP6V1C1, BCKDK, BLOC1S6, BMP1, BRI3, C3, CAND1, CANT1, CAPN1, CAT, CBL, CD55, CD59, CD63, CD93, CLEC11A, COMMD3, CPN1, CPOX, CREG1, CTBP2, CTSB, CTSC, CTSZ, CYSTM1, DAPK2, DEGS1, DGAT1, DMTN, DNAJC3, DSP, DTNBP1, EEF2, FAM49B, FCGR2B, FTH1, FUCA2, GDI2, GRN,…
GO:0016192	vesicle-mediated transport	cellular process, localisation, and structure	Group32	4.94876e-07	5.91242e-06	[4]	12.8345	235	[ABR, ACSBG2, ACTR2, ACTR3, ADGRE2, ADGRE5, AICDA, AIF1, AIFM2, ALAD, ALDH9A1, ALDOA, AMBP, ANKRD50, AP1B1, AP1G1, AP3S1, AP5M1, APAF1, APLP2, APOOL, APRT, ARCN1, ARFGAP3, ARHGAP27, ARL1, ARL5A, ARL8A, ATG3, ATP6AP1, ATP6AP2, ATP6V0A1, ATP6V0C, ATP6V1C1, ATP6V1H, BCAP29, BCKDK, BCL2L1, BLOC1S6, BMP1, BRI3, C3, CA5A, CALR, CAMK1D, CAND1, CANT1, CAPN1, CAT, CBL, CCDC22, CCDC93, CCL2, CD22, CD55, CD…
GO:0046903	secretion	cellular process, localisation, and structure	Group32	3.13856e-06	5.91242e-06	[4]	13.0697	195	[ABR, ACSL4, ACTR2, ADA, ADGRE2, ADGRE5, AICDA, AIF1, AIFM2, ALAD, ALDH9A1, ALDOA, AMBP, AP1G1, APAF1, APLP2, APOOL, APRT, ARFGAP3, ARG2, ARL8A, ARNTL, ATP6AP1, ATP6AP2, ATP6V0A1, ATP6V0C, ATP6V1C1, BCKDK, BLOC1S6, BMP1, BRI3, BTN2A2, C3, CA2, CA5A, CAMK2G, CAND1, CANT1, CAPN1, CARD8, CASP1, CAT, CBL, CCN4, CCND1, CD200, CD22, CD274, CD40, CD55, CD59, CD63, CD93, CEL, CHIA, CLEC11A, COMMD3, CPN1,…
GO:0006887	exocytosis	cellular process, localisation, and structure	Group32	3.22122e-06	5.91242e-06	[4, 5, 6]	14.6081	123	[ABR, ACTR2, ADGRE2, ADGRE5, AICDA, AIFM2, ALAD, ALDH9A1, ALDOA, AMBP, AP1G1, APAF1, APLP2, APOOL, APRT, ARL8A, ATP6AP1, ATP6AP2, ATP6V0A1, ATP6V0C, ATP6V1C1, BCKDK, BLOC1S6, BMP1, BRI3, C3, CAND1, CANT1, CAPN1, CAT, CBL, CD55, CD59, CD63, CD93, CLEC11A, COMMD3, CPN1, CPOX, CREG1, CTBP2, CTSB, CTSC, CTSZ, CYSTM1, DAPK2, DEGS1, DGAT1, DMTN, DNAJC3, DSP, DTNBP1, EEF2, EXOC3L4, FAM49B, FCGR2B, FTH1,…
GO:0032940	secretion by cell	cellular process, localisation, and structure	Group32	1.2209e-05	5.91242e-06	[3, 5]	12.987	180	[ABR, ACSL4, ACTR2, ADGRE2, ADGRE5, AICDA, AIF1, AIFM2, ALAD, ALDH9A1, ALDOA, AMBP, AP1G1, APAF1, APLP2, APOOL, APRT, ARFGAP3, ARG2, ARL8A, ARNTL, ATP6AP1, ATP6AP2, ATP6V0A1, ATP6V0C, ATP6V1C1, BCKDK, BLOC1S6, BMP1, BRI3, BTN2A2, C3, CAMK2G, CAND1, CANT1, CAPN1, CARD8, CASP1, CAT, CBL, CCN4, CD200, CD22, CD274, CD40, CD55, CD59, CD63, CD93, CHIA, CLEC11A, COMMD3, CPN1, CPOX, CREG1, CSRP1, CTBP2, …
GO:0140352	export from cell	cellular process, localisation, and structure	Group32	1.23518e-05	5.91242e-06	[2, 4]	12.9123	184	[ABCB1, ABR, ACSL4, ACTR2, ADGRE2, ADGRE5, AICDA, AIF1, AIFM2, ALAD, ALDH9A1, ALDOA, AMBP, AP1G1, APAF1, APLP2, APOOL, APRT, ARFGAP3, ARG2, ARL8A, ARNTL, ATP1B1, ATP6AP1, ATP6AP2, ATP6V0A1, ATP6V0C, ATP6V1C1, BCKDK, BLOC1S6, BMP1, BRI3, BTN2A2, C3, CAMK2G, CAND1, CANT1, CAPN1, CARD8, CASP1, CAT, CBL, CCN4, CD200, CD22, CD274, CD40, CD55, CD59, CD63, CD93, CHIA, CLEC11A, COMMD3, CPN1, CPOX, CREG1,…
GO:0006810	transport	cellular process, localisation, and structure	Group32	4.78135e-05	5.91242e-06	[3]	10.8249	458	[ABCB1, ABCB5, ABR, ACOT2, ACSBG2, ACSL1, ACSL4, ACTR2, ACTR3, ADA, ADGRE2, ADGRE5, AHNAK, AICDA, AIF1, AIFM2, AKAP7, ALAD, ALDH9A1, ALDOA, ALG10, AMBP, ANKRD50, ANO8, ANP32A, ANTXR1, AP1B1, AP1G1, AP3S1, AP5M1, APAF1, APLP2, APOOL, APRT, ARCN1, ARFGAP3, ARG2, ARHGAP27, ARHGEF5, ARL1, ARL5A, ARL6IP5, ARL8A, ARNTL, ATG3, ATG4C, ATP1B1, ATP6AP1, ATP6AP2, ATP6V0A1, ATP6V0A2, ATP6V0C, ATP6V1B2, ATP6V…
GO:0012501	programmed cell death	cellular process, localisation, and structure	Group33	2.73066e-05	1.0737e-06	[3]	12.2788	222	[ABR, ACIN1, ACSBG2, ADA, AIF1, AIFM2, AKIRIN2, AMBP, ANP32A, APAF1, ARG2, ARHGEF5, ARL6IP5, ATAD3A, ATG3, ATP6AP1, BAX, BCAP29, BCKDK, BCL10, BCL11B, BCL2L1, BIRC2, BRCA1, BRI3, C19orf12, C1QBP, C3, CA5A, CALR, CAMK1D, CAPN1, CAPN2, CARD8, CASP1, CAT, CBL, CCL2, CD200, CD274, CD28, CD3E, CD40, CDC42, CDKN1B, CECR2, CEL, CFLAR, CHIA, CHST11, CIB1, CITED2, CKAP2, CPEB4, CPOX, CREBRF, CRIP2, CSRNP1…
GO:0006915	apoptotic process	cellular process, localisation, and structure	Group33	4.15654e-05	1.0737e-06	[4]	12.2706	214	[ABR, ACIN1, ACSBG2, ADA, AIF1, AIFM2, AKIRIN2, AMBP, ANP32A, APAF1, ARG2, ARHGEF5, ARL6IP5, ATAD3A, ATG3, ATP6AP1, BAX, BCAP29, BCKDK, BCL10, BCL11B, BCL2L1, BIRC2, BRCA1, BRI3, C19orf12, C1QBP, C3, CA5A, CALR, CAMK1D, CAPN2, CARD8, CASP1, CAT, CBL, CCL2, CD200, CD274, CD28, CD3E, CD40, CDC42, CDKN1B, CECR2, CEL, CFLAR, CHIA, CHST11, CIB1, CITED2, CKAP2, CPEB4, CPOX, CREBRF, CRIP2, CSRNP1, CSRP1…
GO:0010941	regulation of cell death	cellular process, localisation, and structure	Group33	7.24083e-05	1.0737e-06	[3, 4]	12.3871	192	[ABR, ACSBG2, ADA, AIF1, AIFM2, AKIRIN2, AMBP, ANP32A, APAF1, ARG2, ARHGEF5, ARL6IP5, ATAD3A, ATP6AP1, BAX, BCKDK, BCL10, BCL11B, BCL2L1, BIRC2, BRCA1, BRI3, C1QBP, C3, CA5A, CALR, CAMK1D, CAPN2, CARD8, CASP1, CAT, CBL, CCL2, CCN4, CD200, CD274, CD28, CD3E, CD40, CDC42, CDKN1B, CEL, CFLAR, CHST11, CIB1, CITED2, CPEB4, CPOX, CREBRF, CTH, CTSB, CTSC, CTSZ, CYCS, DAB2, DAPK2, DDIT4, DHODH, DLX1, DNA…
GO:0043067	regulation of programmed cell death	cellular process, localisation, and structure	Group33	0.00021618	1.0737e-06	[4, 5]	12.3173	177	[ABR, ACSBG2, ADA, AIF1, AIFM2, AKIRIN2, AMBP, ANP32A, APAF1, ARG2, ARHGEF5, ARL6IP5, ATAD3A, ATP6AP1, BAX, BCKDK, BCL10, BCL11B, BCL2L1, BIRC2, BRCA1, BRI3, C1QBP, C3, CA5A, CALR, CAMK1D, CAPN2, CARD8, CASP1, CAT, CBL, CCL2, CD200, CD274, CD28, CD3E, CD40, CDC42, CDKN1B, CEL, CFLAR, CHST11, CIB1, CITED2, CPEB4, CPOX, CREBRF, CTH, CTSB, CTSC, CTSZ, CYCS, DAB2, DAPK2, DHODH, DLX1, DNAJC3, DNM2, DU…
GO:0042981	regulation of apoptotic process	cellular process, localisation, and structure	Group33	0.000233324	1.0737e-06	[5, 6]	12.3239	175	[ABR, ACSBG2, ADA, AIF1, AIFM2, AKIRIN2, AMBP, ANP32A, APAF1, ARG2, ARHGEF5, ARL6IP5, ATAD3A, ATP6AP1, BAX, BCKDK, BCL10, BCL11B, BCL2L1, BIRC2, BRCA1, BRI3, C1QBP, C3, CA5A, CALR, CAMK1D, CAPN2, CARD8, CASP1, CAT, CBL, CCL2, CD200, CD274, CD28, CD3E, CD40, CDC42, CDKN1B, CEL, CFLAR, CHST11, CIB1, CITED2, CPEB4, CPOX, CREBRF, CTH, CTSB, CTSC, CTSZ, CYCS, DAB2, DAPK2, DHODH, DLX1, DNAJC3, DNM2, DU…
GO:0010942	positive regulation of cell death	cellular process, localisation, and structure	Group33	0.00109614	1.0737e-06	[3, 4, 5]	13.4111	92	[ABR, ACSBG2, AIFM2, APAF1, ARHGEF5, ARL6IP5, ATP6AP1, BAX, BCKDK, BCL10, BCL2L1, BRI3, C1QBP, CA5A, CAMK1D, CAPN2, CARD8, CASP1, CCL2, CD200, CD274, CD40, CDC42, CDKN1B, CEL, CFLAR, CIB1, CTSB, CTSC, CTSZ, CYCS, DAPK2, DDIT4, DHODH, DNM2, FCGR2B, FGD4, GNA13, GRN, GSN, HMOX1, HP, ID3, IP6K2, JUN, KLF11, KMO, LCK, MALT1, MAP3K20, MCF2L, MMP9, NET1, NLRP3, NMT1, NOD1, NOTCH1, PAK2, PARP1, PDCD4, P…
GO:0043068	positive regulation of programmed cell death	cellular process, localisation, and structure	Group33	0.00412722	1.0737e-06	[4, 5, 6]	13.0298	83	[ABR, ACSBG2, AIFM2, APAF1, ARHGEF5, ARL6IP5, ATP6AP1, BAX, BCKDK, BCL10, BCL2L1, BRI3, C1QBP, CA5A, CAMK1D, CAPN2, CARD8, CASP1, CCL2, CD200, CD274, CD40, CDC42, CEL, CFLAR, CTSB, CTSC, CTSZ, CYCS, DAPK2, DHODH, DNM2, FGD4, GNA13, GRN, GSN, HMOX1, ID3, IP6K2, JUN, KLF11, LCK, MALT1, MAP3K20, MCF2L, MMP9, NET1, NLRP3, NMT1, NOD1, NOTCH1, PAK2, PDCD4, PDGFRB, PDIA3, PHLDA1, PLEKHF1, PML, PPP3CA, P…
GO:0071310	cellular response to organic substance	cellular process, localisation, and structure	Group34	1.68844e-08	5.22517e-06	[4]	12.6755	298	[ACSBG2, ACSL1, ACTR2, ACTR3, ADAM23, ADCY2, AICDA, AIF1, AKAP7, AKIRIN2, ALAD, ALPL, AMBP, AP3S1, APAF1, APLP2, APRT, ARFGAP3, ARHGEF5, ARNTL, ATP6AP1, ATP6V0A1, ATP6V0A2, ATP6V0C, ATP6V1B2, ATP6V1C1, ATP6V1E1, ATP6V1F, ATP6V1G1, ATP6V1H, BAX, BCL10, BCL2L1, BIRC2, BMP1, BRCA1, C3, CA1, CA2, CA5A, CALR, CAMK2G, CAPN2, CARD8, CASP1, CAT, CBL, CCL11, CCL2, CCND1, CCR9, CD274, CD40, CD55, CD63, CDC…
GO:0007165	signal transduction	cellular process, localisation, and structure	Group34	0.000152231	5.22517e-06	[2, 3, 4]	10.6679	468	[ABR, ACP2, ACSBG2, ACSL1, ACTR2, ACTR3, ADA, ADAMTS1, ADCY2, ADGRE1, ADGRE2, ADGRE5, AICDA, AIF1, AIFM2, AKAP7, AKIRIN2, ALPK1, AMBP, ANP32A, ANTXR1, AP3S1, APAF1, APLP2, ARFGAP3, ARHGAP27, ARHGEF25, ARHGEF5, ARL6IP5, ARNTL, ARRDC3, ATP1B1, ATP6AP1, ATP6AP2, ATP6V0A1, ATP6V0A2, ATP6V0C, ATP6V1B2, ATP6V1C1, ATP6V1E1, ATP6V1F, ATP6V1G1, ATP6V1H, ATRX, BAX, BCKDK, BCL10, BCL11B, BCL2L1, BDH2, BIRC2…
GO:0007166	cell surface receptor signaling pathway	cellular process, localisation, and structure	Group34	0.000232089	5.22517e-06	[3, 4, 5]	11.3939	282	[ACP2, ACSL1, ACTR2, ACTR3, ADA, ADAMTS1, ADGRE1, ADGRE2, ADGRE5, AICDA, AKIRIN2, AMBP, AP3S1, APLP2, ARNTL, ATP6AP1, ATP6AP2, ATP6V0A1, ATP6V0A2, ATP6V0C, ATP6V1B2, ATP6V1C1, ATP6V1E1, ATP6V1F, ATP6V1G1, ATP6V1H, BAX, BCL10, BCL2L1, BIRC2, BMP1, BRCA1, BRI3, BTN2A2, C3, CA1, CA5A, CABIN1, CAMK2G, CAPN1, CARD8, CASP1, CBL, CCL11, CCL2, CCN4, CCND1, CCR9, CD22, CD274, CD276, CD28, CD3E, CD40, CD55…
GO:0048583	regulation of response to stimulus	cellular process, localisation, and structure	Group34	0.000678368	5.22517e-06	[2, 3]	10.779	375	[ABCB1, ABR, ACP2, ACSBG2, ACTR2, ACTR3, ADA, ADGRE2, AICDA, AIF1, AIFM2, AKAP7, AKIRIN2, ALPK1, AMBP, ANTXR1, AP1G1, APAF1, APLP2, ARFGAP3, ARG2, ARHGEF25, ARHGEF5, ARL6IP5, ARNTL, ARRDC3, ATP6AP1, ATP6AP2, ATP6V0C, ATP6V1C1, BAX, BCKDK, BCL10, BCL2L1, BDH2, BIRC2, BMP1, BRCA1, BRI3, BTN2A2, C1QBP, C3, C7, CA5A, CABIN1, CALR, CAMK1D, CAMK2G, CANT1, CAPN1, CARD8, CASP1, CAT, CBL, CCDC22, CCL11, C…
GO:1902531	regulation of intracellular signal transduction	cellular process, localisation, and structure	Group34	0.00104796	5.22517e-06	[4, 5, 6]	11.7221	194	[ABR, ADA, AKAP7, ALPK1, AMBP, ANTXR1, ARFGAP3, ARHGEF25, ARHGEF5, ARL6IP5, ARNTL, ARRDC3, ATP6AP1, ATP6AP2, BAX, BCL10, BCL2L1, BDH2, BIRC2, BRCA1, BTN2A2, C1QBP, CA5A, CALR, CANT1, CARD8, CASP1, CAT, CBL, CCDC22, CCL11, CCL2, CD200, CD22, CD28, CD3E, CD40, CDC42, CFLAR, CIB1, CLEC11A, CPN1, CPOX, CTH, CUL3, DAPK2, DDIT4, DDX21, DDX56, DHRS3, DNM2, DTNBP1, DUSP23, EHMT2, EIF2AK2, ENO1, EPHA2, EP…
GO:0035556	intracellular signal transduction	cellular process, localisation, and structure	Group34	0.00395462	5.22517e-06	[3, 4, 5]	10.9165	268	[ABR, ADA, ADCY2, ADGRE1, ADGRE2, ADGRE5, AIF1, AKAP7, ALPK1, AMBP, ANP32A, ANTXR1, APAF1, ARFGAP3, ARHGEF25, ARHGEF5, ARL6IP5, ARNTL, ARRDC3, ATP1B1, ATP6AP1, ATP6AP2, ATRX, BAX, BCL10, BCL11B, BCL2L1, BDH2, BIRC2, BRCA1, BTN2A2, C1QBP, CA5A, CALR, CAMK2G, CANT1, CARD8, CASP1, CAT, CBL, CCDC22, CCL11, CCL2, CCR9, CD200, CD22, CD28, CD3E, CD40, CDC42, CDH1, CDKN1B, CFLAR, CHAF1A, CIB1, CLEC11A, C…
GO:1902533	positive regulation of intracellular signal transduction	cellular process, localisation, and structure	Group34	0.00692704	5.22517e-06	[4, 5, 6, 7]	12.0672	115	[ADA, ALPK1, AMBP, ANTXR1, ARHGEF5, ARL6IP5, ATP6AP1, BAX, BCL10, BCL2L1, BIRC2, C1QBP, CA5A, CALR, CANT1, CASP1, CAT, CBL, CCDC22, CCL11, CCL2, CD200, CD28, CD3E, CD40, CDC42, CFLAR, CIB1, CPN1, CPOX, CTH, DAPK2, DDX21, DDX56, DHRS3, EIF2AK2, EPOR, ERN2, EZH2, F7, FCGR2B, GDF15, GHR, GPR4, GPX1, GSTO1, HCLS1, HMOX1, HNRNPK, IGBP1, JUN, LCK, MALT1, MAP2K2, MAP3K20, MAP3K8, MAPKAPK2, MAPKAPK3, MIN…
GO:0009967	positive regulation of signal transduction	cellular process, localisation, and structure	Group34	0.00999051	5.22517e-06	[3, 4, 5, 6]	11.2713	172	[ACP2, ADA, ALPK1, AMBP, ANTXR1, APAF1, APLP2, ARHGEF5, ARL6IP5, ARNTL, ATP6AP1, ATP6AP2, ATP6V0C, ATP6V1C1, BAX, BCL10, BCL2L1, BIRC2, BRI3, C1QBP, C3, CA5A, CALR, CANT1, CASP1, CAT, CBL, CCDC22, CCL11, CCL2, CCN4, CD200, CD28, CD3E, CD40, CD63, CDC42, CDKN2B, CEL, CFLAR, CIB1, CITED2, CPN1, CPOX, CREBRF, CTBP2, CTH, CTSB, CTSC, DAB2, DAPK2, DDX21, DDX56, DHRS3, DMTN, EIF2AK2, EMP2, EPOR, ERN2, …
GO:0006873	cellular ion homeostasis	cellular process, localisation, and structure	Group35	0.000211943	0.000237327	[4, 6]	14.5614	83	[ALAS2, AMBP, ATP1B1, ATP6AP1, ATP6V0A1, ATP6V0A2, ATP6V0C, ATP6V1B2, ATP6V1C1, ATP6V1E1, ATP6V1F, ATP6V1G1, ATP6V1H, BAX, BCKDK, C19orf12, C3, C7, CA2, CA5A, CALR, CAND1, CCDC22, CCL11, CCR9, CD200, CD40, CD55, CEMIP, CLCN3, CPOX, CXCL11, DHRS3, EGLN1, EIF2AK1, ENPP1, FTH1, FTMT, FXN, GNA13, GNB1, GPR4, GRN, GSTO1, HIF1A, HMOX1, HPX, HSP90B1, ISCU, ITGAV, ITPR3, LCK, LIME1, MARCKSL1, MT1L, NLRP3…
GO:0030003	cellular cation homeostasis	cellular process, localisation, and structure	Group35	0.000230461	0.000237327	[5, 7]	14.5946	81	[ALAS2, AMBP, ATP1B1, ATP6AP1, ATP6V0A1, ATP6V0A2, ATP6V0C, ATP6V1B2, ATP6V1C1, ATP6V1E1, ATP6V1F, ATP6V1G1, ATP6V1H, BAX, BCKDK, C19orf12, C3, C7, CA2, CA5A, CALR, CAND1, CCDC22, CCL11, CCR9, CD200, CD40, CD55, CEMIP, CLCN3, CPOX, CXCL11, DHRS3, EGLN1, EIF2AK1, FTH1, FTMT, FXN, GNA13, GNB1, GPR4, GRN, GSTO1, HIF1A, HMOX1, HPX, HSP90B1, ISCU, ITGAV, ITPR3, LCK, LIME1, MARCKSL1, MT1L, NLRP3, P2RX4…
GO:0055080	cation homeostasis	cellular process, localisation, and structure	Group35	0.00032214	0.000237327	[6]	14.1463	87	[ALAS2, AMBP, ATP1B1, ATP6AP1, ATP6V0A1, ATP6V0A2, ATP6V0C, ATP6V1B2, ATP6V1C1, ATP6V1E1, ATP6V1F, ATP6V1G1, ATP6V1H, BAX, BCKDK, BDH2, C19orf12, C3, C7, CA2, CA5A, CALR, CAND1, CCDC22, CCL11, CCR9, CD200, CD40, CD55, CEMIP, CLCN3, CPOX, CXCL11, DHRS3, EGLN1, EIF2AK1, EIF2AK2, FTH1, FTMT, FXN, GNA13, GNB1, GPR4, GRN, GSTO1, HIF1A, HMOX1, HPX, HSP90B1, ISCU, ITGAV, ITPR3, LCK, LIME1, MARCKSL1, MT1…
GO:0098771	inorganic ion homeostasis	cellular process, localisation, and structure	Group35	0.000405499	0.000237327	[6]	13.9905	88	[ALAS2, AMBP, ATP1B1, ATP6AP1, ATP6V0A1, ATP6V0A2, ATP6V0C, ATP6V1B2, ATP6V1C1, ATP6V1E1, ATP6V1F, ATP6V1G1, ATP6V1H, BAX, BCKDK, BDH2, C19orf12, C3, C7, CA2, CA5A, CALR, CAND1, CCDC22, CCL11, CCR9, CD200, CD40, CD55, CEMIP, CLCN3, CPOX, CXCL11, DHRS3, EGLN1, EIF2AK1, EIF2AK2, ENPP1, FTH1, FTMT, FXN, GNA13, GNB1, GPR4, GRN, GSTO1, HIF1A, HMOX1, HPX, HSP90B1, ISCU, ITGAV, ITPR3, LCK, LIME1, MARCKS…
GO:0050801	ion homeostasis	cellular process, localisation, and structure	Group35	0.000442369	0.000237327	[5]	13.6888	95	[ALAS2, AMBP, ATP1B1, ATP6AP1, ATP6V0A1, ATP6V0A2, ATP6V0C, ATP6V1B2, ATP6V1C1, ATP6V1E1, ATP6V1F, ATP6V1G1, ATP6V1H, BAX, BCKDK, BDH2, C19orf12, C3, C7, CA2, CA5A, CALR, CAND1, CCDC22, CCL11, CCR9, CD200, CD40, CD55, CEMIP, CLCN3, CPOX, CXCL11, DGAT1, DHRS3, EGLN1, EIF2AK1, EIF2AK2, ENPP1, FHL1, FTH1, FTMT, FXN, GCLM, GNA13, GNB1, GPAM, GPR4, GRN, GSTO1, HIF1A, HMOX1, HPX, HSP90B1, ISCU, ITGAV, …
GO:0055082	cellular chemical homeostasis	cellular process, localisation, and structure	Group35	0.000654725	0.000237327	[3, 5]	13.5328	95	[ALAS2, AMBP, ATP1B1, ATP6AP1, ATP6V0A1, ATP6V0A2, ATP6V0C, ATP6V1B2, ATP6V1C1, ATP6V1E1, ATP6V1F, ATP6V1G1, ATP6V1H, BAX, BCKDK, C19orf12, C3, C7, CA2, CA5A, CALR, CAND1, CCDC22, CCL11, CCR9, CD200, CD40, CD55, CEMIP, CLCN3, CPOX, CXCL11, DHRS3, EGLN1, EIF2AK1, ENPP1, FITM2, FOXK2, FTH1, FTMT, FXN, GCLM, GNA13, GNB1, GPR4, GRN, GSTO1, HIF1A, HMOX1, HPX, HSP90B1, ISCU, ITGAV, ITPR3, LCK, LIME1, M…
GO:0019725	cellular homeostasis	cellular process, localisation, and structure	Group35	0.000777737	0.000237327	[2, 4]	13.0695	109	[ALAS2, ALDOA, AMBP, ATP1B1, ATP6AP1, ATP6V0A1, ATP6V0A2, ATP6V0C, ATP6V1B2, ATP6V1C1, ATP6V1E1, ATP6V1F, ATP6V1G1, ATP6V1H, BAX, BCKDK, C19orf12, C3, C7, CA2, CA5A, CALR, CAND1, CCDC22, CCL11, CCL2, CCR9, CD200, CD40, CD55, CEMIP, CLCN3, CPOX, CXCL11, DHRS3, EGLN1, EIF2AK1, ENPP1, FBXO4, FITM2, FOXK2, FTH1, FTMT, FXN, GCLM, GNA13, GNB1, GPR4, GPX1, GRN, GSTO1, HIF1A, HMOX1, HPX, HSP90B1, ISCU, I…
GO:0042592	homeostatic process	cellular process, localisation, and structure	Group35	0.00146199	0.000237327	[3]	11.621	195	[ACIN1, ACSL1, ADA, ADCY2, AKIRIN2, ALAS2, ALDOA, AMBP, ANKRD11, ANTXR1, APLP2, ARNTL, ARRDC3, ATP1B1, ATP6AP1, ATP6V0A1, ATP6V0A2, ATP6V0C, ATP6V1B2, ATP6V1C1, ATP6V1E1, ATP6V1F, ATP6V1G1, ATP6V1H, ATRX, BAX, BCKDK, BCL10, BDH2, BMP1, C19orf12, C3, C7, CA2, CA5A, CALR, CAND1, CCDC22, CCL11, CCL2, CCN4, CCR9, CD200, CD40, CD55, CEL, CEMIP, CITED2, CLCN3, CPOX, CREBRF, CRTC2, CTSB, CTSO, CXCL11, D…
GO:0055065	metal ion homeostasis	cellular process, localisation, and structure	Group35	0.00187513	0.000237327	[7]	13.7184	76	[ALAS2, AMBP, ATP1B1, ATP6AP1, ATP6V0A2, ATP6V1B2, ATP6V1C1, ATP6V1G1, ATP6V1H, BAX, BCKDK, BDH2, C19orf12, C3, C7, CA5A, CALR, CAND1, CCDC22, CCL11, CCR9, CD40, CD55, CEMIP, CPOX, CXCL11, DHRS3, EGLN1, EIF2AK1, EIF2AK2, FTH1, FTMT, FXN, GNA13, GNB1, GPR4, GSTO1, HIF1A, HMOX1, HPX, HSP90B1, ISCU, ITGAV, ITPR3, LCK, LIME1, MARCKSL1, MT1L, NLRP3, P2RX4, P2RY6, PDE7A, PICALM, PLCG2, PML, PPHLN1, PPO…
GO:0006875	cellular metal ion homeostasis	cellular process, localisation, and structure	Group35	0.00245011	0.000237327	[6, 8]	13.8833	69	[ALAS2, AMBP, ATP1B1, ATP6AP1, ATP6V0A2, ATP6V1C1, ATP6V1G1, ATP6V1H, BAX, BCKDK, C19orf12, C3, C7, CA5A, CALR, CAND1, CCDC22, CCL11, CCR9, CD40, CD55, CEMIP, CPOX, CXCL11, DHRS3, EGLN1, EIF2AK1, FTH1, FTMT, FXN, GNA13, GNB1, GPR4, GSTO1, HIF1A, HMOX1, HPX, HSP90B1, ISCU, ITGAV, ITPR3, LCK, LIME1, MARCKSL1, MT1L, NLRP3, P2RX4, P2RY6, PDE7A, PICALM, PLCG2, PML, PPHLN1, PPOX, PTPN6, RMDN3, S1PR1, S…
GO:0048878	chemical homeostasis	cellular process, localisation, and structure	Group35	0.00261842	0.000237327	[4]	12.3246	123	[ADCY2, ALAS2, AMBP, APLP2, ATP1B1, ATP6AP1, ATP6V0A1, ATP6V0A2, ATP6V0C, ATP6V1B2, ATP6V1C1, ATP6V1E1, ATP6V1F, ATP6V1G1, ATP6V1H, BAX, BCKDK, BDH2, BMP1, C19orf12, C3, C7, CA2, CA5A, CALR, CAND1, CCDC22, CCL11, CCN4, CCR9, CD200, CD40, CD55, CEMIP, CLCN3, CPOX, CRTC2, CTSB, CXCL11, DGAT1, DHRS3, EGLN1, EIF2AK1, EIF2AK2, ENPP1, EPHX2, FABP4, FHL1, FITM2, FOXK2, FTH1, FTMT, FXN, GCLM, GNA13, GNB1…
GO:0050778	positive regulation of immune response	adaptive immune response	Group36	4.14795e-05	6.40969e-06	[3, 4, 5]	14.5115	101	[ACTR2, ACTR3, ADA, AICDA, ALPK1, AMBP, AP1G1, APLP2, ATP6AP1, BAX, BCL10, BIRC2, BTN2A2, C1QBP, C3, C7, CA5A, CD22, CD274, CD276, CD28, CD3E, CD40, CD55, CD59, CDC42, CEL, CFB, CPN1, CPOX, CSRP1, CTSB, CTSL, CTSO, DBI, DDX21, DDX56, EIF2AK4, EZR, FAM49B, FCGR2B, FYB1, HCK, HLA-DPA1, HLX, HMGB3, HNRNPK, HPX, HSP90B1, IL4R, IRF1, ISCU, KLHL6, LAMP1, LCK, LCP2, LIME1, MALT1, MAP3K20, MAPKAPK2, MAPK…
GO:0050776	regulation of immune response	adaptive immune response	Group36	5.0467e-05	6.40969e-06	[3, 4]	13.809	120	[ABR, ACTR2, ACTR3, ADA, ADGRE2, AICDA, ALPK1, AMBP, AP1G1, APLP2, ARG2, ATP6AP1, BAX, BCL10, BIRC2, BTN2A2, C1QBP, C3, C7, CA5A, CD200, CD22, CD274, CD276, CD28, CD300LD, CD3E, CD40, CD55, CD59, CDC42, CEL, CFB, CHAF1A, CPN1, CPOX, CSRP1, CTSB, CTSL, CTSO, DBI, DDX21, DDX56, EIF2AK4, EZR, FAM49B, FCGR2B, FCRL2, FYB1, GPX1, GRN, HCK, HLA-DPA1, HLX, HMGB3, HMOX1, HNRNPK, HPX, HSP90B1, IL13RA2, IL4…
GO:0046634	regulation of alpha-beta T cell activation	adaptive immune response	Group36	0.000150028	6.40969e-06	[6, 7, 8]	26.6667	20	[ADA, ARG2, CD274, CD28, CD3E, CD55, CD83, HLX, IL4R, IRF1, MALT1, MAP3K20, NFKBIZ, NLRP3, PNP, PPHLN1, RARA, SYK, TBX21, TNFRSF14]
GO:0002694	regulation of leukocyte activation	adaptive immune response	Group36	0.000165234	6.40969e-06	[3, 4, 5]	15.3846	70	[ABR, ACSBG2, ADA, ADGRE2, AIF1, AMBP, AP1G1, ARG2, BCL10, BLOC1S6, BTN2A2, CA5A, CAMK2G, CCL2, CD200, CD22, CD274, CD276, CD28, CD3E, CD40, CD55, CD83, CDC42, CPOX, CTSC, DTX1, FAM49B, FCGR2B, GPAM, GRN, GSN, HLA-DPA1, HLX, HMGB3, HMOX1, ID2, IGBP1, IL13RA2, IL4R, IRF1, LAMP1, LCK, MALT1, MAP3K20, MAP3K8, NFKBIZ, NLRP3, PAK2, PGLYRP2, PIK3R1, PKN1, PNP, PPHLN1, PTPN6, RAC1, RARA, RIPOR2, RORA, S…
GO:0002697	regulation of immune effector process	adaptive immune response	Group36	0.00121938	6.40969e-06	[3, 4]	15.4303	52	[ABR, ADGRE2, AMBP, AP1G1, APLP2, BCL10, BIRC2, C1QBP, C3, C7, CD22, CD28, CD40, CD55, CD59, CEL, CFB, CPN1, CPOX, DBI, DDX21, DDX56, EIF2AK4, FAM49B, FCGR2B, GRN, HLX, HMOX1, HNRNPK, HPX, IL13RA2, IL4R, ILRUN, LAMP1, MALT1, MAP3K20, NFKBIZ, NLRP3, PGLYRP2, PKN1, PPHLN1, PPIP5K1, PTPN6, RAP1A, RARA, STX4, STXBP2, SYK, TBX21, TGFB1, TNFRSF14, WAS]
GO:0002250	adaptive immune response	adaptive immune response	Group36	0.00203615	6.40969e-06	[3]	14.9718	53	[ADA, ADGRE1, AICDA, AMBP, ARG2, BCL10, C1QBP, C3, C7, CAMK2G, CD274, CD28, CD3E, CD40, CD55, CLEC4M, CPOX, CSRP1, CTSB, CTSC, CTSL, EIF2AK4, EMP2, FAM49B, FCGR2B, HLA-DPA1, HLX, HPX, IL13RA2, IL4R, IRF1, ISCU, KLHL6, LIME1, MALT1, MAP3K20, NFKBIZ, NLRP3, NME1, ORAI1, PKN1, PPHLN1, PTPN6, RORA, SYK, TBX21, TESC, TGFB1, TNFRSF11A, TNFRSF14, UNG, VTCN1, WAS]
GO:0002699	positive regulation of immune effector process	adaptive immune response	Group36	0.00254708	6.40969e-06	[3, 4, 5]	17.7515	30	[ADGRE2, AP1G1, APLP2, BCL10, C3, CD28, CD40, DDX21, DDX56, FAM49B, HLX, HMOX1, HNRNPK, HPX, IL13RA2, IL4R, LAMP1, MALT1, MAP3K20, NFKBIZ, NLRP3, PPIP5K1, RAP1A, RARA, STX4, STXBP2, SYK, TBX21, TGFB1, TNFRSF14]
GO:0045619	regulation of lymphocyte differentiation	adaptive immune response	Group36	0.00346896	6.40969e-06	[5, 6, 7, 8, 9, 10]	18.3099	26	[ADA, AMBP, BTN2A2, CAMK2G, CD28, CD83, CPOX, DTX1, HLX, HMGB3, ID2, IL4R, IRF1, MALT1, MAP3K20, NFKBIZ, NLRP3, PGLYRP2, PNP, PTPN6, RARA, SFRP1, SOD1, SYK, TBX21, TGFB1]
GO:0002703	regulation of leukocyte mediated immunity	adaptive immune response	Group36	0.00364059	6.40969e-06	[4, 5]	17.7215	28	[ABR, ADGRE2, AMBP, AP1G1, C3, CD28, CD40, CPOX, DDX21, DDX56, FAM49B, FCGR2B, HMOX1, HPX, IL13RA2, IL4R, LAMP1, MALT1, MAP3K20, NLRP3, PPIP5K1, PTPN6, STX4, STXBP2, SYK, TBX21, TGFB1, WAS]
GO:0046631	alpha-beta T cell activation	adaptive immune response	Group36	0.00549881	6.40969e-06	[5, 6]	18.8034	22	[ADA, ARG2, BCL11B, CD274, CD28, CD3E, CD55, CD83, HLX, IL4R, IRF1, MALT1, MAP3K20, NFKBIZ, NLRP3, PNP, PPHLN1, RARA, RORA, SYK, TBX21, TNFRSF14]
GO:0002819	regulation of adaptive immune response	adaptive immune response	Group36	0.0071459	6.40969e-06	[4, 5]	17.7778	24	[ADA, AMBP, C3, CD274, CD28, CD40, CPOX, EIF2AK4, FAM49B, FCGR2B, HLX, HPX, IL4R, IRF1, MALT1, MAP3K20, NFKBIZ, NLRP3, PKN1, PTPN6, TBX21, TGFB1, TNFRSF14, WAS]
GO:1903039	positive regulation of leukocyte cell-cell adhesion	adaptive immune response	Group37	3.55564e-06	2.99194e-05	[4, 5, 6]	21.256	44	[ADA, AIF1, AMBP, BCL10, BTN2A2, CA5A, CCL2, CD274, CD276, CD28, CD3E, CD55, CD83, CDC42, CPOX, ETS1, FAM49B, FLI1, GPAM, HLA-DPA1, HLX, IGBP1, IL4R, LCK, MALT1, MAP3K20, MAP3K8, NFKBIZ, NLRP3, PAK2, PIK3R1, PKN1, PNP, PPHLN1, PTPN6, RAC1, RARA, SELE, SELENOP, SYK, TGFB1, TNFRSF14, VTCN1, YES1]
GO:0050870	positive regulation of T cell activation	adaptive immune response	Group37	9.92692e-06	2.99194e-05	[5, 6, 7, 8]	21.3904	40	[ADA, AIF1, AMBP, BCL10, BTN2A2, CA5A, CCL2, CD274, CD276, CD28, CD3E, CD55, CD83, CDC42, CPOX, FAM49B, GPAM, HLA-DPA1, HLX, IGBP1, IL4R, LCK, MALT1, MAP3K20, MAP3K8, NFKBIZ, NLRP3, PAK2, PIK3R1, PKN1, PNP, PPHLN1, PTPN6, RAC1, RARA, SYK, TGFB1, TNFRSF14, VTCN1, YES1]
GO:1903037	regulation of leukocyte cell-cell adhesion	adaptive immune response	Group37	2.16963e-05	2.99194e-05	[4, 5]	18.4397	52	[ADA, AIF1, AMBP, ARG2, BCL10, BTN2A2, CA5A, CCL2, CD274, CD276, CD28, CD3E, CD55, CD83, CDC42, CPOX, DTX1, ETS1, FAM49B, FCGR2B, FLI1, GPAM, HLA-DPA1, HLX, IGBP1, IL4R, IRF1, KLF4, LCK, MALT1, MAP3K20, MAP3K8, NFKBIZ, NLRP3, PAK2, PIK3R1, PKN1, PNP, PPHLN1, PTPN6, RAC1, RARA, RIPOR2, SELE, SELENOP, SYK, TBX21, TGFB1, TNFAIP8L2, TNFRSF14, VTCN1, YES1]
GO:0007159	leukocyte cell-cell adhesion	adaptive immune response	Group37	2.19311e-05	2.99194e-05	[4]	17.8914	56	[ADA, AIF1, AMBP, ARG2, BCL10, BTN2A2, CA5A, CCL2, CD274, CD276, CD28, CD3E, CD55, CD83, CDC42, CLEC4M, CPOX, DTX1, ETS1, EZR, FAM49B, FCGR2B, FLI1, GPAM, HLA-DPA1, HLX, IGBP1, IL4R, IRF1, KLF4, LCK, MALT1, MAP3K20, MAP3K8, NFKBIZ, NLRP3, PAK2, PIK3R1, PKN1, PNP, PPHLN1, PTPN6, RAC1, RARA, RIPOR2, SELE, SELENOP, STK10, SYK, TBX21, TGFB1, TNFAIP8L2, TNFRSF14, TNIP1, VTCN1, YES1]
GO:0051251	positive regulation of lymphocyte activation	adaptive immune response	Group37	3.81449e-05	2.99194e-05	[4, 5, 6, 7]	18.93	46	[ACSBG2, ADA, AIF1, AMBP, AP1G1, BCL10, BLOC1S6, BTN2A2, CA5A, CCL2, CD274, CD276, CD28, CD3E, CD40, CD55, CD83, CDC42, CPOX, FAM49B, GPAM, HLA-DPA1, HLX, IGBP1, IL4R, LAMP1, LCK, MALT1, MAP3K20, MAP3K8, NFKBIZ, NLRP3, PAK2, PIK3R1, PKN1, PNP, PPHLN1, PTPN6, RAC1, RARA, SYK, TBX21, TGFB1, TNFRSF14, VTCN1, YES1]
GO:0050863	regulation of T cell activation	adaptive immune response	Group37	0.000114717	2.99194e-05	[5, 6, 7]	17.4216	50	[ADA, AIF1, AMBP, ARG2, BCL10, BTN2A2, CA5A, CAMK2G, CCL2, CD274, CD276, CD28, CD3E, CD55, CD83, CDC42, CPOX, DTX1, FAM49B, FCGR2B, GPAM, GSN, HLA-DPA1, HLX, IGBP1, IL4R, IRF1, LCK, MALT1, MAP3K20, MAP3K8, NFKBIZ, NLRP3, PAK2, PIK3R1, PKN1, PNP, PPHLN1, PTPN6, RAC1, RARA, RIPOR2, SOD1, SYK, TBX21, TGFB1, TNFAIP8L2, TNFRSF14, VTCN1, YES1]
GO:0046634	regulation of alpha-beta T cell activation	adaptive immune response	Group37	0.000150028	2.99194e-05	[6, 7, 8]	26.6667	20	[ADA, ARG2, CD274, CD28, CD3E, CD55, CD83, HLX, IL4R, IRF1, MALT1, MAP3K20, NFKBIZ, NLRP3, PNP, PPHLN1, RARA, SYK, TBX21, TNFRSF14]
GO:0002696	positive regulation of leukocyte activation	adaptive immune response	Group37	0.000249825	2.99194e-05	[3, 4, 5, 6]	17.0819	48	[ACSBG2, ADA, AIF1, AMBP, AP1G1, BCL10, BLOC1S6, BTN2A2, CA5A, CCL2, CD274, CD276, CD28, CD3E, CD40, CD55, CD83, CDC42, CPOX, CTSC, FAM49B, GPAM, HLA-DPA1, HLX, IGBP1, IL4R, LAMP1, LCK, MALT1, MAP3K20, MAP3K8, NFKBIZ, NLRP3, PAK2, PIK3R1, PKN1, PNP, PPHLN1, PTPN6, RAC1, RARA, STX4, SYK, TBX21, TGFB1, TNFRSF14, VTCN1, YES1]
GO:0045619	regulation of lymphocyte differentiation	adaptive immune response	Group37	0.00346896	2.99194e-05	[5, 6, 7, 8, 9, 10]	18.3099	26	[ADA, AMBP, BTN2A2, CAMK2G, CD28, CD83, CPOX, DTX1, HLX, HMGB3, ID2, IL4R, IRF1, MALT1, MAP3K20, NFKBIZ, NLRP3, PGLYRP2, PNP, PTPN6, RARA, SFRP1, SOD1, SYK, TBX21, TGFB1]
GO:0046631	alpha-beta T cell activation	adaptive immune response	Group37	0.00549881	2.99194e-05	[5, 6]	18.8034	22	[ADA, ARG2, BCL11B, CD274, CD28, CD3E, CD55, CD83, HLX, IL4R, IRF1, MALT1, MAP3K20, NFKBIZ, NLRP3, PNP, PPHLN1, RARA, RORA, SYK, TBX21, TNFRSF14]
GO:0002819	regulation of adaptive immune response	adaptive immune response	Group37	0.0071459	2.99194e-05	[4, 5]	17.7778	24	[ADA, AMBP, C3, CD274, CD28, CD40, CPOX, EIF2AK4, FAM49B, FCGR2B, HLX, HPX, IL4R, IRF1, MALT1, MAP3K20, NFKBIZ, NLRP3, PKN1, PTPN6, TBX21, TGFB1, TNFRSF14, WAS]
GO:0002684	positive regulation of immune system process	immune response	Group38	2.87633e-07	2.57078e-06	[2, 3, 4]	14.7524	140	[ACIN1, ACSBG2, ACTR2, ACTR3, ADA, ADGRE2, AICDA, AIF1, ALPK1, AMBP, AP1G1, APLP2, ATP6AP1, BAX, BCL10, BIRC2, BLOC1S6, BTN2A2, C1QBP, C3, C7, CA2, CA5A, CALR, CAMK1D, CCL2, CD22, CD274, CD276, CD28, CD3E, CD40, CD55, CD59, CD83, CD99L2, CDC42, CEL, CFB, CPN1, CPOX, CSRP1, CTSB, CTSC, CTSL, CTSO, DAPK2, DBI, DDX21, DDX56, EIF2AK4, ETS1, EZR, F7, FAM49B, FCGR2B, FLI1, FYB1, GATA1, GPAM, HCK, HCLS1…
GO:0002682	regulation of immune system process	immune response	Group38	3.89343e-07	2.57078e-06	[2, 3]	13.6739	182	[ABR, ACIN1, ACSBG2, ACTR2, ACTR3, ADA, ADGRE2, AICDA, AIF1, ALPK1, AMBP, AP1G1, APLP2, ARG2, ATP6AP1, BAX, BCL10, BIRC2, BLOC1S6, BTN2A2, C1QBP, C3, C7, CA2, CA5A, CALR, CAMK1D, CAMK2G, CCL2, CD200, CD22, CD274, CD276, CD28, CD300LD, CD3E, CD40, CD55, CD59, CD83, CD99L2, CDC42, CEL, CFB, CHAF1A, CIB1, CITED2, CPN1, CPOX, CSRP1, CTSB, CTSC, CTSL, CTSO, DAPK2, DBI, DDX21, DDX56, DPY30, DTX1, EIF2A…
GO:0050778	positive regulation of immune response	immune response	Group38	4.14795e-05	2.57078e-06	[3, 4, 5]	14.5115	101	[ACTR2, ACTR3, ADA, AICDA, ALPK1, AMBP, AP1G1, APLP2, ATP6AP1, BAX, BCL10, BIRC2, BTN2A2, C1QBP, C3, C7, CA5A, CD22, CD274, CD276, CD28, CD3E, CD40, CD55, CD59, CDC42, CEL, CFB, CPN1, CPOX, CSRP1, CTSB, CTSL, CTSO, DBI, DDX21, DDX56, EIF2AK4, EZR, FAM49B, FCGR2B, FYB1, HCK, HLA-DPA1, HLX, HMGB3, HNRNPK, HPX, HSP90B1, IL4R, IRF1, ISCU, KLHL6, LAMP1, LCK, LCP2, LIME1, MALT1, MAP3K20, MAPKAPK2, MAPK…
GO:0050776	regulation of immune response	immune response	Group38	5.0467e-05	2.57078e-06	[3, 4]	13.809	120	[ABR, ACTR2, ACTR3, ADA, ADGRE2, AICDA, ALPK1, AMBP, AP1G1, APLP2, ARG2, ATP6AP1, BAX, BCL10, BIRC2, BTN2A2, C1QBP, C3, C7, CA5A, CD200, CD22, CD274, CD276, CD28, CD300LD, CD3E, CD40, CD55, CD59, CDC42, CEL, CFB, CHAF1A, CPN1, CPOX, CSRP1, CTSB, CTSL, CTSO, DBI, DDX21, DDX56, EIF2AK4, EZR, FAM49B, FCGR2B, FCRL2, FYB1, GPX1, GRN, HCK, HLA-DPA1, HLX, HMGB3, HMOX1, HNRNPK, HPX, HSP90B1, IL13RA2, IL4…
GO:0048584	positive regulation of response to stimulus	immune response	Group38	9.87818e-05	2.57078e-06	[2, 3, 4]	11.8015	245	[ACP2, ACSBG2, ACTR2, ACTR3, ADA, AICDA, AIF1, ALPK1, AMBP, ANTXR1, AP1G1, APAF1, APLP2, ARG2, ARHGEF5, ARL6IP5, ARNTL, ATP6AP1, ATP6AP2, ATP6V0C, ATP6V1C1, BAX, BCL10, BCL2L1, BIRC2, BRCA1, BRI3, BTN2A2, C1QBP, C3, C7, CA5A, CALR, CAMK1D, CANT1, CASP1, CAT, CBL, CCDC22, CCL11, CCL2, CCN4, CD200, CD22, CD274, CD276, CD28, CD3E, CD40, CD55, CD59, CD63, CDC42, CDKN2B, CEL, CFB, CFLAR, CIB1, CITED2,…
GO:0007165	signal transduction	immune response	Group38	0.000152231	2.57078e-06	[2, 3, 4]	10.6679	468	[ABR, ACP2, ACSBG2, ACSL1, ACTR2, ACTR3, ADA, ADAMTS1, ADCY2, ADGRE1, ADGRE2, ADGRE5, AICDA, AIF1, AIFM2, AKAP7, AKIRIN2, ALPK1, AMBP, ANP32A, ANTXR1, AP3S1, APAF1, APLP2, ARFGAP3, ARHGAP27, ARHGEF25, ARHGEF5, ARL6IP5, ARNTL, ARRDC3, ATP1B1, ATP6AP1, ATP6AP2, ATP6V0A1, ATP6V0A2, ATP6V0C, ATP6V1B2, ATP6V1C1, ATP6V1E1, ATP6V1F, ATP6V1G1, ATP6V1H, ATRX, BAX, BCKDK, BCL10, BCL11B, BCL2L1, BDH2, BIRC2…
GO:0048583	regulation of response to stimulus	immune response	Group38	0.000678368	2.57078e-06	[2, 3]	10.779	375	[ABCB1, ABR, ACP2, ACSBG2, ACTR2, ACTR3, ADA, ADGRE2, AICDA, AIF1, AIFM2, AKAP7, AKIRIN2, ALPK1, AMBP, ANTXR1, AP1G1, APAF1, APLP2, ARFGAP3, ARG2, ARHGEF25, ARHGEF5, ARL6IP5, ARNTL, ARRDC3, ATP6AP1, ATP6AP2, ATP6V0C, ATP6V1C1, BAX, BCKDK, BCL10, BCL2L1, BDH2, BIRC2, BMP1, BRCA1, BRI3, BTN2A2, C1QBP, C3, C7, CA5A, CABIN1, CALR, CAMK1D, CAMK2G, CANT1, CAPN1, CARD8, CASP1, CAT, CBL, CCDC22, CCL11, C…
GO:1902531	regulation of intracellular signal transduction	immune response	Group38	0.00104796	2.57078e-06	[4, 5, 6]	11.7221	194	[ABR, ADA, AKAP7, ALPK1, AMBP, ANTXR1, ARFGAP3, ARHGEF25, ARHGEF5, ARL6IP5, ARNTL, ARRDC3, ATP6AP1, ATP6AP2, BAX, BCL10, BCL2L1, BDH2, BIRC2, BRCA1, BTN2A2, C1QBP, CA5A, CALR, CANT1, CARD8, CASP1, CAT, CBL, CCDC22, CCL11, CCL2, CD200, CD22, CD28, CD3E, CD40, CDC42, CFLAR, CIB1, CLEC11A, CPN1, CPOX, CTH, CUL3, DAPK2, DDIT4, DDX21, DDX56, DHRS3, DNM2, DTNBP1, DUSP23, EHMT2, EIF2AK2, ENO1, EPHA2, EP…
GO:0035556	intracellular signal transduction	immune response	Group38	0.00395462	2.57078e-06	[3, 4, 5]	10.9165	268	[ABR, ADA, ADCY2, ADGRE1, ADGRE2, ADGRE5, AIF1, AKAP7, ALPK1, AMBP, ANP32A, ANTXR1, APAF1, ARFGAP3, ARHGEF25, ARHGEF5, ARL6IP5, ARNTL, ARRDC3, ATP1B1, ATP6AP1, ATP6AP2, ATRX, BAX, BCL10, BCL11B, BCL2L1, BDH2, BIRC2, BRCA1, BTN2A2, C1QBP, CA5A, CALR, CAMK2G, CANT1, CARD8, CASP1, CAT, CBL, CCDC22, CCL11, CCL2, CCR9, CD200, CD22, CD28, CD3E, CD40, CDC42, CDH1, CDKN1B, CFLAR, CHAF1A, CIB1, CLEC11A, C…
GO:0010647	positive regulation of cell communication	immune response	Group38	0.00671619	2.57078e-06	[3, 4, 5]	11.2719	187	[ACP2, ACSL4, ADA, ALPK1, AMBP, ANTXR1, APAF1, APLP2, ARHGEF5, ARL6IP5, ARNTL, ATP6AP1, ATP6AP2, ATP6V0C, ATP6V1C1, BAX, BCL10, BCL2L1, BIRC2, BRI3, C1QBP, C3, CA2, CA5A, CALR, CANT1, CASP1, CAT, CBL, CCDC22, CCL11, CCL2, CCN4, CD200, CD28, CD3E, CD40, CD63, CDC42, CDKN2B, CEL, CFLAR, CIB1, CITED2, CPN1, CPOX, CREBRF, CTBP2, CTH, CTSB, CTSC, CYP46A1, DAB2, DAPK2, DDX21, DDX56, DHRS3, DMTN, DTNBP1…
GO:1902533	positive regulation of intracellular signal transduction	immune response	Group38	0.00692704	2.57078e-06	[4, 5, 6, 7]	12.0672	115	[ADA, ALPK1, AMBP, ANTXR1, ARHGEF5, ARL6IP5, ATP6AP1, BAX, BCL10, BCL2L1, BIRC2, C1QBP, CA5A, CALR, CANT1, CASP1, CAT, CBL, CCDC22, CCL11, CCL2, CD200, CD28, CD3E, CD40, CDC42, CFLAR, CIB1, CPN1, CPOX, CTH, DAPK2, DDX21, DDX56, DHRS3, EIF2AK2, EPOR, ERN2, EZH2, F7, FCGR2B, GDF15, GHR, GPR4, GPX1, GSTO1, HCLS1, HMOX1, HNRNPK, IGBP1, JUN, LCK, MALT1, MAP2K2, MAP3K20, MAP3K8, MAPKAPK2, MAPKAPK3, MIN…
GO:0023056	positive regulation of signaling	immune response	Group38	0.00827666	2.57078e-06	[2, 3, 4]	11.211	187	[ACP2, ACSL4, ADA, ALPK1, AMBP, ANTXR1, APAF1, APLP2, ARHGEF5, ARL6IP5, ARNTL, ATP6AP1, ATP6AP2, ATP6V0C, ATP6V1C1, BAX, BCL10, BCL2L1, BIRC2, BRI3, C1QBP, C3, CA2, CA5A, CALR, CANT1, CASP1, CAT, CBL, CCDC22, CCL11, CCL2, CCN4, CD200, CD28, CD3E, CD40, CD63, CDC42, CDKN2B, CEL, CFLAR, CIB1, CITED2, CPN1, CPOX, CREBRF, CTBP2, CTH, CTSB, CTSC, CYP46A1, DAB2, DAPK2, DDX21, DDX56, DHRS3, DMTN, DTNBP1…
GO:0009967	positive regulation of signal transduction	immune response	Group38	0.00999051	2.57078e-06	[3, 4, 5, 6]	11.2713	172	[ACP2, ADA, ALPK1, AMBP, ANTXR1, APAF1, APLP2, ARHGEF5, ARL6IP5, ARNTL, ATP6AP1, ATP6AP2, ATP6V0C, ATP6V1C1, BAX, BCL10, BCL2L1, BIRC2, BRI3, C1QBP, C3, CA5A, CALR, CANT1, CASP1, CAT, CBL, CCDC22, CCL11, CCL2, CCN4, CD200, CD28, CD3E, CD40, CD63, CDC42, CDKN2B, CEL, CFLAR, CIB1, CITED2, CPN1, CPOX, CREBRF, CTBP2, CTH, CTSB, CTSC, DAB2, DAPK2, DDX21, DDX56, DHRS3, DMTN, EIF2AK2, EMP2, EPOR, ERN2, …
GO:0045321	leukocyte activation	adaptive immune response	Group39	1.61416e-09	1.93411e-10	[2, 3]	15.3565	168	[ABR, ACSBG2, ACTR2, ADA, ADGRE2, ADGRE5, AICDA, AIF1, AIFM2, AKIRIN2, ALAD, ALDH9A1, ALDOA, AMBP, AP1G1, APAF1, APRT, ARG2, ARL8A, ATP6AP2, ATP6V0A1, ATP6V0C, ATP6V1C1, BAX, BCL10, BCL11B, BLOC1S6, BMP1, BRI3, BTN2A2, C3, CA5A, CAMK2G, CAND1, CANT1, CAPN1, CAT, CBL, CCL2, CCR9, CD200, CD22, CD274, CD276, CD28, CD3E, CD40, CD55, CD59, CD63, CD83, CD93, CDC42, CMTM7, COMMD3, CPN1, CPOX, CREBRF, CR…
GO:0002366	leukocyte activation involved in immune response	adaptive immune response	Group39	2.33288e-09	1.93411e-10	[3, 4]	17.5079	111	[ABR, ACTR2, ADA, ADGRE2, ADGRE5, AICDA, AIFM2, ALAD, ALDH9A1, ALDOA, AMBP, AP1G1, APAF1, APRT, ARL8A, ATP6AP2, ATP6V0A1, ATP6V0C, ATP6V1C1, BMP1, BRI3, C3, CAND1, CANT1, CAPN1, CAT, CBL, CD28, CD40, CD55, CD59, CD63, CD93, COMMD3, CPN1, CPOX, CREG1, CTSB, CTSC, CTSZ, CYSTM1, DEGS1, DGAT1, DNAJC3, DSP, EEF2, EIF2AK4, FCGR2B, FTH1, FUCA2, GDI2, GRN, GSN, GUSB, GYG1, HGSNAT, HLX, HMOX1, HNRNPK, HP,…
GO:0043299	leukocyte degranulation	adaptive immune response	Group39	6.00089e-09	1.93411e-10	[3, 6, 7, 8]	18.5111	92	[ABR, ACTR2, ADGRE2, ADGRE5, AICDA, AIFM2, ALAD, ALDH9A1, ALDOA, AMBP, AP1G1, APAF1, APRT, ARL8A, ATP6AP2, ATP6V0A1, ATP6V0C, ATP6V1C1, BMP1, BRI3, C3, CAND1, CANT1, CAPN1, CAT, CBL, CD55, CD59, CD63, CD93, COMMD3, CPN1, CPOX, CREG1, CTSB, CTSC, CTSZ, CYSTM1, DEGS1, DGAT1, DNAJC3, DSP, EEF2, FCGR2B, FTH1, FUCA2, GDI2, GRN, GSN, GUSB, GYG1, HCK, HGSNAT, HMOX1, HNRNPK, HP, IL13RA2, IL4R, IST1, ITGA…
GO:0043312	neutrophil degranulation	adaptive immune response	Group39	1.40247e-08	1.93411e-10	[4, 6, 7, 8, 9]	18.7225	85	[ABR, ACTR2, ADGRE2, ADGRE5, AICDA, AIFM2, ALAD, ALDH9A1, ALDOA, AMBP, APAF1, APRT, ARL8A, ATP6AP2, ATP6V0A1, ATP6V0C, ATP6V1C1, BMP1, BRI3, C3, CAND1, CANT1, CAPN1, CAT, CD55, CD59, CD63, CD93, COMMD3, CPN1, CPOX, CREG1, CTSB, CTSC, CTSZ, CYSTM1, DEGS1, DGAT1, DNAJC3, DSP, EEF2, FCGR2B, FTH1, FUCA2, GDI2, GRN, GSN, GUSB, GYG1, HGSNAT, HNRNPK, HP, IST1, ITGAV, LAMP1, MMP9, MVP, NFKB1, NHLRC3, NPC…
GO:0036230	granulocyte activation	adaptive immune response	Group39	1.59996e-08	1.93411e-10	[4, 5]	18.5501	87	[ABR, ACTR2, ADGRE2, ADGRE5, AICDA, AIFM2, ALAD, ALDH9A1, ALDOA, AMBP, APAF1, APRT, ARL8A, ATP6AP2, ATP6V0A1, ATP6V0C, ATP6V1C1, BMP1, BRI3, C3, CAND1, CANT1, CAPN1, CAT, CD55, CD59, CD63, CD93, COMMD3, CPN1, CPOX, CREG1, CTSB, CTSC, CTSZ, CYSTM1, DEGS1, DGAT1, DNAJC3, DSP, EEF2, FCGR2B, FTH1, FUCA2, GDI2, GRN, GSN, GUSB, GYG1, HGSNAT, HNRNPK, HP, IST1, ITGAV, LAMP1, MMP9, MVP, NFKB1, NHLRC3, NPC…
GO:0002444	myeloid leukocyte mediated immunity	adaptive immune response	Group39	1.62746e-08	1.93411e-10	[4]	17.9191	93	[ABR, ACTR2, ADGRE2, ADGRE5, AICDA, AIFM2, ALAD, ALDH9A1, ALDOA, AMBP, APAF1, APRT, ARL8A, ATP6AP2, ATP6V0A1, ATP6V0C, ATP6V1C1, BMP1, BRI3, C3, CAND1, CANT1, CAPN1, CAT, CBL, CD55, CD59, CD63, CD93, COMMD3, CPN1, CPOX, CREG1, CTSB, CTSC, CTSZ, CYSTM1, DDX21, DDX56, DEGS1, DGAT1, DNAJC3, DSP, EEF2, FCGR2B, FTH1, FUCA2, GDI2, GRN, GSN, GUSB, GYG1, HGSNAT, HMOX1, HNRNPK, HP, IL13RA2, IL4R, IST1, IT…
GO:0002275	myeloid cell activation involved in immune response	adaptive immune response	Group39	1.72725e-08	1.93411e-10	[4, 5]	18.0198	91	[ABR, ACTR2, ADGRE2, ADGRE5, AICDA, AIFM2, ALAD, ALDH9A1, ALDOA, AMBP, APAF1, APRT, ARL8A, ATP6AP2, ATP6V0A1, ATP6V0C, ATP6V1C1, BMP1, BRI3, C3, CAND1, CANT1, CAPN1, CAT, CBL, CD55, CD59, CD63, CD93, COMMD3, CPN1, CPOX, CREG1, CTSB, CTSC, CTSZ, CYSTM1, DEGS1, DGAT1, DNAJC3, DSP, EEF2, FCGR2B, FTH1, FUCA2, GDI2, GRN, GSN, GUSB, GYG1, HGSNAT, HMOX1, HNRNPK, HP, IL13RA2, IL4R, IST1, ITGAV, LAMP1, MM…
GO:0002274	myeloid leukocyte activation	adaptive immune response	Group39	1.14632e-07	1.93411e-10	[3, 4]	16.7785	100	[ABR, ACTR2, ADGRE2, ADGRE5, AICDA, AIF1, AIFM2, ALAD, ALDH9A1, ALDOA, AMBP, APAF1, APRT, ARL8A, ATP6AP2, ATP6V0A1, ATP6V0C, ATP6V1C1, BMP1, BRI3, C3, CAMK2G, CAND1, CANT1, CAPN1, CAT, CBL, CD200, CD55, CD59, CD63, CD93, COMMD3, CPN1, CPOX, CREG1, CTSB, CTSC, CTSZ, CYSTM1, DEGS1, DGAT1, DNAJC3, DSP, EEF2, FCGR2B, FTH1, FUCA2, GDI2, GRN, GSN, GUSB, GYG1, HGSNAT, HMOX1, HNRNPK, HP, IL13RA2, IL4R, I…
GO:0045055	regulated exocytosis	adaptive immune response	Group39	2.54263e-07	1.93411e-10	[5, 6, 7]	15.6969	116	[ABR, ACTR2, ADGRE2, ADGRE5, AICDA, AIFM2, ALAD, ALDH9A1, ALDOA, AMBP, AP1G1, APAF1, APLP2, APOOL, APRT, ARL8A, ATP6AP2, ATP6V0A1, ATP6V0C, ATP6V1C1, BCKDK, BLOC1S6, BMP1, BRI3, C3, CAND1, CANT1, CAPN1, CAT, CBL, CD55, CD59, CD63, CD93, CLEC11A, COMMD3, CPN1, CPOX, CREG1, CTBP2, CTSB, CTSC, CTSZ, CYSTM1, DAPK2, DEGS1, DGAT1, DMTN, DNAJC3, DSP, DTNBP1, EEF2, FAM49B, FCGR2B, FTH1, FUCA2, GDI2, GRN,…
GO:0002443	leukocyte mediated immunity	adaptive immune response	Group39	2.90019e-07	1.93411e-10	[3]	15.812	111	[ABR, ACTR2, ADGRE2, ADGRE5, AICDA, AIFM2, ALAD, ALDH9A1, ALDOA, AMBP, AP1G1, APAF1, APRT, ARL8A, ATP6AP2, ATP6V0A1, ATP6V0C, ATP6V1C1, BCL10, BMP1, BRI3, C1QBP, C3, C7, CAND1, CANT1, CAPN1, CAT, CBL, CD28, CD40, CD55, CD59, CD63, CD93, COMMD3, CPN1, CPOX, CREG1, CSRP1, CTSB, CTSC, CTSZ, CYSTM1, DDX21, DDX56, DEGS1, DGAT1, DNAJC3, DSP, EEF2, EMP2, FAM49B, FCGR2B, FTH1, FUCA2, GDI2, GRN, GSN, GUSB…
GO:0016192	vesicle-mediated transport	adaptive immune response	Group39	4.94876e-07	1.93411e-10	[4]	12.8345	235	[ABR, ACSBG2, ACTR2, ACTR3, ADGRE2, ADGRE5, AICDA, AIF1, AIFM2, ALAD, ALDH9A1, ALDOA, AMBP, ANKRD50, AP1B1, AP1G1, AP3S1, AP5M1, APAF1, APLP2, APOOL, APRT, ARCN1, ARFGAP3, ARHGAP27, ARL1, ARL5A, ARL8A, ATG3, ATP6AP1, ATP6AP2, ATP6V0A1, ATP6V0C, ATP6V1C1, ATP6V1H, BCAP29, BCKDK, BCL2L1, BLOC1S6, BMP1, BRI3, C3, CA5A, CALR, CAMK1D, CAND1, CANT1, CAPN1, CAT, CBL, CCDC22, CCDC93, CCL2, CD22, CD55, CD…
GO:0046903	secretion	adaptive immune response	Group39	3.13856e-06	1.93411e-10	[4]	13.0697	195	[ABR, ACSL4, ACTR2, ADA, ADGRE2, ADGRE5, AICDA, AIF1, AIFM2, ALAD, ALDH9A1, ALDOA, AMBP, AP1G1, APAF1, APLP2, APOOL, APRT, ARFGAP3, ARG2, ARL8A, ARNTL, ATP6AP1, ATP6AP2, ATP6V0A1, ATP6V0C, ATP6V1C1, BCKDK, BLOC1S6, BMP1, BRI3, BTN2A2, C3, CA2, CA5A, CAMK2G, CAND1, CANT1, CAPN1, CARD8, CASP1, CAT, CBL, CCN4, CCND1, CD200, CD22, CD274, CD40, CD55, CD59, CD63, CD93, CEL, CHIA, CLEC11A, COMMD3, CPN1,…
GO:0006887	exocytosis	adaptive immune response	Group39	3.22122e-06	1.93411e-10	[4, 5, 6]	14.6081	123	[ABR, ACTR2, ADGRE2, ADGRE5, AICDA, AIFM2, ALAD, ALDH9A1, ALDOA, AMBP, AP1G1, APAF1, APLP2, APOOL, APRT, ARL8A, ATP6AP1, ATP6AP2, ATP6V0A1, ATP6V0C, ATP6V1C1, BCKDK, BLOC1S6, BMP1, BRI3, C3, CAND1, CANT1, CAPN1, CAT, CBL, CD55, CD59, CD63, CD93, CLEC11A, COMMD3, CPN1, CPOX, CREG1, CTBP2, CTSB, CTSC, CTSZ, CYSTM1, DAPK2, DEGS1, DGAT1, DMTN, DNAJC3, DSP, DTNBP1, EEF2, EXOC3L4, FAM49B, FCGR2B, FTH1,…
GO:0032940	secretion by cell	adaptive immune response	Group39	1.2209e-05	1.93411e-10	[3, 5]	12.987	180	[ABR, ACSL4, ACTR2, ADGRE2, ADGRE5, AICDA, AIF1, AIFM2, ALAD, ALDH9A1, ALDOA, AMBP, AP1G1, APAF1, APLP2, APOOL, APRT, ARFGAP3, ARG2, ARL8A, ARNTL, ATP6AP1, ATP6AP2, ATP6V0A1, ATP6V0C, ATP6V1C1, BCKDK, BLOC1S6, BMP1, BRI3, BTN2A2, C3, CAMK2G, CAND1, CANT1, CAPN1, CARD8, CASP1, CAT, CBL, CCN4, CD200, CD22, CD274, CD40, CD55, CD59, CD63, CD93, CHIA, CLEC11A, COMMD3, CPN1, CPOX, CREG1, CSRP1, CTBP2, …
GO:0140352	export from cell	adaptive immune response	Group39	1.23518e-05	1.93411e-10	[2, 4]	12.9123	184	[ABCB1, ABR, ACSL4, ACTR2, ADGRE2, ADGRE5, AICDA, AIF1, AIFM2, ALAD, ALDH9A1, ALDOA, AMBP, AP1G1, APAF1, APLP2, APOOL, APRT, ARFGAP3, ARG2, ARL8A, ARNTL, ATP1B1, ATP6AP1, ATP6AP2, ATP6V0A1, ATP6V0C, ATP6V1C1, BCKDK, BLOC1S6, BMP1, BRI3, BTN2A2, C3, CAMK2G, CAND1, CANT1, CAPN1, CARD8, CASP1, CAT, CBL, CCN4, CD200, CD22, CD274, CD40, CD55, CD59, CD63, CD93, CHIA, CLEC11A, COMMD3, CPN1, CPOX, CREG1,…
GO:0046649	lymphocyte activation	adaptive immune response	Group39	8.50123e-05	1.93411e-10	[3, 4]	14.6865	89	[ACSBG2, ADA, AICDA, AIF1, AKIRIN2, AMBP, AP1G1, ARG2, BAX, BCL10, BCL11B, BLOC1S6, BTN2A2, C3, CA5A, CAMK2G, CCL2, CCR9, CD22, CD274, CD276, CD28, CD3E, CD40, CD55, CD83, CDC42, CMTM7, CPOX, CREBRF, CTPS1, DNAJB9, DTX1, EIF2AK4, FAM49B, FCGR2B, GPAM, GSN, HDAC7, HLA-DPA1, HLX, HMGB3, ID2, IGBP1, IL4R, IRF1, LAMP1, LCK, LCP1, MALT1, MAP3K20, MAP3K8, NCKAP1, NFKBIZ, NLRP3, NME1, PAK2, PGLYRP2, PIK…
GO:0050865	regulation of cell activation	adaptive immune response	Group39	0.000112217	1.93411e-10	[3, 4]	15.2749	75	[ABR, ACSBG2, ADA, ADGRE2, AIF1, AMBP, AP1G1, ARG2, BCL10, BLOC1S6, BTN2A2, CA5A, CAMK2G, CCL2, CD200, CD22, CD274, CD276, CD28, CD3E, CD40, CD55, CD83, CDC42, CLEC11A, CPOX, CTSC, DMTN, DTX1, FAM49B, FCGR2B, GPAM, GRN, GSN, HLA-DPA1, HLX, HMGB3, HMOX1, ID2, IGBP1, IL13RA2, IL4R, IRF1, LAMP1, LCK, MALT1, MAP3K20, MAP3K8, NFKBIZ, NLRP3, PAK2, PDGFA, PDGFRB, PGLYRP2, PIK3R1, PKN1, PNP, PPHLN1, PTPN…
GO:0002694	regulation of leukocyte activation	adaptive immune response	Group39	0.000165234	1.93411e-10	[3, 4, 5]	15.3846	70	[ABR, ACSBG2, ADA, ADGRE2, AIF1, AMBP, AP1G1, ARG2, BCL10, BLOC1S6, BTN2A2, CA5A, CAMK2G, CCL2, CD200, CD22, CD274, CD276, CD28, CD3E, CD40, CD55, CD83, CDC42, CPOX, CTSC, DTX1, FAM49B, FCGR2B, GPAM, GRN, GSN, HLA-DPA1, HLX, HMGB3, HMOX1, ID2, IGBP1, IL13RA2, IL4R, IRF1, LAMP1, LCK, MALT1, MAP3K20, MAP3K8, NFKBIZ, NLRP3, PAK2, PGLYRP2, PIK3R1, PKN1, PNP, PPHLN1, PTPN6, RAC1, RARA, RIPOR2, RORA, S…
GO:0042110	T cell activation	adaptive immune response	Group39	0.000320365	1.93411e-10	[4, 5]	15.2425	66	[ACSBG2, ADA, AIF1, AMBP, ARG2, BAX, BCL10, BCL11B, BTN2A2, C3, CA5A, CAMK2G, CCL2, CCR9, CD274, CD276, CD28, CD3E, CD55, CD83, CDC42, CPOX, CTPS1, DTX1, EIF2AK4, FAM49B, FCGR2B, GPAM, GSN, HLA-DPA1, HLX, IGBP1, IL4R, IRF1, LCK, LCP1, MALT1, MAP3K20, MAP3K8, NCKAP1, NFKBIZ, NLRP3, PAK2, PIK3R1, PKN1, PNP, PPHLN1, PPP3CA, PREX1, PTPN6, RAC1, RARA, RIPOR2, RORA, SOD1, SYK, TBC1D8, TBX21, TESC, TGFB…
GO:0030099	myeloid cell differentiation	adaptive immune response	Group40	5.79894e-06	4.46649e-08	[4, 5, 6, 7, 8]	17.3913	68	[ACIN1, AKIRIN2, ALAS2, AMBP, ATP6AP1, CA2, CAMK2G, CCN4, CDC42, CDKN2B, CIB1, CITED2, CPOX, CREBRF, DMTN, DPY30, EIF2AK1, EIF2AK2, EPHA2, ESRRA, ETS1, FLI1, GATA1, H3F3B, HCLS1, HIF1A, HMGB3, HNRNPK, ID2, IL34, IRF8, JUN, KLF2, KMT2D, MMP9, MPP1, NFE2, NME1, PARP1, PEBP1, PIK3R1, PML, PPBP, PRDX3, PTPN6, PURB, RARA, RHAG, RNF39, RORA, SBNO2, SFRP1, SH3PXD2A, SLC4A1, SPI1, TBC1D8, TESC, TGFB1, TM…
GO:0048534	hematopoietic or lymphoid organ development	adaptive immune response	Group40	3.39474e-05	4.46649e-08	[3, 4, 5, 6]	13.9535	120	[ACIN1, ADA, AICDA, AKIRIN2, ALAS2, AMBP, ATP6AP1, BAX, BCL11B, BTN2A2, C3, CA2, CAMK2G, CCN4, CCR9, CD200, CD28, CD3E, CD83, CDC42, CDKN2B, CHD2, CIB1, CITED2, CLEC11A, CMTM7, CPOX, CREBRF, CRIP2, CSRP2, DMTN, DNAJB9, DPY30, DTX1, EEF2, EIF2AK1, EIF2AK2, EPHA2, ESRRA, ETS1, FCGR2B, FLI1, GATA1, H3F3B, HCLS1, HDAC7, HIF1A, HLX, HMGB3, HNRNPK, ID2, IL34, IL4R, IRF1, IRF8, JUN, KLF2, KLF4, KMT2D, L…
GO:0002521	leukocyte differentiation	adaptive immune response	Group40	4.58439e-05	4.46649e-08	[4, 5, 6, 7, 8]	15.7563	75	[ACIN1, ADA, AICDA, AKIRIN2, AMBP, ATP6AP1, BAX, BCL11B, BTN2A2, C3, CA2, CAMK2G, CCN4, CCR9, CD28, CD3E, CD83, CDC42, CITED2, CMTM7, CPOX, CREBRF, DNAJB9, DTX1, EIF2AK1, EIF2AK2, EPHA2, ESRRA, FCGR2B, GATA1, HCLS1, HDAC7, HLX, HMGB3, HNRNPK, ID2, IL34, IL4R, IRF1, JUN, LCK, MALT1, MAP3K20, MMP9, NCKAP1, NFKBIZ, NLRP3, NME1, PARP1, PEBP1, PGLYRP2, PIK3R1, PLCG2, PNP, PPBP, PREX1, PTPN6, RARA, ROR…
GO:0002520	immune system development	adaptive immune response	Group40	6.39652e-05	4.46649e-08	[2, 4, 5]	13.6114	124	[ACIN1, ADA, AICDA, AKIRIN2, ALAS2, AMBP, ATP6AP1, BAX, BCL11B, BTN2A2, C3, CA2, CAMK2G, CCN4, CCR9, CD200, CD274, CD28, CD3E, CD40, CD83, CDC42, CDKN2B, CHD2, CIB1, CITED2, CLEC11A, CMTM7, CPOX, CREBRF, CRIP2, CSRP2, DMTN, DNAJB9, DPY30, DTX1, EEF2, EIF2AK1, EIF2AK2, EPHA2, ESRRA, ETS1, FCGR2B, FLI1, GATA1, H3F3B, HCLS1, HDAC7, HIF1A, HLX, HMGB3, HNRNPK, ID2, IL34, IL4R, IRF1, IRF8, JUN, KLF2, K…
GO:0046649	lymphocyte activation	adaptive immune response	Group40	8.50123e-05	4.46649e-08	[3, 4]	14.6865	89	[ACSBG2, ADA, AICDA, AIF1, AKIRIN2, AMBP, AP1G1, ARG2, BAX, BCL10, BCL11B, BLOC1S6, BTN2A2, C3, CA5A, CAMK2G, CCL2, CCR9, CD22, CD274, CD276, CD28, CD3E, CD40, CD55, CD83, CDC42, CMTM7, CPOX, CREBRF, CTPS1, DNAJB9, DTX1, EIF2AK4, FAM49B, FCGR2B, GPAM, GSN, HDAC7, HLA-DPA1, HLX, HMGB3, ID2, IGBP1, IL4R, IRF1, LAMP1, LCK, LCP1, MALT1, MAP3K20, MAP3K8, NCKAP1, NFKBIZ, NLRP3, NME1, PAK2, PGLYRP2, PIK…
GO:0050863	regulation of T cell activation	adaptive immune response	Group40	0.000114717	4.46649e-08	[5, 6, 7]	17.4216	50	[ADA, AIF1, AMBP, ARG2, BCL10, BTN2A2, CA5A, CAMK2G, CCL2, CD274, CD276, CD28, CD3E, CD55, CD83, CDC42, CPOX, DTX1, FAM49B, FCGR2B, GPAM, GSN, HLA-DPA1, HLX, IGBP1, IL4R, IRF1, LCK, MALT1, MAP3K20, MAP3K8, NFKBIZ, NLRP3, PAK2, PIK3R1, PKN1, PNP, PPHLN1, PTPN6, RAC1, RARA, RIPOR2, SOD1, SYK, TBX21, TGFB1, TNFAIP8L2, TNFRSF14, VTCN1, YES1]
GO:0046634	regulation of alpha-beta T cell activation	adaptive immune response	Group40	0.000150028	4.46649e-08	[6, 7, 8]	26.6667	20	[ADA, ARG2, CD274, CD28, CD3E, CD55, CD83, HLX, IL4R, IRF1, MALT1, MAP3K20, NFKBIZ, NLRP3, PNP, PPHLN1, RARA, SYK, TBX21, TNFRSF14]
GO:0002694	regulation of leukocyte activation	adaptive immune response	Group40	0.000165234	4.46649e-08	[3, 4, 5]	15.3846	70	[ABR, ACSBG2, ADA, ADGRE2, AIF1, AMBP, AP1G1, ARG2, BCL10, BLOC1S6, BTN2A2, CA5A, CAMK2G, CCL2, CD200, CD22, CD274, CD276, CD28, CD3E, CD40, CD55, CD83, CDC42, CPOX, CTSC, DTX1, FAM49B, FCGR2B, GPAM, GRN, GSN, HLA-DPA1, HLX, HMGB3, HMOX1, ID2, IGBP1, IL13RA2, IL4R, IRF1, LAMP1, LCK, MALT1, MAP3K20, MAP3K8, NFKBIZ, NLRP3, PAK2, PGLYRP2, PIK3R1, PKN1, PNP, PPHLN1, PTPN6, RAC1, RARA, RIPOR2, RORA, S…
GO:0051249	regulation of lymphocyte activation	adaptive immune response	Group40	0.000272502	4.46649e-08	[4, 5, 6]	15.7895	60	[ACSBG2, ADA, AIF1, AMBP, AP1G1, ARG2, BCL10, BLOC1S6, BTN2A2, CA5A, CAMK2G, CCL2, CD22, CD274, CD276, CD28, CD3E, CD40, CD55, CD83, CDC42, CPOX, DTX1, FAM49B, FCGR2B, GPAM, GSN, HLA-DPA1, HLX, HMGB3, ID2, IGBP1, IL4R, IRF1, LAMP1, LCK, MALT1, MAP3K20, MAP3K8, NFKBIZ, NLRP3, PAK2, PGLYRP2, PIK3R1, PKN1, PNP, PPHLN1, PTPN6, RAC1, RARA, RIPOR2, SFRP1, SOD1, SYK, TBX21, TGFB1, TNFAIP8L2, TNFRSF14, V…
GO:0042110	T cell activation	adaptive immune response	Group40	0.000320365	4.46649e-08	[4, 5]	15.2425	66	[ACSBG2, ADA, AIF1, AMBP, ARG2, BAX, BCL10, BCL11B, BTN2A2, C3, CA5A, CAMK2G, CCL2, CCR9, CD274, CD276, CD28, CD3E, CD55, CD83, CDC42, CPOX, CTPS1, DTX1, EIF2AK4, FAM49B, FCGR2B, GPAM, GSN, HLA-DPA1, HLX, IGBP1, IL4R, IRF1, LCK, LCP1, MALT1, MAP3K20, MAP3K8, NCKAP1, NFKBIZ, NLRP3, PAK2, PIK3R1, PKN1, PNP, PPHLN1, PPP3CA, PREX1, PTPN6, RAC1, RARA, RIPOR2, RORA, SOD1, SYK, TBC1D8, TBX21, TESC, TGFB…
GO:0034101	erythrocyte homeostasis	adaptive immune response	Group40	0.000415697	4.46649e-08	[3, 6]	20.9302	27	[ACIN1, AKIRIN2, ALAS2, CITED2, CREBRF, DMTN, ETS1, FLI1, GATA1, HCLS1, HIF1A, HMOX1, HNRNPK, ID2, KLF2, PEBP1, PPBP, RHAG, SLC4A1, SPI1, TMEM14C, TMOD3, UBL4A, UNC45A, ZBTB7A, ZFP36, ZNF16]
GO:1903706	regulation of hemopoiesis	adaptive immune response	Group40	0.000432218	4.46649e-08	[3, 4, 5, 6, 7, 8]	15.1659	64	[ACIN1, ADA, AMBP, ATP6AP1, BTN2A2, CA2, CAMK2G, CD28, CD83, CIB1, CITED2, CPOX, DPY30, DTX1, EIF2AK2, ESRRA, ETS1, FCGR2B, FLI1, GATA1, H3F3B, HCLS1, HIF1A, HLX, HMGB3, HNRNPK, ID2, IL34, IL4R, IRF1, JUN, KMT2D, LMO2, MALT1, MAP3K20, MPP1, NFE2, NFKBIZ, NLRP3, NME1, NOTCH1, PEBP1, PGLYRP2, PIK3R1, PNP, PPBP, PSMA5, PSMA6, PSME1, PTPN6, PURB, RARA, RORA, SFRP1, SOD1, SPI1, SYK, TBX21, TESC, TGFB1…
GO:1903708	positive regulation of hemopoiesis	adaptive immune response	Group40	0.00169589	4.46649e-08	[3, 4, 5, 6, 7, 8, 9]	18.0233	31	[ACIN1, ADA, ATP6AP1, BTN2A2, CA2, CD83, ETS1, FLI1, GATA1, HCLS1, HIF1A, HLX, HNRNPK, ID2, IL34, IL4R, JUN, MALT1, MAP3K20, NFKBIZ, NLRP3, PEBP1, PNP, PPBP, RARA, RORA, SYK, TESC, TGFB1, UNC45A, ZNF16]
GO:0002262	myeloid cell homeostasis	adaptive immune response	Group40	0.00172914	4.46649e-08	[2, 5]	18.4713	29	[ACIN1, AKIRIN2, ALAS2, BAX, CITED2, CREBRF, DMTN, ETS1, FLI1, GATA1, HCLS1, HIF1A, HMOX1, HNRNPK, ID2, KLF2, PEBP1, PPBP, RHAG, SLC4A1, SOD1, SPI1, TMEM14C, TMOD3, UBL4A, UNC45A, ZBTB7A, ZFP36, ZNF16]
GO:0002573	myeloid leukocyte differentiation	adaptive immune response	Group40	0.00210163	4.46649e-08	[5, 6, 7, 8, 9]	17.1717	34	[ACIN1, ATP6AP1, CA2, CAMK2G, CCN4, CDC42, CITED2, EIF2AK1, EIF2AK2, EPHA2, ESRRA, GATA1, HCLS1, HNRNPK, ID2, IL34, JUN, MMP9, NME1, PARP1, PEBP1, PIK3R1, PPBP, RARA, RORA, SBNO2, SFRP1, SH3PXD2A, SPI1, TBC1D8, TESC, TGFB1, TNFRSF11A, YWHAE]
GO:1902105	regulation of leukocyte differentiation	adaptive immune response	Group40	0.00261769	4.46649e-08	[4, 5, 6, 7, 8, 9]	16.309	38	[ACIN1, ADA, AMBP, ATP6AP1, BTN2A2, CA2, CAMK2G, CD28, CD83, CPOX, DTX1, ESRRA, FCGR2B, HCLS1, HLX, HMGB3, ID2, IL34, IL4R, IRF1, JUN, MALT1, MAP3K20, NFKBIZ, NLRP3, NME1, PGLYRP2, PIK3R1, PNP, PTPN6, RARA, RORA, SFRP1, SOD1, SYK, TBX21, TESC, TGFB1]
GO:0045637	regulation of myeloid cell differentiation	adaptive immune response	Group40	0.00303818	4.46649e-08	[4, 5, 6, 7, 8, 9]	16.2996	37	[ACIN1, ATP6AP1, CA2, CAMK2G, CIB1, CITED2, DPY30, ESRRA, ETS1, FLI1, GATA1, H3F3B, HCLS1, HIF1A, HMGB3, HNRNPK, ID2, IL34, JUN, KMT2D, MPP1, NFE2, NME1, PEBP1, PIK3R1, PPBP, PURB, RARA, RORA, SFRP1, SPI1, TESC, TGFB1, TNRC6B, UNC45A, ZFP36, ZNF16]
GO:0045619	regulation of lymphocyte differentiation	adaptive immune response	Group40	0.00346896	4.46649e-08	[5, 6, 7, 8, 9, 10]	18.3099	26	[ADA, AMBP, BTN2A2, CAMK2G, CD28, CD83, CPOX, DTX1, HLX, HMGB3, ID2, IL4R, IRF1, MALT1, MAP3K20, NFKBIZ, NLRP3, PGLYRP2, PNP, PTPN6, RARA, SFRP1, SOD1, SYK, TBX21, TGFB1]
GO:0030098	lymphocyte differentiation	adaptive immune response	Group40	0.00402479	4.46649e-08	[4, 5, 6, 7, 8, 9]	14.8148	48	[ADA, AICDA, AKIRIN2, AMBP, BAX, BCL11B, BTN2A2, C3, CAMK2G, CCR9, CD28, CD3E, CD83, CMTM7, CPOX, CREBRF, DNAJB9, DTX1, FCGR2B, HDAC7, HLX, HMGB3, ID2, IL4R, IRF1, LCK, MALT1, MAP3K20, NFKBIZ, NLRP3, PGLYRP2, PIK3R1, PLCG2, PNP, PREX1, PTPN6, RARA, RORA, SFRP1, SLC20A1, SOD1, SPI1, SYK, TBX21, TESC, TGFB1, TPM3, ZBTB7A]
GO:0046631	alpha-beta T cell activation	adaptive immune response	Group40	0.00549881	4.46649e-08	[5, 6]	18.8034	22	[ADA, ARG2, BCL11B, CD274, CD28, CD3E, CD55, CD83, HLX, IL4R, IRF1, MALT1, MAP3K20, NFKBIZ, NLRP3, PNP, PPHLN1, RARA, RORA, SYK, TBX21, TNFRSF14]
GO:0030183	B cell differentiation	adaptive immune response	Group40	0.00637414	4.46649e-08	[5, 6, 7, 8, 9, 10]	18.254	23	[ADA, AICDA, AKIRIN2, AMBP, BAX, CMTM7, CPOX, CREBRF, DNAJB9, FCGR2B, HDAC7, HMGB3, ID2, MALT1, MAP3K20, PIK3R1, PLCG2, PTPN6, SFRP1, SLC20A1, SYK, TPM3, ZBTB7A]
GO:0002819	regulation of adaptive immune response	adaptive immune response	Group40	0.0071459	4.46649e-08	[4, 5]	17.7778	24	[ADA, AMBP, C3, CD274, CD28, CD40, CPOX, EIF2AK4, FAM49B, FCGR2B, HLX, HPX, IL4R, IRF1, MALT1, MAP3K20, NFKBIZ, NLRP3, PKN1, PTPN6, TBX21, TGFB1, TNFRSF14, WAS]
GO:0050866	negative regulation of cell activation	adaptive immune response	Group40	0.00996944	4.46649e-08	[3, 4, 5]	16.3743	28	[ABR, AMBP, ARG2, BTN2A2, CD200, CD274, CPOX, DTX1, FCGR2B, GRN, HLX, HMGB3, HMOX1, ID2, IL13RA2, IL4R, IRF1, PDGFA, PGLYRP2, PKN1, PTPN6, RIPOR2, SFRP1, TBX21, TGFB1, TNFAIP8L2, TNFRSF14, VTCN1]
GO:0070887	cellular response to chemical stimulus	immune response	Group41	1.62793e-09	1.27374e-11	[3]	12.5223	351	[A3GALT2, ACSBG2, ACSL1, ACTR2, ACTR3, ADAM23, ADCY2, ADGRE2, AICDA, AIF1, AIFM2, AKAP7, AKIRIN2, ALAD, ALDH9A1, ALPL, AMBP, AP3S1, APAF1, APLP2, APRT, ARFGAP3, ARHGEF5, ARID5A, ARL6IP5, ARNTL, AS3MT, ATP6AP1, ATP6V0A1, ATP6V0A2, ATP6V0C, ATP6V1B2, ATP6V1C1, ATP6V1E1, ATP6V1F, ATP6V1G1, ATP6V1H, ATRX, BAX, BCL10, BCL2L1, BIRC2, BMP1, BRCA1, C1QBP, C3, CA1, CA2, CA5A, CALR, CAMK1D, CAMK2G, CAPN2, …
GO:0010033	response to organic substance	immune response	Group41	2.5984e-09	1.27374e-11	[3]	12.5442	355	[ABR, ACSBG2, ACSL1, ACSL4, ACTR2, ACTR3, ADA, ADAM23, ADCY2, AFF3, AICDA, AIF1, AKAP7, AKIRIN2, ALAD, ALPL, AMBP, AP3S1, APAF1, APLP2, APRT, ARFGAP3, ARHGEF5, ARNTL, ATP6AP1, ATP6V0A1, ATP6V0A2, ATP6V0C, ATP6V1B2, ATP6V1C1, ATP6V1E1, ATP6V1F, ATP6V1G1, ATP6V1H, ATRX, BAX, BCL10, BCL2L1, BIRC2, BMP1, BRCA1, C3, CA1, CA2, CA5A, CALR, CAMK2G, CAPN2, CARD8, CASP1, CAT, CBL, CCL11, CCL2, CCND1, CCR9,…
GO:0071310	cellular response to organic substance	immune response	Group41	1.68844e-08	1.27374e-11	[4]	12.6755	298	[ACSBG2, ACSL1, ACTR2, ACTR3, ADAM23, ADCY2, AICDA, AIF1, AKAP7, AKIRIN2, ALAD, ALPL, AMBP, AP3S1, APAF1, APLP2, APRT, ARFGAP3, ARHGEF5, ARNTL, ATP6AP1, ATP6V0A1, ATP6V0A2, ATP6V0C, ATP6V1B2, ATP6V1C1, ATP6V1E1, ATP6V1F, ATP6V1G1, ATP6V1H, BAX, BCL10, BCL2L1, BIRC2, BMP1, BRCA1, C3, CA1, CA2, CA5A, CALR, CAMK2G, CAPN2, CARD8, CASP1, CAT, CBL, CCL11, CCL2, CCND1, CCR9, CD274, CD40, CD55, CD63, CDC…
GO:1901700	response to oxygen-containing compound	immune response	Group41	2.90073e-07	1.27374e-11	[3]	13.329	207	[ABR, ACSBG2, ACSL1, ACTR2, ADA, ADCY2, AICDA, AIF1, AKAP7, AKIRIN2, ALAD, ALPL, AP3S1, APLP2, APRT, ARHGEF5, ATP6AP1, ATP6V0A1, ATP6V0A2, ATP6V0C, ATP6V1B2, ATP6V1C1, ATP6V1E1, ATP6V1F, ATP6V1G1, ATP6V1H, BCL10, BCL2L1, BIRC2, BRCA1, CA2, CA5A, CALR, CAPN2, CARD8, CASP1, CAT, CBL, CCL2, CCND1, CD274, CD40, CD55, CDH1, CDKN1B, CFLAR, CIB1, CNPY2, COL4A6, COL6A2, CPEB4, CTSB, CXCL11, DAPK2, DDIT4,…
GO:0051707	response to other organism	immune response	Group41	1.53889e-06	1.27374e-11	[2, 4]	13.8622	159	[ABR, ACSBG2, ACTA2, ACTR2, ACTR3, AICDA, AIF1, AKIRIN2, ALAD, ALPK1, ALPL, AMBP, AP1G1, APLP2, ARG2, ARID5A, BCL10, BCL2L1, BIRC2, C15orf48, C1QBP, C3, C7, CA5A, CAMK2G, CAPN2, CARD8, CASP1, CCL11, CCL2, CD274, CD40, CD55, CDC42, CEL, CFB, CFLAR, CHAF1A, CLEC4M, CPOX, CSRP1, CTSB, CTSL, CTSO, CXCL11, DDIT4, DDX21, DDX56, DNAJC3, EIF2AK2, EIF2AK4, ENO1, EPHA2, FABP4, FAM49B, FCGR2B, FUCA2, GBP2, …
GO:0009617	response to bacterium	immune response	Group41	2.78045e-05	1.27374e-11	[3, 5]	15.8215	78	[ABR, AICDA, AKIRIN2, ALAD, ALPL, ARG2, BCL10, C15orf48, C3, CA5A, CAPN2, CARD8, CASP1, CCL2, CD274, CD40, CD55, CFLAR, CSRP1, CXCL11, EPHA2, FABP4, FAM49B, FCGR2B, FUCA2, GBP2, GBP6, GJB2, GPX1, GRN, HCK, HMCN1, HNRNPK, HP, IFI44, IRF8, JUN, JUND, KLHL6, KMO, LCP1, LRAT, LYG2, MALT1, MAP3K20, MAPKAPK2, MAPKAPK3, NFKB1, NLRP3, NOD1, NOTCH1, NUGGC, OPTN, PDCD4, PGLYRP2, PLCG2, PPBP, PPHLN1, PPIP5K…
GO:1901701	cellular response to oxygen-containing compound	immune response	Group41	3.12712e-05	1.27374e-11	[4]	13.3273	147	[ACSBG2, ACTR2, ADCY2, AICDA, AIF1, AKAP7, AP3S1, APLP2, APRT, ARHGEF5, ATP6AP1, ATP6V0A1, ATP6V0A2, ATP6V0C, ATP6V1B2, ATP6V1C1, ATP6V1E1, ATP6V1F, ATP6V1G1, ATP6V1H, BCL10, BCL2L1, BRCA1, CA2, CA5A, CAPN2, CARD8, CASP1, CCL2, CD274, CD40, CD55, CDH1, CFLAR, COL4A6, CPEB4, CXCL11, DAPK2, DDIT4, DHFR, DHX8, DMTN, DNM2, DTNBP1, EHMT2, ENPP1, ESRRA, ETS1, EZH2, EZR, FCGR2B, FLI1, FOLR1, FXN, GCLM, …
GO:0014070	response to organic cyclic compound	immune response	Group41	6.47908e-05	1.27374e-11	[4]	13.4796	129	[ACSL1, ACTR2, ADA, ADCY2, AICDA, AIF1, AKAP7, AKIRIN2, ALAD, ALPL, ARNTL, BCL2L1, BIRC2, BMP1, BRCA1, CA2, CA5A, CALR, CAT, CBL, CCL2, CCND1, CD40, CD83, CDH1, CDKN1B, CFLAR, CIB1, CNPY2, CPN1, CREBRF, DAB2, DAPK2, DBI, DDIT4, DDX21, DDX56, DHFR, DHODH, DHX8, DMTN, DNM2, DTNBP1, EEF2, EHMT2, EPHX1, ESRRA, ETS1, EZH2, EZR, F7, FADS1, FHL2, FLI1, FOLR1, GCLM, GHR, GJB2, GNAI1, GNAI3, GNB1, GOT2, G…
GO:0071495	cellular response to endogenous stimulus	immune response	Group41	8.67349e-05	1.27374e-11	[3]	12.7119	165	[ACSL1, ACTR2, ADCY2, AICDA, AIF1, AKAP7, AKIRIN2, AP3S1, APAF1, APLP2, APRT, ARHGEF5, ARNTL, ATP6AP1, ATP6V0A1, ATP6V0A2, ATP6V0C, ATP6V1B2, ATP6V1C1, ATP6V1E1, ATP6V1F, ATP6V1G1, ATP6V1H, BCL2L1, BMP1, BRCA1, C3, CA2, CA5A, CALR, CAPN2, CBL, CCL2, CDH1, CDKN2B, CFLAR, CHST11, CIB1, CITED2, COL4A6, CPEB4, CREBRF, CTDSPL2, CTSB, CTSL, DAB2, DDIT4, DHRS3, DHX8, DLX1, DMTN, DNM2, DTNBP1, EEF2, EHMT…
GO:0046677	response to antibiotic	immune response	Group41	0.000248055	1.27374e-11	[3]	16.3205	55	[ACTR2, ADA, ADCY2, AICDA, ALAD, ALPL, ARHGEF5, BCL2L1, BIRC2, CAPN2, CAT, CBL, CCND1, CDKN1B, CIB1, CRIP2, CSRP1, EEF2, EHMT2, ETS1, EZH2, FLI1, FXN, GJB2, GNAI1, GOT2, GPX1, GSN, HMOX1, HNRNPA1, HP, ID3, IMPACT, JUN, KLF2, KLF4, KPNA4, MAPK7, NET1, NLRP3, PDGFRB, PNMT, PPOX, PRDX3, PRPF38B, RARA, RHOB, SLC9A1, SOD1, SPI1, TFPI2, TPI1, UBE3A, UBL4A, UROS]
GO:0010243	response to organonitrogen compound	immune response	Group41	0.000257624	1.27374e-11	[4]	13.0303	129	[ACTR2, ADA, ADCY2, AICDA, AIF1, AKAP7, ALAD, ALPL, AP3S1, APLP2, APRT, ARHGEF5, ATP6AP1, ATP6V0A1, ATP6V0A2, ATP6V0C, ATP6V1B2, ATP6V1C1, ATP6V1E1, ATP6V1F, ATP6V1G1, ATP6V1H, BCL2L1, BIRC2, BRCA1, CA2, CA5A, CAPN2, CAT, CCND1, CD40, CDH1, CDKN1B, CFLAR, CIB1, COL4A6, CPEB4, DHFR, DHODH, DHX8, DMTN, DNAJB9, DNM1, DNM2, DTNBP1, EDEM3, EEF2, EHMT2, ENPP1, ESRRA, EZH2, EZR, F7, FADS1, FCGR2B, FOLR1…
GO:1901698	response to nitrogen compound	immune response	Group41	0.000387709	1.27374e-11	[3]	12.7863	134	[ACTR2, ADA, ADCY2, AICDA, AIF1, AKAP7, ALAD, ALPL, AP3S1, APLP2, APRT, ARHGEF5, ATP6AP1, ATP6V0A1, ATP6V0A2, ATP6V0C, ATP6V1B2, ATP6V1C1, ATP6V1E1, ATP6V1F, ATP6V1G1, ATP6V1H, ATRX, BCL2L1, BIRC2, BRCA1, CA2, CA5A, CAPN2, CAT, CCND1, CD40, CDH1, CDKN1B, CFLAR, CIB1, COL4A6, CPEB4, DDX21, DDX56, DHFR, DHODH, DHX8, DMTN, DNAJB9, DNM1, DNM2, DTNBP1, EDEM3, EEF2, EGLN1, EHMT2, ENPP1, ESRRA, EZH2, EZ…
GO:0033993	response to lipid	immune response	Group41	0.000391582	1.27374e-11	[4]	13.0913	119	[ABR, ACSL1, ADCY2, AICDA, AIF1, AKIRIN2, ALAD, ALPL, ARNTL, BCL10, BMP1, BRCA1, CA2, CA5A, CALR, CAPN2, CARD8, CASP1, CAT, CBL, CCL2, CCND1, CD274, CD40, CD55, CDKN1B, CFLAR, CIB1, CNPY2, CPN1, CREBRF, CTSB, CXCL11, DAB2, DAPK2, DBI, DDIT4, EEF2, ESRRA, ETS1, EZH2, F7, FADS1, FHL2, FLI1, GHR, GJB2, GNAI1, GNB1, GPAM, H2AFZ, HCK, HNMT, HNRNPK, ID3, IRF8, JUN, JUND, KLF4, KMO, KMT2D, LBH, LCP1, LR…
GO:0071417	cellular response to organonitrogen compound	immune response	Group41	0.00103087	1.27374e-11	[4, 5]	13.7255	84	[ACTR2, ADCY2, AICDA, AIF1, AKAP7, AP3S1, APLP2, APRT, ARHGEF5, ATP6AP1, ATP6V0A1, ATP6V0A2, ATP6V0C, ATP6V1B2, ATP6V1C1, ATP6V1E1, ATP6V1F, ATP6V1G1, ATP6V1H, BCL2L1, BRCA1, CA2, CA5A, CAPN2, CDH1, CFLAR, COL4A6, CPEB4, DHX8, DMTN, DNM2, DTNBP1, EHMT2, ENPP1, ESRRA, EZH2, EZR, FCGR2B, FOLR1, GCLM, GDF15, GHR, GJB2, GNAI3, GNB1, GPAM, HDAC7, HRH3, HSP90B1, IGBP1, IMPACT, KLF11, KLF2, KLF4, LCP1, …
GO:0042493	response to drug	immune response	Group41	0.00122282	1.27374e-11	[3]	12.5888	124	[ABCB1, ACSL1, ACTR2, ADA, ADCY2, AICDA, AIF1, ALAD, ANTXR1, ARHGEF5, ARL6IP5, ATRX, BCL2L1, BIRC2, BRCA1, C3, CA2, CA5A, CALR, CAPN2, CAT, CBL, CCND1, CD40, CDH1, CDKN1B, CFLAR, CIB1, CTPS1, DDIT4, DHFR, DHODH, DHX8, DNM2, DTNBP1, EEF2, EGLN1, EHMT2, ETS1, EZH2, F7, FLI1, FOLR1, FXN, GCLM, GHR, GJB2, GNAI1, GNAI3, GNB1, GOT2, GPAM, GPX1, GSN, HBE1, HDAC7, HMOX1, HNMT, HNRNPA1, HNRNPK, HP, HRH3, …
GO:0009725	response to hormone	immune response	Group41	0.00172364	1.27374e-11	[3, 4]	12.5129	121	[ACSL1, ADCY2, AIF1, AKIRIN2, ALAD, ALPL, AP3S1, APLP2, APRT, ARNTL, ATP6AP1, ATP6V0A1, ATP6V0A2, ATP6V0C, ATP6V1B2, ATP6V1C1, ATP6V1E1, ATP6V1F, ATP6V1G1, ATP6V1H, BMP1, BRCA1, C3, CA2, CA5A, CALR, CAT, CBL, CCND1, CDKN1B, CFLAR, CIB1, CNPY2, CPN1, CREBRF, CTSB, CTSL, DAB2, DBI, DDIT4, EEF2, ENPP1, ESRRA, ETS1, EZH2, F7, FADS1, FHL2, FLI1, GATA1, GCLM, GDF15, GHR, GJB2, GNAI1, GNB1, GOT2, GPAM, …
GO:0071407	cellular response to organic cyclic compound	immune response	Group41	0.00188564	1.27374e-11	[5]	13.4522	83	[ACTR2, ADCY2, AICDA, AIF1, AKAP7, AKIRIN2, ALPL, ARNTL, BRCA1, CA5A, CALR, CCL2, CDH1, CDKN1B, CFLAR, CIB1, CREBRF, DAB2, DAPK2, DDIT4, DHX8, DMTN, DNM2, DTNBP1, EHMT2, ESRRA, EZH2, EZR, FHL2, FOLR1, GCLM, GJB2, GNAI1, GNAI3, GNB1, GPAM, H2AFZ, HRH3, HSP90B1, ID3, IMPACT, KLF2, KLF4, KMT2D, LBH, NFKB1, NPC1, P2RX4, P2RY11, P2RY6, PAK2, PARP1, PDXP, PEBP1, PKN1, PPBP, PPIP5K1, PPP3CA, RAP1A, RARA…
GO:1901699	cellular response to nitrogen compound	immune response	Group41	0.00281239	1.27374e-11	[4]	13.1498	86	[ACTR2, ADCY2, AICDA, AIF1, AKAP7, AP3S1, APLP2, APRT, ARHGEF5, ATP6AP1, ATP6V0A1, ATP6V0A2, ATP6V0C, ATP6V1B2, ATP6V1C1, ATP6V1E1, ATP6V1F, ATP6V1G1, ATP6V1H, ATRX, BCL2L1, BRCA1, CA2, CA5A, CAPN2, CDH1, CFLAR, COL4A6, CPEB4, DHX8, DMTN, DNM2, DTNBP1, EHMT2, ENPP1, ESRRA, EZH2, EZR, FCGR2B, FOLR1, GCLM, GDF15, GHR, GJB2, GNAI3, GNB1, GPAM, HDAC7, HRH3, HSP90B1, IGBP1, IMPACT, KLF11, KLF2, KLF4, …
GO:0071216	cellular response to biotic stimulus	immune response	Group41	0.00304475	1.27374e-11	[3]	16.4384	36	[ACSBG2, AICDA, APAF1, BCL10, CAPN2, CARD8, CASP1, CCL2, CD274, CD40, CD55, CXCL11, FAM49B, FCGR2B, HCK, HNRNPK, IRF8, KMO, MALT1, MAP3K20, NFKB1, NLRP3, NUGGC, PDCD4, PPBP, PPHLN1, RARA, SBNO2, SERPINE1, SYK, TGFB1, TMED7-TICAM2, TRIM13, TSPO, VDR, ZFP36]
GO:0002237	response to molecule of bacterial origin	immune response	Group41	0.00387879	1.27374e-11	[4, 6]	14.8607	48	[ABR, AICDA, AKIRIN2, ALAD, ALPL, BCL10, CAPN2, CARD8, CASP1, CCL2, CD274, CD40, CD55, CXCL11, FAM49B, FCGR2B, GJB2, HCK, HNRNPK, IRF8, JUN, JUND, KMO, MALT1, MAP3K20, MAPKAPK2, MAPKAPK3, NFKB1, NLRP3, NOTCH1, NUGGC, PDCD4, PLCG2, PPBP, PPHLN1, PRDX3, RARA, SBNO2, SELE, SELENOP, SERPINE1, TGFB1, TMED7-TICAM2, TNFRSF11A, TRIM13, TSPO, VDR, ZFP36]
GO:0071219	cellular response to molecule of bacterial origin	immune response	Group41	0.00403885	1.27374e-11	[4, 5, 7]	16.5829	33	[AICDA, BCL10, CAPN2, CARD8, CASP1, CCL2, CD274, CD40, CD55, CXCL11, FAM49B, FCGR2B, HCK, HNRNPK, IRF8, KMO, MALT1, MAP3K20, NFKB1, NLRP3, NUGGC, PDCD4, PPBP, PPHLN1, RARA, SBNO2, SERPINE1, TGFB1, TMED7-TICAM2, TRIM13, TSPO, VDR, ZFP36]
GO:0032870	cellular response to hormone stimulus	immune response	Group41	0.00443764	1.27374e-11	[4, 5]	12.8467	88	[ACSL1, ADCY2, AIF1, AKIRIN2, AP3S1, APLP2, APRT, ARNTL, ATP6AP1, ATP6V0A1, ATP6V0A2, ATP6V0C, ATP6V1B2, ATP6V1C1, ATP6V1E1, ATP6V1F, ATP6V1G1, ATP6V1H, BMP1, BRCA1, C3, CA2, CA5A, CALR, CFLAR, CREBRF, CTSB, CTSL, DAB2, DDIT4, ENPP1, ESRRA, FHL2, GATA1, GCLM, GDF15, GHR, GJB2, GNB1, GPAM, H2AFZ, HDAC7, HRH3, IGBP1, JUN, JUND, KMT2D, LBH, LCP1, LMO2, MARCKSL1, NDEL1, NFKB1, NOTCH1, NPC1, P2RY6, PA…
GO:0032496	response to lipopolysaccharide	immune response	Group41	0.00507328	1.27374e-11	[4, 5, 7]	14.791	46	[ABR, AICDA, AKIRIN2, ALAD, ALPL, BCL10, CAPN2, CARD8, CASP1, CCL2, CD274, CD40, CD55, CXCL11, GJB2, HCK, HNRNPK, IRF8, JUN, JUND, KMO, MALT1, MAP3K20, MAPKAPK2, MAPKAPK3, NFKB1, NLRP3, NOTCH1, NUGGC, PDCD4, PLCG2, PPBP, PPHLN1, PRDX3, RARA, SBNO2, SELE, SELENOP, SERPINE1, TGFB1, TMED7-TICAM2, TNFRSF11A, TRIM13, TSPO, VDR, ZFP36]
GO:0071222	cellular response to lipopolysaccharide	immune response	Group41	0.0073248	1.27374e-11	[5, 6, 8]	16.2304	31	[AICDA, BCL10, CAPN2, CARD8, CASP1, CCL2, CD274, CD40, CD55, CXCL11, HCK, HNRNPK, IRF8, KMO, MALT1, MAP3K20, NFKB1, NLRP3, NUGGC, PDCD4, PPBP, PPHLN1, RARA, SBNO2, SERPINE1, TGFB1, TMED7-TICAM2, TRIM13, TSPO, VDR, ZFP36]
GO:0071396	cellular response to lipid	immune response	Group41	0.00891585	1.27374e-11	[5]	12.8378	76	[ADCY2, AICDA, AKIRIN2, ARNTL, BCL10, BRCA1, CALR, CAPN2, CARD8, CASP1, CCL2, CD274, CD40, CD55, CFLAR, CREBRF, CXCL11, DAB2, DAPK2, DDIT4, ESRRA, FHL2, GJB2, GNAI1, GNB1, GPAM, H2AFZ, HCK, HNRNPK, ID3, IRF8, KLF4, KMO, KMT2D, LBH, LCP1, MALT1, MAP3K20, NFKB1, NLRP3, NME1, NPC1, NUGGC, P2RY6, PARP1, PDCD4, PEBP1, PKN1, PPBP, PPHLN1, PPP3CA, RARA, RORA, RORB, RTN3, RXRB, RXRG, SBNO2, SERPINE1, SFR…
GO:0002684	positive regulation of immune system process	immune response	Group42	2.87633e-07	1.47414e-07	[2, 3, 4]	14.7524	140	[ACIN1, ACSBG2, ACTR2, ACTR3, ADA, ADGRE2, AICDA, AIF1, ALPK1, AMBP, AP1G1, APLP2, ATP6AP1, BAX, BCL10, BIRC2, BLOC1S6, BTN2A2, C1QBP, C3, C7, CA2, CA5A, CALR, CAMK1D, CCL2, CD22, CD274, CD276, CD28, CD3E, CD40, CD55, CD59, CD83, CD99L2, CDC42, CEL, CFB, CPN1, CPOX, CSRP1, CTSB, CTSC, CTSL, CTSO, DAPK2, DBI, DDX21, DDX56, EIF2AK4, ETS1, EZR, F7, FAM49B, FCGR2B, FLI1, FYB1, GATA1, GPAM, HCK, HCLS1…
GO:0002682	regulation of immune system process	immune response	Group42	3.89343e-07	1.47414e-07	[2, 3]	13.6739	182	[ABR, ACIN1, ACSBG2, ACTR2, ACTR3, ADA, ADGRE2, AICDA, AIF1, ALPK1, AMBP, AP1G1, APLP2, ARG2, ATP6AP1, BAX, BCL10, BIRC2, BLOC1S6, BTN2A2, C1QBP, C3, C7, CA2, CA5A, CALR, CAMK1D, CAMK2G, CCL2, CD200, CD22, CD274, CD276, CD28, CD300LD, CD3E, CD40, CD55, CD59, CD83, CD99L2, CDC42, CEL, CFB, CHAF1A, CIB1, CITED2, CPN1, CPOX, CSRP1, CTSB, CTSC, CTSL, CTSO, DAPK2, DBI, DDX21, DDX56, DPY30, DTX1, EIF2A…
GO:0051707	response to other organism	immune response	Group42	1.53889e-06	1.47414e-07	[2, 4]	13.8622	159	[ABR, ACSBG2, ACTA2, ACTR2, ACTR3, AICDA, AIF1, AKIRIN2, ALAD, ALPK1, ALPL, AMBP, AP1G1, APLP2, ARG2, ARID5A, BCL10, BCL2L1, BIRC2, C15orf48, C1QBP, C3, C7, CA5A, CAMK2G, CAPN2, CARD8, CASP1, CCL11, CCL2, CD274, CD40, CD55, CDC42, CEL, CFB, CFLAR, CHAF1A, CLEC4M, CPOX, CSRP1, CTSB, CTSL, CTSO, CXCL11, DDIT4, DDX21, DDX56, DNAJC3, EIF2AK2, EIF2AK4, ENO1, EPHA2, FABP4, FAM49B, FCGR2B, FUCA2, GBP2, …
GO:0006952	defense response	immune response	Group42	1.5144e-05	1.47414e-07	[3]	13.1008	169	[ABR, ACSBG2, ACTR2, ACTR3, ADA, ADGRE2, ADGRE5, AHCY, AICDA, AIF1, AKIRIN2, ALPK1, AMBP, AP1G1, APLP2, ARG2, ARID5A, BCKDK, BCL10, BIRC2, BMP1, C1QBP, C3, C7, CA5A, CAMK1D, CAMK2G, CASP1, CCL11, CCL2, CCN4, CCR9, CD200, CD28, CD40, CD55, CD83, CDC42, CEL, CFB, CHAF1A, CHIA, CLEC4M, CPOX, CSRP1, CTSB, CTSC, CTSL, CTSO, CXCL11, DDIT4, DDX21, DDX56, DHX8, DNAJC3, EIF2AK1, EIF2AK2, EIF2AK4, EPHA2, E…
GO:0009617	response to bacterium	immune response	Group42	2.78045e-05	1.47414e-07	[3, 5]	15.8215	78	[ABR, AICDA, AKIRIN2, ALAD, ALPL, ARG2, BCL10, C15orf48, C3, CA5A, CAPN2, CARD8, CASP1, CCL2, CD274, CD40, CD55, CFLAR, CSRP1, CXCL11, EPHA2, FABP4, FAM49B, FCGR2B, FUCA2, GBP2, GBP6, GJB2, GPX1, GRN, HCK, HMCN1, HNRNPK, HP, IFI44, IRF8, JUN, JUND, KLHL6, KMO, LCP1, LRAT, LYG2, MALT1, MAP3K20, MAPKAPK2, MAPKAPK3, NFKB1, NLRP3, NOD1, NOTCH1, NUGGC, OPTN, PDCD4, PGLYRP2, PLCG2, PPBP, PPHLN1, PPIP5K…
GO:0050778	positive regulation of immune response	immune response	Group42	4.14795e-05	1.47414e-07	[3, 4, 5]	14.5115	101	[ACTR2, ACTR3, ADA, AICDA, ALPK1, AMBP, AP1G1, APLP2, ATP6AP1, BAX, BCL10, BIRC2, BTN2A2, C1QBP, C3, C7, CA5A, CD22, CD274, CD276, CD28, CD3E, CD40, CD55, CD59, CDC42, CEL, CFB, CPN1, CPOX, CSRP1, CTSB, CTSL, CTSO, DBI, DDX21, DDX56, EIF2AK4, EZR, FAM49B, FCGR2B, FYB1, HCK, HLA-DPA1, HLX, HMGB3, HNRNPK, HPX, HSP90B1, IL4R, IRF1, ISCU, KLHL6, LAMP1, LCK, LCP2, LIME1, MALT1, MAP3K20, MAPKAPK2, MAPK…
GO:0050776	regulation of immune response	immune response	Group42	5.0467e-05	1.47414e-07	[3, 4]	13.809	120	[ABR, ACTR2, ACTR3, ADA, ADGRE2, AICDA, ALPK1, AMBP, AP1G1, APLP2, ARG2, ATP6AP1, BAX, BCL10, BIRC2, BTN2A2, C1QBP, C3, C7, CA5A, CD200, CD22, CD274, CD276, CD28, CD300LD, CD3E, CD40, CD55, CD59, CDC42, CEL, CFB, CHAF1A, CPN1, CPOX, CSRP1, CTSB, CTSL, CTSO, DBI, DDX21, DDX56, EIF2AK4, EZR, FAM49B, FCGR2B, FCRL2, FYB1, GPX1, GRN, HCK, HLA-DPA1, HLX, HMGB3, HMOX1, HNRNPK, HPX, HSP90B1, IL13RA2, IL4…
GO:0045087	innate immune response	immune response	Group42	8.84837e-05	1.47414e-07	[3, 4, 5, 6]	14.147	102	[ACSBG2, ACTR2, ACTR3, AICDA, AIF1, AKIRIN2, ALPK1, AMBP, AP1G1, APLP2, ARG2, ARID5A, BCL10, BIRC2, C1QBP, C3, C7, CA5A, CAMK2G, CASP1, CCL11, CCL2, CD40, CD55, CDC42, CEL, CFB, CHAF1A, CLEC4M, CPOX, CSRP1, CTSB, CTSL, CTSO, DDX21, DDX56, EIF2AK2, FCGR2B, GBP2, GBP6, GRN, GSN, HCK, HIF1A, HLA-DPA1, HMGB3, HPX, HSP90B1, IL34, ILRUN, IP6K2, IRF1, IRF8, ISCU, KYNU, LAMP1, MALT1, MAP3K20, MAPKAPK2, M…
GO:0048584	positive regulation of response to stimulus	immune response	Group42	9.87818e-05	1.47414e-07	[2, 3, 4]	11.8015	245	[ACP2, ACSBG2, ACTR2, ACTR3, ADA, AICDA, AIF1, ALPK1, AMBP, ANTXR1, AP1G1, APAF1, APLP2, ARG2, ARHGEF5, ARL6IP5, ARNTL, ATP6AP1, ATP6AP2, ATP6V0C, ATP6V1C1, BAX, BCL10, BCL2L1, BIRC2, BRCA1, BRI3, BTN2A2, C1QBP, C3, C7, CA5A, CALR, CAMK1D, CANT1, CASP1, CAT, CBL, CCDC22, CCL11, CCL2, CCN4, CD200, CD22, CD274, CD276, CD28, CD3E, CD40, CD55, CD59, CD63, CDC42, CDKN2B, CEL, CFB, CFLAR, CIB1, CITED2,…
GO:0050865	regulation of cell activation	immune response	Group42	0.000112217	1.47414e-07	[3, 4]	15.2749	75	[ABR, ACSBG2, ADA, ADGRE2, AIF1, AMBP, AP1G1, ARG2, BCL10, BLOC1S6, BTN2A2, CA5A, CAMK2G, CCL2, CD200, CD22, CD274, CD276, CD28, CD3E, CD40, CD55, CD83, CDC42, CLEC11A, CPOX, CTSC, DMTN, DTX1, FAM49B, FCGR2B, GPAM, GRN, GSN, HLA-DPA1, HLX, HMGB3, HMOX1, ID2, IGBP1, IL13RA2, IL4R, IRF1, LAMP1, LCK, MALT1, MAP3K20, MAP3K8, NFKBIZ, NLRP3, PAK2, PDGFA, PDGFRB, PGLYRP2, PIK3R1, PKN1, PNP, PPHLN1, PTPN…
GO:0002694	regulation of leukocyte activation	immune response	Group42	0.000165234	1.47414e-07	[3, 4, 5]	15.3846	70	[ABR, ACSBG2, ADA, ADGRE2, AIF1, AMBP, AP1G1, ARG2, BCL10, BLOC1S6, BTN2A2, CA5A, CAMK2G, CCL2, CD200, CD22, CD274, CD276, CD28, CD3E, CD40, CD55, CD83, CDC42, CPOX, CTSC, DTX1, FAM49B, FCGR2B, GPAM, GRN, GSN, HLA-DPA1, HLX, HMGB3, HMOX1, ID2, IGBP1, IL13RA2, IL4R, IRF1, LAMP1, LCK, MALT1, MAP3K20, MAP3K8, NFKBIZ, NLRP3, PAK2, PGLYRP2, PIK3R1, PKN1, PNP, PPHLN1, PTPN6, RAC1, RARA, RIPOR2, RORA, S…
GO:0098542	defense response to other organism	immune response	Group42	0.000351195	1.47414e-07	[3, 4, 5]	13.2785	113	[ACSBG2, ACTR2, ACTR3, AICDA, AIF1, AKIRIN2, ALPK1, AMBP, AP1G1, APLP2, ARG2, ARID5A, BCL10, BIRC2, C1QBP, C3, C7, CA5A, CAMK2G, CASP1, CCL11, CCL2, CD40, CD55, CDC42, CEL, CFB, CHAF1A, CLEC4M, CPOX, CSRP1, CTSB, CTSL, CTSO, DDIT4, DDX21, DDX56, DNAJC3, EIF2AK2, EIF2AK4, EPHA2, FCGR2B, GBP2, GBP6, GPAM, GRN, GSN, HCK, HIF1A, HLA-DPA1, HMGB3, HP, HPX, HSP90B1, IL34, IL4R, ILRUN, IP6K2, IRF1, IRF8,…
GO:0006954	inflammatory response	immune response	Group42	0.000403647	1.47414e-07	[4]	13.9498	89	[ABR, ACSBG2, ADA, ADGRE2, ADGRE5, AHCY, AIF1, APLP2, BCKDK, BIRC2, BMP1, C3, CAMK1D, CAMK2G, CASP1, CCL11, CCL2, CCN4, CD200, CD28, CD40, CEL, CHIA, CSRP1, CTSC, CXCL11, DHX8, EIF2AK1, EIF2AK2, EPHA2, ETS1, FABP4, FCGR2B, FLI1, GPX1, GRN, GYPC, HCK, HDAC7, HIF1A, HMOX1, HNRNPK, HP, HSPG2, IGBP1, IL34, IL4R, JUN, KLF4, KPNA6, LCP1, LIPA, LTB4R, MAPK7, MAPKAPK2, MARCKSL1, MGLL, MMP9, NFKB1, NFKBIZ…
GO:0002697	regulation of immune effector process	immune response	Group42	0.00121938	1.47414e-07	[3, 4]	15.4303	52	[ABR, ADGRE2, AMBP, AP1G1, APLP2, BCL10, BIRC2, C1QBP, C3, C7, CD22, CD28, CD40, CD55, CD59, CEL, CFB, CPN1, CPOX, DBI, DDX21, DDX56, EIF2AK4, FAM49B, FCGR2B, GRN, HLX, HMOX1, HNRNPK, HPX, IL13RA2, IL4R, ILRUN, LAMP1, MALT1, MAP3K20, NFKBIZ, NLRP3, PGLYRP2, PKN1, PPHLN1, PPIP5K1, PTPN6, RAP1A, RARA, STX4, STXBP2, SYK, TBX21, TGFB1, TNFRSF14, WAS]
GO:0031347	regulation of defense response	immune response	Group42	0.00129483	1.47414e-07	[4, 5]	13.3929	90	[ABR, ACSBG2, ADA, ALPK1, AMBP, AP1G1, APLP2, ARG2, BCL10, BIRC2, C1QBP, C3, CA5A, CASP1, CCN4, CD200, CD28, CEL, CHAF1A, CPOX, CTSB, CTSC, CTSL, CTSO, EIF2AK4, ETS1, FABP4, FCGR2B, FLI1, GPX1, GRN, HCK, HMGB3, HNRNPK, HPX, HSP90B1, IGBP1, ILRUN, IRF1, ISCU, KLF4, KPNA6, LAMP1, LCP1, MALT1, MAP3K20, MAPK7, MAPKAPK2, MAPKAPK3, MARCKSL1, MGLL, MMP9, NFKB1, NFKBIZ, NLRP3, NOD1, OPTN, OSMR, PAK2, PDC…
GO:0002253	activation of immune response	immune response	Group42	0.00135792	1.47414e-07	[2, 4, 5, 6]	13.7631	79	[ACTR2, ACTR3, ADA, AICDA, ALPK1, AMBP, APLP2, ATP6AP1, BAX, BCL10, BIRC2, BTN2A2, C1QBP, C3, C7, CA5A, CD22, CD276, CD28, CD3E, CD55, CD59, CDC42, CFB, CPN1, CPOX, CSRP1, CTSB, CTSL, CTSO, DBI, EZR, FCGR2B, FYB1, HCK, HLA-DPA1, HSP90B1, IRF1, ISCU, KLHL6, LCK, LCP2, LIME1, MALT1, MAP3K20, MAPKAPK2, MAPKAPK3, NCKAP1, NFKB1, NFKBIZ, NOD1, PAK2, PHPT1, PIK3R1, PKN1, PLCG2, PLPP4, PPHLN1, PPIP5K1, P…
GO:0032101	regulation of response to external stimulus	immune response	Group42	0.00233777	1.47414e-07	[3, 4]	12.3858	122	[ABR, ACSBG2, ADA, AIF1, ALPK1, AMBP, AP1G1, APLP2, ARG2, BCKDK, BCL10, BIRC2, C1QBP, C3, CA5A, CALR, CAMK1D, CARD8, CASP1, CCL2, CCN4, CD200, CD28, CD55, CDKN1B, CEL, CHAF1A, CIB1, CLEC11A, CPOX, CTSB, CTSC, CTSL, CTSO, DAPK2, DMTN, EIF2AK4, ETS1, F7, FABP4, FAM49B, FCGR2B, FLI1, GALK1, GPX1, GRN, HCK, HMGB3, HNRNPK, HPX, HSP90B1, IGBP1, ILRUN, IRF1, ISCU, KLF4, KPNA6, LAMP1, LCP1, MALT1, MAP3K2…
GO:0002764	immune response-regulating signaling pathway	immune response	Group42	0.00294824	1.47414e-07	[3, 4, 5]	13.6802	71	[ACTR2, ACTR3, ADA, AICDA, ALPK1, AMBP, APLP2, ATP6AP1, BAX, BCL10, BIRC2, BTN2A2, C1QBP, CA5A, CD22, CD276, CD28, CD3E, CD40, CDC42, CPOX, CTSB, CTSL, CTSO, EZR, FCGR2B, FYB1, HCK, HLA-DPA1, HSP90B1, IRF1, ISCU, JUN, KLHL6, LCK, LCP2, LIME1, MALT1, MAP3K20, MAPKAPK2, MAPKAPK3, NCKAP1, NFKB1, NFKBIZ, NOD1, PAK2, PHPT1, PICALM, PIK3R1, PKN1, PLCG2, PLPP4, PPP3CA, PRKCH, PSMA5, PSMA6, PSME1, PTPN6,…
GO:0002768	immune response-regulating cell surface receptor signaling pathway	immune response	Group42	0.00333835	1.47414e-07	[4, 5, 6]	14.6006	53	[ACTR2, ACTR3, ADA, AICDA, AMBP, APLP2, ATP6AP1, BAX, BCL10, BTN2A2, CD22, CD276, CD28, CD3E, CD40, CDC42, CPOX, EZR, FCGR2B, FYB1, HCK, HLA-DPA1, ISCU, JUN, KLHL6, LCK, LCP2, LIME1, MALT1, MAP3K20, NCKAP1, NFKB1, NFKBIZ, PAK2, PHPT1, PICALM, PIK3R1, PKN1, PLCG2, PLPP4, PPP3CA, PRKCH, PSMA5, PSMA6, PSME1, PTPN6, RAC1, RAP1A, SYK, TBC1D8, VTCN1, WAS, YES1]
GO:0080134	regulation of response to stress	immune response	Group42	0.0039439	1.47414e-07	[3, 4]	11.6429	163	[ABCB1, ABR, ACSBG2, ACTR2, ADA, AICDA, AIFM2, ALPK1, AMBP, ANTXR1, AP1G1, APLP2, ARG2, ARHGEF5, ARL6IP5, ARNTL, BAX, BCKDK, BCL10, BCL2L1, BIRC2, BRCA1, C1QBP, C3, CA5A, CABIN1, CAMK2G, CASP1, CCN4, CD200, CD28, CDC42, CDKN1B, CEL, CHAF1A, CIB1, CLEC11A, CPOX, CTSB, CTSC, CTSL, CTSO, DHFR, DMTN, DNAJB9, DNAJC3, DNAJC7, DTNBP1, EIF2AK1, EIF2AK2, EIF2AK4, ENO1, ERCC4, ERN2, ETS1, EZR, F7, FABP4, F…
GO:0002757	immune response-activating signal transduction	immune response	Group42	0.00491877	1.47414e-07	[3, 4, 5, 6, 7]	13.5354	67	[ACTR2, ACTR3, ADA, AICDA, ALPK1, AMBP, APLP2, ATP6AP1, BAX, BCL10, BIRC2, BTN2A2, C1QBP, CA5A, CD22, CD276, CD28, CD3E, CDC42, CPOX, CTSB, CTSL, CTSO, EZR, FCGR2B, FYB1, HCK, HLA-DPA1, HSP90B1, IRF1, ISCU, KLHL6, LCK, LCP2, LIME1, MALT1, MAP3K20, MAPKAPK2, MAPKAPK3, NCKAP1, NFKB1, NFKBIZ, NOD1, PAK2, PHPT1, PIK3R1, PKN1, PLCG2, PLPP4, PRKCH, PSMA5, PSMA6, PSME1, PTPN6, RAC1, RAP1A, S100A1, SYK, …
GO:0002429	immune response-activating cell surface receptor signaling pathway	immune response	Group42	0.00544374	1.47414e-07	[4, 5, 6, 7, 8]	14.497	49	[ACTR2, ACTR3, ADA, AICDA, AMBP, APLP2, ATP6AP1, BAX, BCL10, BTN2A2, CD22, CD276, CD28, CD3E, CDC42, CPOX, EZR, FCGR2B, FYB1, HCK, HLA-DPA1, ISCU, KLHL6, LCK, LCP2, LIME1, MALT1, MAP3K20, NCKAP1, NFKB1, NFKBIZ, PAK2, PHPT1, PIK3R1, PKN1, PLCG2, PLPP4, PRKCH, PSMA5, PSMA6, PSME1, PTPN6, RAC1, RAP1A, SYK, TBC1D8, VTCN1, WAS, YES1]
GO:0050851	antigen receptor-mediated signaling pathway	immune response	Group42	0.00621839	1.47414e-07	[5, 6, 7, 8, 9]	15.5462	37	[ADA, AMBP, ATP6AP1, BAX, BCL10, BTN2A2, CD22, CD276, CD28, CD3E, CPOX, EZR, FCGR2B, FYB1, HLA-DPA1, KLHL6, LCK, LCP2, LIME1, MALT1, MAP3K20, NFKB1, NFKBIZ, PAK2, PHPT1, PIK3R1, PKN1, PLCG2, PRKCH, PSMA5, PSMA6, PSME1, PTPN6, SYK, TBC1D8, VTCN1, WAS]
GO:0050727	regulation of inflammatory response	immune response	Group42	0.00701497	1.47414e-07	[4, 5, 6]	14.6104	45	[ABR, ACSBG2, ADA, APLP2, BIRC2, C3, CASP1, CCN4, CD200, CD28, CTSC, ETS1, FABP4, FCGR2B, FLI1, GPX1, GRN, HCK, HNRNPK, IGBP1, KLF4, KPNA6, LCP1, MAPK7, MARCKSL1, MGLL, MMP9, NFKB1, NFKBIZ, NLRP3, OSMR, PDCD4, PGLYRP2, PLD3, PLXNA1, PSMA6, RORA, SBNO2, SELE, SERPINE1, SOD1, TNFAIP8L2, TNFRSF11A, TNIP1, ZFP36]
GO:0032103	positive regulation of response to external stimulus	immune response	Group42	0.00958044	1.47414e-07	[3, 4, 5]	12.8975	73	[ACSBG2, AIF1, ALPK1, AP1G1, APLP2, BCL10, BIRC2, C1QBP, C3, CA5A, CALR, CAMK1D, CCN4, CD28, CEL, CTSB, CTSC, CTSL, CTSO, DAPK2, ETS1, F7, FABP4, FLI1, GRN, HCK, HMGB3, HNRNPK, HPX, HSP90B1, IRF1, ISCU, KPNA6, LAMP1, LCP1, MALT1, MAP3K20, MAPKAPK2, MAPKAPK3, MARCKSL1, NDEL1, NFKB1, NFKBIZ, NOD1, OPTN, OSMR, P2RX4, PAK2, PDCD4, PDGFRB, PEBP1, PKN1, PLCG2, PPBP, PPIP5K1, PSMA5, PSMA6, PSME1, RAC1, …
GO:0031349	positive regulation of defense response	immune response	Group42	0.00994468	1.47414e-07	[3, 4, 5, 6]	13.3929	60	[ACSBG2, ALPK1, AP1G1, APLP2, BCL10, BIRC2, C1QBP, C3, CA5A, CCN4, CD28, CEL, CTSB, CTSC, CTSL, CTSO, ETS1, FABP4, FLI1, GRN, HCK, HMGB3, HPX, HSP90B1, IRF1, ISCU, KPNA6, LAMP1, LCP1, MALT1, MAP3K20, MAPKAPK2, MAPKAPK3, MARCKSL1, NFKB1, NFKBIZ, NOD1, OPTN, OSMR, PAK2, PDCD4, PEBP1, PKN1, PLCG2, PPBP, PPIP5K1, PSMA5, PSMA6, PSME1, S100A1, S1PR1, SERPINE1, SIGLEC16, SYK, TIFA, TMED7-TICAM2, TNFRSF1…
GO:0045321	leukocyte activation	adaptive immune response	Group43	1.61416e-09	2.67244e-11	[2, 3]	15.3565	168	[ABR, ACSBG2, ACTR2, ADA, ADGRE2, ADGRE5, AICDA, AIF1, AIFM2, AKIRIN2, ALAD, ALDH9A1, ALDOA, AMBP, AP1G1, APAF1, APRT, ARG2, ARL8A, ATP6AP2, ATP6V0A1, ATP6V0C, ATP6V1C1, BAX, BCL10, BCL11B, BLOC1S6, BMP1, BRI3, BTN2A2, C3, CA5A, CAMK2G, CAND1, CANT1, CAPN1, CAT, CBL, CCL2, CCR9, CD200, CD22, CD274, CD276, CD28, CD3E, CD40, CD55, CD59, CD63, CD83, CD93, CDC42, CMTM7, COMMD3, CPN1, CPOX, CREBRF, CR…
GO:0002684	positive regulation of immune system process	adaptive immune response	Group43	2.87633e-07	2.67244e-11	[2, 3, 4]	14.7524	140	[ACIN1, ACSBG2, ACTR2, ACTR3, ADA, ADGRE2, AICDA, AIF1, ALPK1, AMBP, AP1G1, APLP2, ATP6AP1, BAX, BCL10, BIRC2, BLOC1S6, BTN2A2, C1QBP, C3, C7, CA2, CA5A, CALR, CAMK1D, CCL2, CD22, CD274, CD276, CD28, CD3E, CD40, CD55, CD59, CD83, CD99L2, CDC42, CEL, CFB, CPN1, CPOX, CSRP1, CTSB, CTSC, CTSL, CTSO, DAPK2, DBI, DDX21, DDX56, EIF2AK4, ETS1, EZR, F7, FAM49B, FCGR2B, FLI1, FYB1, GATA1, GPAM, HCK, HCLS1…
GO:0002682	regulation of immune system process	adaptive immune response	Group43	3.89343e-07	2.67244e-11	[2, 3]	13.6739	182	[ABR, ACIN1, ACSBG2, ACTR2, ACTR3, ADA, ADGRE2, AICDA, AIF1, ALPK1, AMBP, AP1G1, APLP2, ARG2, ATP6AP1, BAX, BCL10, BIRC2, BLOC1S6, BTN2A2, C1QBP, C3, C7, CA2, CA5A, CALR, CAMK1D, CAMK2G, CCL2, CD200, CD22, CD274, CD276, CD28, CD300LD, CD3E, CD40, CD55, CD59, CD83, CD99L2, CDC42, CEL, CFB, CHAF1A, CIB1, CITED2, CPN1, CPOX, CSRP1, CTSB, CTSC, CTSL, CTSO, DAPK2, DBI, DDX21, DDX56, DPY30, DTX1, EIF2A…
GO:0022409	positive regulation of cell-cell adhesion	adaptive immune response	Group43	3.35528e-06	2.67244e-11	[3, 4, 5]	20.1613	50	[ADA, AIF1, AMBP, BCL10, BMP1, BTN2A2, CA5A, CCL2, CD274, CD276, CD28, CD3E, CD55, CD83, CDC42, CITED2, CPOX, DMTN, ETS1, FAM49B, FLI1, GPAM, HLA-DPA1, HLX, IGBP1, IL4R, LCK, MALT1, MAP3K20, MAP3K8, MPP1, NFKBIZ, NLRP3, PAK2, PIK3R1, PKN1, PLPP3, PNP, PPHLN1, PTPN6, RAC1, RARA, SELE, SELENOP, SYK, TCN2, TGFB1, TNFRSF14, VTCN1, YES1]
GO:1903039	positive regulation of leukocyte cell-cell adhesion	adaptive immune response	Group43	3.55564e-06	2.67244e-11	[4, 5, 6]	21.256	44	[ADA, AIF1, AMBP, BCL10, BTN2A2, CA5A, CCL2, CD274, CD276, CD28, CD3E, CD55, CD83, CDC42, CPOX, ETS1, FAM49B, FLI1, GPAM, HLA-DPA1, HLX, IGBP1, IL4R, LCK, MALT1, MAP3K20, MAP3K8, NFKBIZ, NLRP3, PAK2, PIK3R1, PKN1, PNP, PPHLN1, PTPN6, RAC1, RARA, SELE, SELENOP, SYK, TGFB1, TNFRSF14, VTCN1, YES1]
GO:0022407	regulation of cell-cell adhesion	adaptive immune response	Group43	7.36009e-06	2.67244e-11	[3, 4]	17.4603	66	[ADA, AIF1, AMBP, ARG2, BCL10, BMP1, BTN2A2, CA5A, CCL2, CD274, CD276, CD28, CD3E, CD55, CD83, CDC42, CDH1, CITED2, CPOX, DMTN, DTX1, EPB41L5, ETS1, FAM49B, FCGR2B, FLI1, GPAM, HLA-DPA1, HLX, HNRNPK, IGBP1, IL4R, IRF1, KLF4, LCK, MALT1, MAP3K20, MAP3K8, MAPK7, MINK1, MPP1, MYADM, NFKBIZ, NLRP3, PAK2, PIK3R1, PKN1, PLPP3, PNP, PPHLN1, PTPN6, RAC1, RARA, RGCC, RIPOR2, SELE, SELENOP, SYK, TBX21, TCN…
GO:0050870	positive regulation of T cell activation	adaptive immune response	Group43	9.92692e-06	2.67244e-11	[5, 6, 7, 8]	21.3904	40	[ADA, AIF1, AMBP, BCL10, BTN2A2, CA5A, CCL2, CD274, CD276, CD28, CD3E, CD55, CD83, CDC42, CPOX, FAM49B, GPAM, HLA-DPA1, HLX, IGBP1, IL4R, LCK, MALT1, MAP3K20, MAP3K8, NFKBIZ, NLRP3, PAK2, PIK3R1, PKN1, PNP, PPHLN1, PTPN6, RAC1, RARA, SYK, TGFB1, TNFRSF14, VTCN1, YES1]
GO:0045785	positive regulation of cell adhesion	adaptive immune response	Group43	1.22348e-05	2.67244e-11	[2, 3, 4]	17	68	[ADA, AIF1, AMBP, BCL10, BMP1, BTN2A2, C1QBP, CA5A, CALR, CCL2, CD274, CD276, CD28, CD3E, CD55, CD83, CDC42, CIB1, CITED2, CPOX, DAPK2, DMTN, DNM2, EMP2, EPB41L5, ETS1, FAM49B, FLI1, GPAM, HLA-DPA1, HLX, IGBP1, IL4R, ITGAV, LCK, MALT1, MAP3K20, MAP3K8, MPP1, MYADM, NFKBIZ, NID1, NLRP3, OPTN, PAK2, PIK3R1, PKN1, PLPP3, PNP, PPHLN1, PPP3CA, PREX1, PTPN6, RAC1, RARA, RRAS, SELE, SELENOP, SFRP1, STX4…
GO:1903037	regulation of leukocyte cell-cell adhesion	adaptive immune response	Group43	2.16963e-05	2.67244e-11	[4, 5]	18.4397	52	[ADA, AIF1, AMBP, ARG2, BCL10, BTN2A2, CA5A, CCL2, CD274, CD276, CD28, CD3E, CD55, CD83, CDC42, CPOX, DTX1, ETS1, FAM49B, FCGR2B, FLI1, GPAM, HLA-DPA1, HLX, IGBP1, IL4R, IRF1, KLF4, LCK, MALT1, MAP3K20, MAP3K8, NFKBIZ, NLRP3, PAK2, PIK3R1, PKN1, PNP, PPHLN1, PTPN6, RAC1, RARA, RIPOR2, SELE, SELENOP, SYK, TBX21, TGFB1, TNFAIP8L2, TNFRSF14, VTCN1, YES1]
GO:0007159	leukocyte cell-cell adhesion	adaptive immune response	Group43	2.19311e-05	2.67244e-11	[4]	17.8914	56	[ADA, AIF1, AMBP, ARG2, BCL10, BTN2A2, CA5A, CCL2, CD274, CD276, CD28, CD3E, CD55, CD83, CDC42, CLEC4M, CPOX, DTX1, ETS1, EZR, FAM49B, FCGR2B, FLI1, GPAM, HLA-DPA1, HLX, IGBP1, IL4R, IRF1, KLF4, LCK, MALT1, MAP3K20, MAP3K8, NFKBIZ, NLRP3, PAK2, PIK3R1, PKN1, PNP, PPHLN1, PTPN6, RAC1, RARA, RIPOR2, SELE, SELENOP, STK10, SYK, TBX21, TGFB1, TNFAIP8L2, TNFRSF14, TNIP1, VTCN1, YES1]
GO:0051251	positive regulation of lymphocyte activation	adaptive immune response	Group43	3.81449e-05	2.67244e-11	[4, 5, 6, 7]	18.93	46	[ACSBG2, ADA, AIF1, AMBP, AP1G1, BCL10, BLOC1S6, BTN2A2, CA5A, CCL2, CD274, CD276, CD28, CD3E, CD40, CD55, CD83, CDC42, CPOX, FAM49B, GPAM, HLA-DPA1, HLX, IGBP1, IL4R, LAMP1, LCK, MALT1, MAP3K20, MAP3K8, NFKBIZ, NLRP3, PAK2, PIK3R1, PKN1, PNP, PPHLN1, PTPN6, RAC1, RARA, SYK, TBX21, TGFB1, TNFRSF14, VTCN1, YES1]
GO:0002521	leukocyte differentiation	adaptive immune response	Group43	4.58439e-05	2.67244e-11	[4, 5, 6, 7, 8]	15.7563	75	[ACIN1, ADA, AICDA, AKIRIN2, AMBP, ATP6AP1, BAX, BCL11B, BTN2A2, C3, CA2, CAMK2G, CCN4, CCR9, CD28, CD3E, CD83, CDC42, CITED2, CMTM7, CPOX, CREBRF, DNAJB9, DTX1, EIF2AK1, EIF2AK2, EPHA2, ESRRA, FCGR2B, GATA1, HCLS1, HDAC7, HLX, HMGB3, HNRNPK, ID2, IL34, IL4R, IRF1, JUN, LCK, MALT1, MAP3K20, MMP9, NCKAP1, NFKBIZ, NLRP3, NME1, PARP1, PEBP1, PGLYRP2, PIK3R1, PLCG2, PNP, PPBP, PREX1, PTPN6, RARA, ROR…
GO:0050867	positive regulation of cell activation	adaptive immune response	Group43	5.36698e-05	2.67244e-11	[3, 4, 5]	17.7474	52	[ACSBG2, ADA, AIF1, AMBP, AP1G1, BCL10, BLOC1S6, BTN2A2, CA5A, CCL2, CD274, CD276, CD28, CD3E, CD40, CD55, CD83, CDC42, CLEC11A, CPOX, CTSC, DMTN, FAM49B, GPAM, HLA-DPA1, HLX, IGBP1, IL4R, LAMP1, LCK, MALT1, MAP3K20, MAP3K8, NFKBIZ, NLRP3, PAK2, PDGFRB, PIK3R1, PKN1, PNP, PPHLN1, PTPN6, RAC1, RARA, SELENOP, STX4, SYK, TBX21, TGFB1, TNFRSF14, VTCN1, YES1]
GO:0030155	regulation of cell adhesion	adaptive immune response	Group43	5.53276e-05	2.67244e-11	[2, 3]	14.5675	96	[ADA, AIF1, AMBP, ARG2, BCKDK, BCL10, BMP1, BTN2A2, C1QBP, CA5A, CALR, CCL2, CD274, CD276, CD28, CD3E, CD55, CD83, CDC42, CDH1, CIB1, CITED2, CORO1C, CPOX, DAPK2, DMTN, DNM2, DTX1, EMP2, EPB41L5, EPHA2, ETS1, FAM49B, FCGR2B, FLI1, GPAM, GSN, HLA-DPA1, HLX, HNRNPK, IGBP1, IL4R, IRF1, ITGAV, KLF4, LCK, LIMCH1, MACF1, MALT1, MAP3K20, MAP3K8, MAPK7, MINK1, MPP1, MYADM, NFKBIZ, NID1, NLRP3, NOTCH1, OP…
GO:0046649	lymphocyte activation	adaptive immune response	Group43	8.50123e-05	2.67244e-11	[3, 4]	14.6865	89	[ACSBG2, ADA, AICDA, AIF1, AKIRIN2, AMBP, AP1G1, ARG2, BAX, BCL10, BCL11B, BLOC1S6, BTN2A2, C3, CA5A, CAMK2G, CCL2, CCR9, CD22, CD274, CD276, CD28, CD3E, CD40, CD55, CD83, CDC42, CMTM7, CPOX, CREBRF, CTPS1, DNAJB9, DTX1, EIF2AK4, FAM49B, FCGR2B, GPAM, GSN, HDAC7, HLA-DPA1, HLX, HMGB3, ID2, IGBP1, IL4R, IRF1, LAMP1, LCK, LCP1, MALT1, MAP3K20, MAP3K8, NCKAP1, NFKBIZ, NLRP3, NME1, PAK2, PGLYRP2, PIK…
GO:0050865	regulation of cell activation	adaptive immune response	Group43	0.000112217	2.67244e-11	[3, 4]	15.2749	75	[ABR, ACSBG2, ADA, ADGRE2, AIF1, AMBP, AP1G1, ARG2, BCL10, BLOC1S6, BTN2A2, CA5A, CAMK2G, CCL2, CD200, CD22, CD274, CD276, CD28, CD3E, CD40, CD55, CD83, CDC42, CLEC11A, CPOX, CTSC, DMTN, DTX1, FAM49B, FCGR2B, GPAM, GRN, GSN, HLA-DPA1, HLX, HMGB3, HMOX1, ID2, IGBP1, IL13RA2, IL4R, IRF1, LAMP1, LCK, MALT1, MAP3K20, MAP3K8, NFKBIZ, NLRP3, PAK2, PDGFA, PDGFRB, PGLYRP2, PIK3R1, PKN1, PNP, PPHLN1, PTPN…
GO:0050863	regulation of T cell activation	adaptive immune response	Group43	0.000114717	2.67244e-11	[5, 6, 7]	17.4216	50	[ADA, AIF1, AMBP, ARG2, BCL10, BTN2A2, CA5A, CAMK2G, CCL2, CD274, CD276, CD28, CD3E, CD55, CD83, CDC42, CPOX, DTX1, FAM49B, FCGR2B, GPAM, GSN, HLA-DPA1, HLX, IGBP1, IL4R, IRF1, LCK, MALT1, MAP3K20, MAP3K8, NFKBIZ, NLRP3, PAK2, PIK3R1, PKN1, PNP, PPHLN1, PTPN6, RAC1, RARA, RIPOR2, SOD1, SYK, TBX21, TGFB1, TNFAIP8L2, TNFRSF14, VTCN1, YES1]
GO:0046634	regulation of alpha-beta T cell activation	adaptive immune response	Group43	0.000150028	2.67244e-11	[6, 7, 8]	26.6667	20	[ADA, ARG2, CD274, CD28, CD3E, CD55, CD83, HLX, IL4R, IRF1, MALT1, MAP3K20, NFKBIZ, NLRP3, PNP, PPHLN1, RARA, SYK, TBX21, TNFRSF14]
GO:0002694	regulation of leukocyte activation	adaptive immune response	Group43	0.000165234	2.67244e-11	[3, 4, 5]	15.3846	70	[ABR, ACSBG2, ADA, ADGRE2, AIF1, AMBP, AP1G1, ARG2, BCL10, BLOC1S6, BTN2A2, CA5A, CAMK2G, CCL2, CD200, CD22, CD274, CD276, CD28, CD3E, CD40, CD55, CD83, CDC42, CPOX, CTSC, DTX1, FAM49B, FCGR2B, GPAM, GRN, GSN, HLA-DPA1, HLX, HMGB3, HMOX1, ID2, IGBP1, IL13RA2, IL4R, IRF1, LAMP1, LCK, MALT1, MAP3K20, MAP3K8, NFKBIZ, NLRP3, PAK2, PGLYRP2, PIK3R1, PKN1, PNP, PPHLN1, PTPN6, RAC1, RARA, RIPOR2, RORA, S…
GO:0002696	positive regulation of leukocyte activation	adaptive immune response	Group43	0.000249825	2.67244e-11	[3, 4, 5, 6]	17.0819	48	[ACSBG2, ADA, AIF1, AMBP, AP1G1, BCL10, BLOC1S6, BTN2A2, CA5A, CCL2, CD274, CD276, CD28, CD3E, CD40, CD55, CD83, CDC42, CPOX, CTSC, FAM49B, GPAM, HLA-DPA1, HLX, IGBP1, IL4R, LAMP1, LCK, MALT1, MAP3K20, MAP3K8, NFKBIZ, NLRP3, PAK2, PIK3R1, PKN1, PNP, PPHLN1, PTPN6, RAC1, RARA, STX4, SYK, TBX21, TGFB1, TNFRSF14, VTCN1, YES1]
GO:0051249	regulation of lymphocyte activation	adaptive immune response	Group43	0.000272502	2.67244e-11	[4, 5, 6]	15.7895	60	[ACSBG2, ADA, AIF1, AMBP, AP1G1, ARG2, BCL10, BLOC1S6, BTN2A2, CA5A, CAMK2G, CCL2, CD22, CD274, CD276, CD28, CD3E, CD40, CD55, CD83, CDC42, CPOX, DTX1, FAM49B, FCGR2B, GPAM, GSN, HLA-DPA1, HLX, HMGB3, ID2, IGBP1, IL4R, IRF1, LAMP1, LCK, MALT1, MAP3K20, MAP3K8, NFKBIZ, NLRP3, PAK2, PGLYRP2, PIK3R1, PKN1, PNP, PPHLN1, PTPN6, RAC1, RARA, RIPOR2, SFRP1, SOD1, SYK, TBX21, TGFB1, TNFAIP8L2, TNFRSF14, V…
GO:0042110	T cell activation	adaptive immune response	Group43	0.000320365	2.67244e-11	[4, 5]	15.2425	66	[ACSBG2, ADA, AIF1, AMBP, ARG2, BAX, BCL10, BCL11B, BTN2A2, C3, CA5A, CAMK2G, CCL2, CCR9, CD274, CD276, CD28, CD3E, CD55, CD83, CDC42, CPOX, CTPS1, DTX1, EIF2AK4, FAM49B, FCGR2B, GPAM, GSN, HLA-DPA1, HLX, IGBP1, IL4R, IRF1, LCK, LCP1, MALT1, MAP3K20, MAP3K8, NCKAP1, NFKBIZ, NLRP3, PAK2, PIK3R1, PKN1, PNP, PPHLN1, PPP3CA, PREX1, PTPN6, RAC1, RARA, RIPOR2, RORA, SOD1, SYK, TBC1D8, TBX21, TESC, TGFB…
GO:0002697	regulation of immune effector process	adaptive immune response	Group43	0.00121938	2.67244e-11	[3, 4]	15.4303	52	[ABR, ADGRE2, AMBP, AP1G1, APLP2, BCL10, BIRC2, C1QBP, C3, C7, CD22, CD28, CD40, CD55, CD59, CEL, CFB, CPN1, CPOX, DBI, DDX21, DDX56, EIF2AK4, FAM49B, FCGR2B, GRN, HLX, HMOX1, HNRNPK, HPX, IL13RA2, IL4R, ILRUN, LAMP1, MALT1, MAP3K20, NFKBIZ, NLRP3, PGLYRP2, PKN1, PPHLN1, PPIP5K1, PTPN6, RAP1A, RARA, STX4, STXBP2, SYK, TBX21, TGFB1, TNFRSF14, WAS]
GO:0002250	adaptive immune response	adaptive immune response	Group43	0.00203615	2.67244e-11	[3]	14.9718	53	[ADA, ADGRE1, AICDA, AMBP, ARG2, BCL10, C1QBP, C3, C7, CAMK2G, CD274, CD28, CD3E, CD40, CD55, CLEC4M, CPOX, CSRP1, CTSB, CTSC, CTSL, EIF2AK4, EMP2, FAM49B, FCGR2B, HLA-DPA1, HLX, HPX, IL13RA2, IL4R, IRF1, ISCU, KLHL6, LIME1, MALT1, MAP3K20, NFKBIZ, NLRP3, NME1, ORAI1, PKN1, PPHLN1, PTPN6, RORA, SYK, TBX21, TESC, TGFB1, TNFRSF11A, TNFRSF14, UNG, VTCN1, WAS]
GO:1902105	regulation of leukocyte differentiation	adaptive immune response	Group43	0.00261769	2.67244e-11	[4, 5, 6, 7, 8, 9]	16.309	38	[ACIN1, ADA, AMBP, ATP6AP1, BTN2A2, CA2, CAMK2G, CD28, CD83, CPOX, DTX1, ESRRA, FCGR2B, HCLS1, HLX, HMGB3, ID2, IL34, IL4R, IRF1, JUN, MALT1, MAP3K20, NFKBIZ, NLRP3, NME1, PGLYRP2, PIK3R1, PNP, PTPN6, RARA, RORA, SFRP1, SOD1, SYK, TBX21, TESC, TGFB1]
GO:0045619	regulation of lymphocyte differentiation	adaptive immune response	Group43	0.00346896	2.67244e-11	[5, 6, 7, 8, 9, 10]	18.3099	26	[ADA, AMBP, BTN2A2, CAMK2G, CD28, CD83, CPOX, DTX1, HLX, HMGB3, ID2, IL4R, IRF1, MALT1, MAP3K20, NFKBIZ, NLRP3, PGLYRP2, PNP, PTPN6, RARA, SFRP1, SOD1, SYK, TBX21, TGFB1]
GO:0030098	lymphocyte differentiation	adaptive immune response	Group43	0.00402479	2.67244e-11	[4, 5, 6, 7, 8, 9]	14.8148	48	[ADA, AICDA, AKIRIN2, AMBP, BAX, BCL11B, BTN2A2, C3, CAMK2G, CCR9, CD28, CD3E, CD83, CMTM7, CPOX, CREBRF, DNAJB9, DTX1, FCGR2B, HDAC7, HLX, HMGB3, ID2, IL4R, IRF1, LCK, MALT1, MAP3K20, NFKBIZ, NLRP3, PGLYRP2, PIK3R1, PLCG2, PNP, PREX1, PTPN6, RARA, RORA, SFRP1, SLC20A1, SOD1, SPI1, SYK, TBX21, TESC, TGFB1, TPM3, ZBTB7A]
GO:0046631	alpha-beta T cell activation	adaptive immune response	Group43	0.00549881	2.67244e-11	[5, 6]	18.8034	22	[ADA, ARG2, BCL11B, CD274, CD28, CD3E, CD55, CD83, HLX, IL4R, IRF1, MALT1, MAP3K20, NFKBIZ, NLRP3, PNP, PPHLN1, RARA, RORA, SYK, TBX21, TNFRSF14]
GO:0098609	cell-cell adhesion	adaptive immune response	Group43	0.00836762	2.67244e-11	[3]	12.4324	92	[ADA, AIF1, AMBP, ARG2, ARVCF, BCL10, BLOC1S4, BMP1, BTN2A2, CA5A, CCL2, CD200, CD274, CD276, CD28, CD3E, CD55, CD83, CD93, CDC42, CDH1, CEL, CITED2, CLDN10, CLEC11A, CLEC4M, CPOX, CSRP1, DHRS3, DMTN, DSP, DTX1, EPB41L5, ETS1, EZR, FAM49B, FCGR2B, FLI1, GATA1, GPAM, HLA-DPA1, HLX, HMCN1, HNRNPK, IGBP1, IL4R, IRF1, ITGAV, KLF4, KRT18, LCK, MALT1, MAP3K20, MAP3K8, MAPK7, MED14, MINK1, MPP1, MYADM, …
GO:0050866	negative regulation of cell activation	adaptive immune response	Group43	0.00996944	2.67244e-11	[3, 4, 5]	16.3743	28	[ABR, AMBP, ARG2, BTN2A2, CD200, CD274, CPOX, DTX1, FCGR2B, GRN, HLX, HMGB3, HMOX1, ID2, IL13RA2, IL4R, IRF1, PDGFA, PGLYRP2, PKN1, PTPN6, RIPOR2, SFRP1, TBX21, TGFB1, TNFAIP8L2, TNFRSF14, VTCN1]
	Summary by theme	Number of GO terms	% of total
	adaptive immune response	101	37.5465
	cellular process, localisation, and structure	42	15.6134
	development	8	2.97398
	immune response	84	31.2268
	metabolic process	21	7.80669
	response to stress	13	4.83271
	Total	269	100
1Gene Ontology (GO) term identified as over-represented based on right-sided hypergeometric tests using the Gene Ontology database (Biological Process; UniProt: 20.12.2019), with adjusted p-value cut-off levels (Benjamini-Hochberg test) of 0.01.
2Functional themes that the enriched GO terms were classified based on, as determined by Gene Ontology Browser (http://www.informatics.jax.org). Cell colour represents GO terms associated with the same functional theme.
3Grouping of the enriched GO terms, linked using Cohen’s kappa statistics (kappa coefficient threshold = 0.5).
4GO terms and grouping p-values corrected with Benjamini-Hochberg test (p < 0.01).
5The GO levels associated with each term.
6The proportion of the genes associated with each GO term in the reference (i.e. the whole 44K salmon microarray) that were present in the gene list subjected to the enrichment analysis.
7Number of the genes associated with each GO term.
8Symbols of the genes associated with each GO term.
